# Supplementary material for: Epigenetic profiles signify cell fate plasticity in unipotent spermatogonial stem and progenitor cells
Source: Nat Commun. 2016 Apr 27;7:11275. doi: 10.1038/ncomms11275 (PMC4853422; doi:10.1038/ncomms11275)
Supplement: Supplementary Data 1 — List of RNA-seq datasets showing number of biological replicates and data sources. [file ncomms11275-s2.xlsx]

## Sheet: S1 RNA-seq
Supplementary Data 1. List of RNA-seq datasets showing number of biological replicates and data sources.
Cell Type	Mouse Strain	File name	Data Source	Total Reads
ESC	OG	ESC.1		48831340
	129mix	ESC.2		46570132
	B6	ESC_BLA13	Banaszynski LA, 2013
MASC	OG	MASC.1		51339128
		MASC.2		33891562
	129mix	MASC.3		50912426
		MASC.4		57763607
	Rosa	MASC.5		47198290
		MASC.6		44478995
SSC	OG	SSC.1		58243304
		SSC.2		58887999
	B6	SSC.3		42686157
	129mix	SSC.4		44233656
	CD1 x B6	SSC.SHS15 (2)	Sin HS, 2015
iPS	129mix	iPS.1		69997354
		iPS.2		62061610
PGC	OG	PGC_E12d5.LBJ13 (3x)	Lesch BJ, 2013
		PGC_E13d5.LBJ13 (3x)	Lesch BJ, 2013
		PGC_E14d5.LBJ13 (3x)	Lesch BJ, 2013
PS	CD1	PS.LBJ13	Lesch BJ, 2013
	B6	PS.SHS15 (2x)	Sin HS, 2015
RS	B6	RS.ES13 (2x)	Erkek S, 2013
		RS.SHS15 (2x)	Sin HS, 2015
	CD1	RS.LBJ13	Lesch BJ, 2013
HSC	B6	HSC.1		37180574
		HSC.2		37633508
MEF	B6	MEF_SY12 (2)	Shen Y, 2012
	129mix	MEF		52913363
