# Supplementary material for: Epigenetic profiles signify cell fate plasticity in unipotent spermatogonial stem and progenitor cells
Source: Nat Commun. 2016 Apr 27;7:11275. doi: 10.1038/ncomms11275 (PMC4853422; doi:10.1038/ncomms11275)
Supplement: Supplementary Data 2 — List of ChIP-seq datasets showing number of biological replicates and sources. [file ncomms11275-s3.xlsx]

## Sheet: S2 ChIP-seq
Supplementary Data 2. List of ChIP-seq datasets showing number of biological replicates and sources.
Cell type	Mouse Strain	Epitope	File Name in Analysis	Data Source	Total Reads	Unique Reads
ESC	129SvJae x B6	Input	ESC_MTS07.input	Mikkelsen TS, 2007
		H3K4me3	ESC_MTS07.K4	Mikkelsen TS, 2007
		H3K27me3	ESC_MTS07.K27	Mikkelsen TS, 2007
		Input	ESC_CMP10.input	Creyghton MP, 2010
		H3K27ac	ESC_CMP10.K27ac	Creyghton MP, 2010
	129	Input	ESC_WJA12.input	Wamstad JA, 2012
		H3K4me3	ESC_WJA12.K4	Wamstad JA, 2012
		H3K27me3	ESC_WJA12.K27	Wamstad JA, 2012
	B6	Input	ESC_BLA13.input	Banaszynski LA, 2013
		H3K4me3	ESC_BLA13.K4	Banaszynski LA, 2013
		H3K27me3	ESC_BLA13.K27	Banaszynski LA, 2013
	129	Pou5f1/Oct4	ESC_CX08.Oct4	Chen X, 2008
		Nanog	ESC_CX08.Nanog	Chen X, 2008
		c-Myc	ESC_CX08.cMyc	Chen X, 2008
		Esrrb	ESC_CX08.Esrrb	Chen X, 2008
		Klf4	ESC_CX08.Klf4	Chen X, 2008
		Sox2	ESC_CX08.Sox2	Chen X, 2008
		Tfcp2l1	ESC_CX08.Tfcp2l1	Chen X, 2008
		Zfx	ESC_CX08.Zfx	Chen X, 2008
		Suz12	ESC_CX08.Suz12	Chen X, 2008
		Nr5a2-HA	ESC_HJC10.Nr5a2	Heng JC, 2010
MASC	OG	Input	MASC.input		56188773	14472159
		H3K4me3	MASC_K4.1		5551011	3401577
			MASC_K4.2		34423553	6982749
		H3K27me3	MASC_K27.1		28400699	20665442
			MASC_K27.2		42710711	12562543
		H3K27ac	MASC_K27ac		54884796	40401454
	Rosa	H3K4me3	MASC_K4.3		1420330	836384
		H3K27me3	MASC_K27.3		6323187	11724462
SSC	OG	Input	SSC_input.1		47580521	34197472
		H3K4me3	SSC_K4.1		116457163	41906705
		H3K27me3	SSC_K27.1		55576609	20601035
		H3K27ac	SSC_K27ac		53510425	42911455
	B6	Input	SSC_input.2		23596844	16522780
		H3K4me3	SSC_K4.2		22094428	13360183
		H3K27me3	SSC_K27.2		29982602	19012587
	129mix	Input	SSC_input.3		4772021	2229923
		H3K4me3	SSC_K4.3		8734477	5613955
		H3K27me3	SSC_K27.3		16904111	11405303
	CD1 x B6	Input	SSC_SHS15.input	Sin HS, 2015
		H3K4me3	SSC_SHS15.K4	Sin HS, 2015
		H3K27me3	SSC_SHS15.K27	Sin HS, 2015
iPS	129mix	H3K4me3	iPS_K4.1		25543686	16543918
		H3K27me3	iPS_K27.1		60058942	6425612
		H3K4me3	iPS_K4.2		12715078	8808137
		H3K27me3	iPS_K27.2		55718056	28057442
		H3K4me3	iPS_MCV81_MTS08.K4	Mikkelsen TS, 2008
		H3K27me3	iPS_MCV81_MTS08.K27	Mikkelsen TS, 2008
PiPS		H3K4me3	PiPS_MCV6_MTS08.K4	Mikkelsen TS, 2008
		H3K27me3	PiPS_MCV6_MTS08.K27	Mikkelsen TS, 2008
		H3K4me3	PiPS_MCV8_MTS08.K4	Mikkelsen TS, 2008
		H3K27me3	PiPS_MCV8_MTS08.K27	Mikkelsen TS, 2008
PGC	OG	Input	PGC_E12d5_LBJ13.input	Lesch BJ, 2013
		H3K4me3	PGC_E12d5_LBJ13.K4	Lesch BJ, 2013
		H3K27me3	PGC_E12d5_LBJ13.K27	Lesch BJ, 2013
		Input	PGC_E13d5_LBJ13.input	Lesch BJ, 2013
		H3K4me3	PGC_E13d5_LBJ13.K4	Lesch BJ, 2013
		H3K27me3	PGC_E13d5_LBJ13.K27	Lesch BJ, 2013
		Input	PGC_E14d5_LBJ13.input	Lesch BJ, 2013
		H3K4me3	PGC_E14d5_LBJ13.K4	Lesch BJ, 2013
		H3K27me3	PGC_E14d5_LBJ13.K27	Lesch BJ, 2013
AGSC	B6	Input	AGSC_HSS14.input	Hammoud SS, 2014
		H3K4me3	AGSC_HSS14.K4	Hammoud SS, 2014
		H3K27me3	AGSC_HSS14.K27	Hammoud SS, 2014
PS	CD1	Input	PS_LBJ13.input	Lesch BJ, 2013
		H3K4me3	PS_LBJ13.K4	Lesch BJ, 2013
		H3K27me3	PS_LBJ13.K27	Lesch BJ, 2013
	B6	Input	PS_SHS15.input	Sin HS, 2015
		H3K27me3	PS_SHS15.K27	Sin HS, 2015
RS	B6	Input	RS_SHS15.input	Sin HS, 2015
		H3K27me3	RS_SHS15.K27	Sin HS, 2015
		H3K4me3	RS_ES13.K4	Erkek S, 2013
		H3K27me3	RS_ES13.K27	Erkek S, 2013
	CD1	Input	RS_LBJ13.input	Lesch BJ, 2013
		H3K4me3	RS_LBJ13.K4	Lesch BJ, 2013
		H3K27me3	RS_LBJ13.K27	Lesch BJ, 2013
Sperm	B6	Input	Sperm_ES13.input	Erkek S, 2013
		H3K4me3	Sperm_ES13.K4	Erkek S, 2013
		H3K27me3	Sperm_ES13.K27	Erkek S, 2013
LSK		H3K4me3	LSK_AM10.K4	Adli M 2010
		H3K27me3	LSK_AM10.K27	Adli M 2010
HSC	B6	Input	HSC.input		37857852	23016144
		H3K4me3	HSC_K4.1		37259325	21717351
			HSC_K4.2		7535504	5033288
		H3K27me3	HSC_K27.1		37071555	24676188
			HSC_K27.2		6557915	4213186
MAC	B6	Input	MAC.input		24168041	8604093
		H3K4me3	MAC.K4		26227285	14238289
		H3K27me3	MAC.K27		33667935	20204913
MEF	129mix	Input	MEF.input		10857058	4804183
		H3K4me3	MEF.K4		51734628	21548732
		H3K27me3	MEF.K27		60416824	31805194
	129SvJae x B6	Input	MEF_MTS07.input	Mikkelsen TS, 2007
		H3K4me3	MEF_MTS07.K4	Mikkelsen TS, 2007
		H3K27me3	MEF_MTS07.K27	Mikkelsen TS, 2007
		Input	MEF_MTS08.input	Mikkelsen TS, 2008
		H3K4me3	MEF_MTS08.K4	Mikkelsen TS, 2008
		H3K27me3	MEF_MTS08.K27	Mikkelsen TS, 2008
aHFSC	CD1	Input	aHFSC.input	Lien WH 2011
		H3K4me3	aHFSC.K4	Lien WH 2011
		H3K27me3	aHFSC.K27	Lien WH 2011
qHFSC	CD1	Input	qHFSC.input	Lien WH 2011
		H3K4me3	qHFSC.K4	Lien WH 2011
		H3K27me3	qHFSC.K27	Lien WH 2011
HFTAC	CD1	Input	HFTAC.input	Lien WH 2011
		H3K4me3	HFTAC.K4	Lien WH 2011
		H3K27me3	HFTAC.K27	Lien WH 2011
