# Supplementary material for: Epigenetic profiles signify cell fate plasticity in unipotent spermatogonial stem and progenitor cells
Source: Nat Commun. 2016 Apr 27;7:11275. doi: 10.1038/ncomms11275 (PMC4853422; doi:10.1038/ncomms11275)
Supplement: Supplementary Data 3 — Promoters with histone modification peak. [file ncomms11275-s4.xlsx]

## Sheet: S3_Promoter Modification
Supplementary Data 3. Promoters with histone modification peak.
Histone Modification	ESC (MTS07)	ESC (WJA12)	ESC (BLA13)	MASC.1 (OG1)	MASC.2 (OG2)	MASC.3 (Rosa)	SSC.1 (OG)	SSC.2 (B6)	SSC.3 (129mix)	SSC (SHS15)	LSK (AM10)	HSC.1	HSC.2	MAC	MEF (MTS07)	MEF (MTS08)	MEF	iPS.1	iPS.2	iPS_MCV81 (MTS08)	PiPS_MCV8 (MTS08)	PiPS_MCV6 (MTS08)	qHFSC (LWH11)	aHFSC (LWH11)	HFTAC (LWH11)	PGC_E12d5 (LBJ13)	PGC_E13d5 (LBJ13)	PGC_E14d5 (LBJ13)	AGSC (HSS14)	PS (LBJ13)	PS (SHS15)	RS (LBJ13)	RS (ES13)	RS (SHS15)	Sperm (ES13)
No Modification	12256	10903	10938	13210	13664	18304	11864	11941	12271	10237	12588	11835	13280	12182	12737	13836	11346	12281	12934	12418	13335	14197	13097	14393	14031	13520	15078	14720	8751	8672	11302	11162	8961	11183	8927
K27me3 Only	370	104	296	1101	2230	3212	123	241	423	252	3132	2212	1315	2285	1769	2306	1687	36	669	163	717	607	2615	2919	3477	35	392	1075	1980	1753	1296	1194	1764	1173	2570
K4me3 + K27me3	4686	4976	5932	5210	3828	1013	2829	4101	2697	5468	1601	4379	2750	3022	2355	1044	2550	526	4479	1737	2285	741	900	428	1145	40	754	1825	6151	7472	4854	6314	9668	5200	8457
K4me3 Only	15269	16598	15415	13060	12859	10052	17765	16298	17190	16624	15260	14155	15236	15092	15720	15395	16998	19738	14499	18263	16244	17036	15969	14841	13928	18986	16357	14961	15699	14684	15129	13911	12188	15025	12627
