# Supplementary material for: Epigenetic profiles signify cell fate plasticity in unipotent spermatogonial stem and progenitor cells
Source: Nat Commun. 2016 Apr 27;7:11275. doi: 10.1038/ncomms11275 (PMC4853422; doi:10.1038/ncomms11275)
Supplement: Supplementary Data 4 — Promoters with K4me3+K27me3 bivalent histone modification peaks in ESC, MASC, SSC, iPS, and MEF. (1, K4me3 only; 0, K4me3+K27me3; -1, K27me3 only; NA, No modification). [file ncomms11275-s5.xlsx]

## Sheet: S4_Bivalent Promoter
Supplementary Data 4. Promoters with K4me3+K27me3 bivalent histone modification peaks in ESC, MASC, SSC, iPS, and MEF. (1, K4me3 only; 0, K4me3+K27me3; -1, K27me3 only; NA, No modification).
RefSeq ID	Symbol	Locus	ESC Expression	MASC Expression	SSC Expression	iPS Expression	MEF Expression	ESC (MTS07)	ESC (WJA12)	ESC (BLA13)	MASC.1 (OG1)	MASC.2 (OG2)	MASC.3 (Rosa)	SSC.1 (OG)	SSC.2 (B6)	SSC.3 (129mix)	SSC (SHS15)	MEF (MTS07)	MEF (MTS08)	MEF	iPS.1	iPS.2	iPS_MCV81 (MTS08)	Germline Cluster
NM_001166372	March1	chr8:68141938-68995536	1.5e-05	0.0283418	7.5e-06	1.05e-05	8e-06	0	1	0	-1	-1	-1	0	0	0	0	NA	NA	-1	1	1	1	I
NM_175188	March1	chr8:68142423-68995536	0	1.16667e-06	0.0300212	0.0244815	0.13923	0	1	0	-1	-1	-1	0	0	0	0	NA	NA	-1	1	1	1	I
NM_133684	March2	chr1:186636946-186669726	3.77132	4.149	4.73715	4.40351	5.05056	1	1	1	0	0	NA	1	1	1	0	1	1	1	1	1	1
NM_177115	March3	chr18:56921369-57085202	0.506263	0.805716	1.65342	0.542771	2.66916	0	0	0	0	0	0	1	1	1	1	1	1	1	1	0	1
NM_001045533	March4	chr1:72473685-72583138	0.0397465	0.10253	0.076124	0.0539415	0.059943	0	0	0	-1	-1	-1	0	0	0	0	-1	-1	0	1	-1	NA	I
NM_027920	March8	chr6:116288140-116359558	2.95309	3.01836	5.15405	2.58914	3.6621	1	1	0	1	1	NA	1	1	1	1	0	0	1	1	1	1
NM_001033262	March9	chr10:126493105-126497240	2.90213	3.27315	2.78387	2.74004	3.16337	1	0	0	0	0	1	1	1	1	1	0	0	1	1	1	1
NM_177597	March11	chr15:26238826-26339328	0.636551	0.689673	0.515963	1.46308	0.673477	1	1	0	1	0	NA	1	0	1	1	0	-1	0	1	1	1
NM_011889	Sept3	chr15:82105364-82124872	1.54978	1.63034	2.90173	1.93274	0.428093	0	0	0	0	0	0	1	0	1	0	0	-1	0	1	0	1
NM_213614	Sept5	chr16:18621903-18630031	2.20414	2.12251	4.05249	1.29359	6.00187	0	0	0	0	0	-1	1	0	1	1	1	1	1	1	0	1
NM_001177323	Sept6	chrX:34451266-34529690	0.0003225	0.0734263	0.445254	0.196609	0.000508	0	1	0	0	0	NA	1	1	1	1	1	1	1	1	1	1
NM_001177324	Sept6	chrX:34453438-34529690	0.11233	0.283646	0.667275	0.118888	1.35361	0	1	0	0	0	NA	1	1	1	1	1	1	1	1	1	1
NM_001253706	Sept6	chrX:34453438-34529690	1.99362	1.82189	2.76292	2.08701	1.52399	0	1	0	0	0	NA	1	1	1	1	1	1	1	1	1	1
NM_019942	Sept6	chrX:34451266-34529690	1.05537	0.813108	2.11424	1.10383	0.560782	0	1	0	0	0	NA	1	1	1	1	1	1	1	1	1	1
NM_001252332	Sept8	chr11:53333237-53357598	1.3051	0.743046	1.92483	0.0628305	4.4318	0	1	0	0	0	1	0	1	0	0	1	1	1	1	1	1
NM_001252333	Sept8	chr11:53333237-53357598	1.24488	1.68419	2.1082	2.21131	4.31761	0	1	0	0	0	1	0	1	0	0	1	1	1	1	1	1
NM_033144	Sept8	chr11:53333237-53357598	2.09576	2.12149	2.43106	2.56566	2.91884	0	1	0	0	0	1	0	1	0	0	1	1	1	1	1	1
NM_001113486	Sept9	chr11:117060974-117223639	3.44231	3.22535	3.77807	3.59871	4.61858	1	0	0	0	0	1	1	0	0	0	-1	NA	-1	1	0	1	I
NM_001024910	Sept10	chr10:58604374-58684595	1.1827	0.993168	1.47751	1.3978	1.35569	0	0	0	0	0	0	1	0	1	1	1	1	1	1	0	1
NM_001024911	Sept10	chr10:58626859-58684595	2.3462	2.12785	2.96679	3.23547	1.92484	0	0	0	0	0	0	1	0	1	1	1	1	1	1	0	1
NR_028125	0610038B21Rik	chr8:80040954-80042477	0.816746	0.807356	1.72363	0.699611	1.43271	0	0	0	0	1	NA	1	1	1	0	1	1	1	1	1	0
NM_029554	0610040J01Rik	chr5:64203733-64290858	0.570106	0.761153	0.352996	0.803049	0.148183	0	0	0	0	0	-1	0	0	0	0	0	-1	0	0	0	1	I
NM_026738	1110007C09Rik	chr13:49298319-49311395	3.18879	3.61711	4.38652	3.57925	5.52729	1	0	0	0	0	1	1	1	1	0	1	1	1	1	1	1
NM_198001	1110008P14Rik	chr2:32234620-32237435	4.68895	4.7005	5.57115	4.1887	5.36064	0	0	0	0	0	0	1	1	1	1	1	1	1	1	1	1
NM_001253778	1110017D15Rik	chr4:41452041-41454797	0	0.000768	0.024954	0.0024775	0	0	0	0	0	0	-1	1	1	1	1	0	-1	1	1	0	1
NM_001253780	1110017D15Rik	chr4:41452046-41454797	0.243078	0.0479515	0.546342	0.064642	0	0	0	0	0	0	-1	1	1	1	1	0	-1	1	1	0	1
NM_028624	1110017D15Rik	chr4:41452041-41454797	0	0.0562947	0.0916992	0.04487	0	0	0	0	0	0	-1	1	1	1	1	0	-1	1	1	0	1
NR_045551	1110017D15Rik	chr4:41452041-41454797	1e-06	0.087313	0.0433328	0.0272685	0	0	0	0	0	0	-1	1	1	1	1	0	-1	1	1	0	1
NM_001167996	1110032F04Rik	chr3:68673507-68676085	0.342241	0.296445	0.542979	0.298316	0	0	0	0	0	0	-1	0	0	0	0	0	-1	0	1	0	0	II
NM_001145198	1500009L16Rik	chr10:83185609-83225507	4.28752	4.16062	4.40063	4.63026	3.18288	1	1	1	0	0	NA	1	1	1	1	0	1	1	1	1	1
NM_001085385	1600014C10Rik	chr7:38968235-38982584	0.277593	0.477208	0.335924	0.033548	1.63291	1	1	1	1	1	NA	1	1	0	1	1	1	1	0	0	1
NM_028166	1600014C10Rik	chr7:38968805-38982584	1.65034	1.62625	2.06537	1.78775	3.19358	1	1	1	1	1	NA	1	1	0	1	1	1	1	0	0	1
NM_029285	1700001C02Rik	chr5:30768449-30786460	0	0.020495	0.0412052	0.0816505	0	0	1	0	0	-1	-1	0	0	-1	0	-1	-1	-1	1	NA	1	II
NM_029296	1700001C19Rik	chr17:47549682-47574324	0.210476	0.166355	0.36	0.482335	0.117299	1	1	1	1	1	NA	1	0	0	0	-1	-1	0	1	1	1	I
NR_027980	1700001L05Rik	chr15:83184276-83197727	2.10605	1.88278	3.84697	2.65192	0.439451	1	1	0	0	0	NA	1	1	1	1	1	NA	1	1	1	1
NM_198000	1700001O22Rik	chr2:30651082-30657257	0.801419	0.789971	0.704707	0.752205	0.847283	0	0	0	0	0	NA	1	0	1	0	0	-1	0	1	1	1
NM_029305	1700003F12Rik	chr2:154374639-154375784	0.505275	0.416431	0.789251	0.687161	1.63788	0	0	1	1	NA	NA	1	1	NA	1	NA	NA	1	1	1	NA
NM_027041	1700003M02Rik	chr4:34658580-34677455	0.346535	0.338596	0.600906	0.215353	0.018978	1	1	0	0	NA	-1	1	1	1	1	0	-1	0	1	0	1
NM_027049	1700008O03Rik	chr7:51615414-51630400	1.52605	1.53043	1.32142	1.96262	0.294033	1	1	1	1	1	1	1	1	1	1	0	0	0	1	1	1
NM_029314	1700013F07Rik	chr3:108340501-108347615	0.0763895	0.111149	0.29102	0.143681	0.206604	0	0	0	-1	-1	-1	1	0	1	0	0	-1	0	1	-1	1
NM_198637	1700016K19Rik	chr11:75813413-75817071	0.385229	0.449516	1.87753	0.54867	0.188181	0	1	0	0	NA	-1	1	1	0	1	1	1	0	1	1	1
NM_144953	1700019D03Rik	chr1:52981970-53009684	4.80717	4.74024	0.339388	4.6151	0.088674	1	1	1	1	1	1	0	0	0	1	0	NA	1	1	1	1	II
NM_197990	1700025G04Rik	chr1:153731653-153937450	0.879581	0.973938	1.8761	1.17097	1.56286	1	0	0	0	0	1	1	0	1	1	1	1	1	1	1	1
NR_030733	1700086L19Rik	chr12:75385262-75396937	2e-06	1e-06	7.5e-07	0.005754	1e-06	0	0	0	0	-1	-1	0	0	0	0	-1	0	0	1	0	0	II
NR_030734	1700086L19Rik	chr12:75385262-75396937	2e-06	1.5e-06	1e-06	0.0108035	1e-06	0	0	0	0	-1	-1	0	0	0	0	-1	0	0	1	0	0	II
NR_030735	1700086L19Rik	chr12:75385262-75396937	0.313151	0.164817	0.407274	0.0938435	1.20077	0	0	0	0	-1	-1	0	0	0	0	-1	0	0	1	0	0	II
NM_138581	1700088E04Rik	chr15:78965084-78971681	1.8704	2.14765	3.85627	2.06977	3.3734	1	1	1	0	0	1	1	1	1	1	1	1	1	1	1	1
NM_028859	1700106J16Rik	chr11:88107544-88108763	0.0464015	0.0548577	0.289891	0.0896315	0	NA	0	0	0	NA	NA	0	0	1	1	NA	NA	-1	1	1	1	II
NM_028275	1700112E06Rik	chr14:22838933-23875310	0.171108	0.0423143	0.160892	0.0781025	1.66714	0	0	1	NA	-1	-1	0	0	0	0	-1	-1	1	1	1	1	I
NM_001163473	1810010H24Rik	chr11:106889536-106891756	1.04278	1.12494	1.84788	1.02505	0.759209	1	1	1	0	1	1	1	1	1	1	0	0	1	1	1	1
NM_001163145	1810041L15Rik	chr15:84209632-84277527	0.102471	0.203704	1.69849	0.400879	0.041584	0	0	0	0	0	-1	0	1	NA	0	-1	-1	-1	1	1	0
NM_001163503	2010001E11Rik	chr10:39640187-39646729	0.162272	0.200308	0.540201	0.250995	0.322233	0	0	0	0	-1	-1	0	0	0	0	-1	-1	0	1	-1	1	I
NM_027251	2010107G23Rik	chr10:61570403-61573761	1.99146	1.79928	3.62606	3.08132	0.968734	1	1	1	0	0	1	1	1	1	0	0	-1	0	1	1	1
NM_028096	2010300C02Rik	chr1:37668520-37776656	0.282081	0.282615	3.99166	0.305791	0.027561	0	0	0	0	0	-1	1	1	0	0	0	-1	0	1	1	1
NM_029809	2310014L17Rik	chr7:13512764-13516421	2.05239	1.75712	1.19116	1.67353	1.04014	0	0	0	1	1	NA	1	0	1	1	NA	NA	NA	0	0	1
NM_001001881	2510009E07Rik	chr16:21649117-21694738	0.447605	0.531589	1.82801	0.268991	2.8325	0	0	0	0	0	0	1	1	1	0	1	1	1	1	0	0
NR_015556	2610035D17Rik	chr11:112905219-113063152	0.184305	0.348401	2.51037	1.0815	0.607607	0	0	0	0	0	NA	1	1	1	0	0	1	1	1	1	0
NR_033198	2700046G09Rik	chr19:32463705-32465674	0.623565	0.592805	0.933391	0.598986	0.531855	0	0	0	1	0	1	1	0	1	1	1	1	1	1	1	1
NM_175381	2700081O15Rik	chr19:7492114-7500394	2.86986	2.96358	3.77737	2.00526	3.98728	0	0	0	0	0	-1	1	1	1	1	1	1	1	1	1	0
NR_015611	2700086A05Rik	chr6:52151122-52163596	0.0244255	0.201551	0.176715	0.0199395	0.497127	-1	0	0	-1	-1	0	0	-1	-1	0	1	NA	0	-1	-1	-1
NR_015579	2810032G03Rik	chr12:5383307-5422938	0.0302655	0.116127	1.34198	0.192727	1.01784	0	0	0	0	0	-1	1	0	1	0	0	1	0	1	1	1
NR_030682	2810410L24Rik	chr11:120047963-120051170	0.28797	0.540772	1.63282	0.298844	0.770595	1	0	0	0	0	1	1	1	1	1	1	1	1	1	1	1
NM_001144992	2810459M11Rik	chr1:87942437-87952031	0.0730335	0.121338	0.0738063	0.114958	0.076416	0	0	0	0	0	-1	1	0	0	0	0	-1	0	1	0	0	I
NM_001144993	2810459M11Rik	chr1:87942437-87952031	0.275017	0.493031	0.657084	0.174512	0.076701	0	0	0	0	0	-1	1	0	0	0	0	-1	0	1	0	0	I
NR_027851	2900005J15Rik	chr5:24606792-24608825	0.128013	0.14727	0.847876	0.150295	0.650198	0	0	0	0	0	-1	0	0	0	0	0	0	0	1	0	0	II
NM_144518	2900011O08Rik	chr16:13986729-14101587	2.64347	2.93096	0.421233	3.46205	0.039753	1	1	1	1	1	1	1	1	1	1	0	1	0	1	1	1
NR_015468	2900079G21Rik	chr9:112136884-112138522	0	0	0	0	0	0	0	0	0	-1	-1	0	0	0	0	-1	-1	-1	1	1	1	I
NR_033431	2900079G21Rik	chr9:112136780-112138522	0	0.006024	0	0.009041	0	0	0	0	0	-1	-1	0	0	0	0	-1	-1	-1	1	1	1	I
NR_033432	2900079G21Rik	chr9:112136780-112182837	0.011914	0.002514	0.00370825	0.0105975	0.000524	0	0	0	0	-1	-1	0	0	0	0	-1	-1	-1	1	1	1	I
NR_027891	2900092D14Rik	chr1:42757180-42760021	0.0549645	0.101127	0.0377017	0.048699	0.209846	-1	0	-1	-1	-1	-1	-1	0	0	0	-1	-1	0	0	-1	NA	I
NR_026733	3110039M20Rik	chr12:50490638-50508333	0	0.00762117	0.431517	0.019367	0.167229	-1	0	0	-1	-1	NA	0	-1	0	0	-1	-1	0	1	1	1	I
NM_198651	4430402I18Rik	chr19:28997553-29038644	0.049178	0.0956833	0.566164	0.147385	0.244975	0	1	0	1	1	NA	1	0	1	1	1	1	1	1	1	1
NM_029008	4833403I15Rik	chr18:47009692-47065100	0.020958	0.0373752	0.251786	0.170043	1.11312	0	0	0	0	0	0	0	0	0	0	0	NA	0	1	0	1	I
NR_015506	4833418N02Rik	chr17:87674225-87682154	0.286193	0.292293	0.317703	0.18412	0.654062	1	0	0	0	0	NA	1	0	0	0	1	1	1	1	1	0	II
NR_015501	4833422C13Rik	chr13:91841269-91881477	0.122972	0.167023	0.389112	0.134166	0.557187	0	0	0	0	1	0	0	0	0	0	NA	NA	1	1	0	1	I
NR_028313	4833422C13Rik	chr13:91847506-91881477	0.0369175	0.0380298	0.0896703	0.0152505	0.463499	0	0	0	0	1	0	0	0	0	0	NA	NA	1	1	0	1	I
NR_028314	4833422C13Rik	chr13:91853212-91881477	0.0284855	0.0213862	0.0799693	0	0.083927	0	0	0	0	1	0	0	0	0	0	NA	NA	1	1	0	1	I
NM_029425	4833424O15Rik	chr3:117278378-117392424	0.016725	0.00525567	0.0107963	0.007221	0.014982	0	0	0	0	0	-1	0	0	0	0	0	-1	0	1	0	0	I
NM_177702	4833427G06Rik	chr9:50889417-50910183	0.294236	0.39661	0.741846	0.0598615	1.96395	0	0	0	0	-1	NA	1	0	1	1	1	NA	1	1	1	NA
NM_027564	4921507P07Rik	chr6:50523302-50546589	0.278992	0.298049	1.39928	0.270368	0.079192	0	0	0	0	0	-1	1	1	1	1	0	NA	1	1	1	1
NR_024257	4930412O13Rik	chr2:9802872-9808394	0.020534	0.0434312	0.0199085	0.0937	0.037216	0	0	0	0	-1	0	0	1	0	0	-1	0	0	1	0	1	II
NR_024323	4930426L09Rik	chr2:18919945-18921431	0.0375055	0.0630483	0.129379	0.0850585	0.89424	0	0	0	0	0	1	1	1	1	1	1	1	1	1	1	1
NR_027966	4930429B21Rik	chr3:32264410-32266360	1.9879	1.96716	0.594305	1.11679	2.13835	0	1	0	0	0	NA	1	0	0	0	1	1	1	1	0	1	II
NM_029444	4930447C04Rik	chr12:73982095-74018752	3.52013	2.93385	4.07361	3.40905	0.082279	0	1	0	0	NA	-1	1	1	1	1	-1	NA	0	1	1	1
NM_001114312	4930506M07Rik	chr19:59047847-59150559	0.64537	1.19367	2.08385	0.947721	1.37407	0	0	0	0	0	-1	0	0	0	0	-1	-1	0	1	0	1	I
NM_175172	4930506M07Rik	chr19:59047847-59150559	0.0001085	0.0849785	0.224845	0.0597715	0.175918	0	0	0	0	0	-1	0	0	0	0	-1	-1	0	1	0	1	I
NM_001162896	4930523C07Rik	chr1:161974510-162008717	0.19082	0.270055	0.370236	0.13877	1.3382	1	0	1	1	NA	NA	0	0	0	0	1	1	1	1	NA	1	II
NR_028111	4930523C07Rik	chr1:161974510-162002913	0.034607	0.0365512	0.1629	0.085987	0.182046	1	0	1	1	NA	NA	0	0	0	0	1	1	1	1	NA	1	II
NM_026262	4930524B15Rik	chr11:31865632-31879651	0.416349	0.547797	1.57793	0.038305	0	0	1	0	1	NA	NA	1	1	1	1	NA	NA	NA	1	1	1
NM_001166394	4931428F04Rik	chr8:107804308-107813428	1.5287	1.84046	2.12557	1.91155	1.69355	0	0	1	0	0	NA	1	0	1	1	0	1	1	1	1	1
NM_028888	4931428F04Rik	chr8:107804308-107813428	1.42212	1.4775	2.55299	1.73377	1.04082	0	0	1	0	0	NA	1	0	1	1	0	1	1	1	1	1
NM_001081121	4931429I11Rik	chr9:40702931-40772195	0	0.022406	0.07955	0.0166255	0.010059	0	0	0	0	-1	0	0	0	0	1	-1	-1	-1	1	0	1	II
NM_176829	4931440F15Rik	chr11:29722394-29725668	0.694122	0.809525	0.613163	0.438261	0.87619	0	0	0	NA	-1	-1	0	0	0	1	-1	NA	NA	1	1	1	II
NR_015588	4932441J04Rik	chr5:57961322-58109158	0.088555	0.0531937	0.0356443	0.065317	0.205236	0	0	0	0	0	-1	0	1	0	0	1	1	1	1	1	0	I
NR_029437	4933406I18Rik	chr7:121458992-121558675	0.0220635	0.0258268	0.255907	0	0.155951	0	0	0	0	0	-1	1	1	1	1	0	1	1	0	0	1
NR_029438	4933406I18Rik	chr7:121498153-121558675	0	4.16667e-06	0.07425	0	1e-06	0	0	0	0	0	-1	1	1	1	1	0	1	1	0	0	1
NM_001161855	4933416C03Rik	chr10:115548719-115550973	0.297615	0.196802	0.98134	0.333925	0	0	0	0	0	-1	-1	1	1	1	1	NA	NA	NA	1	NA	1
NR_015459	4933431E20Rik	chr3:107691767-107699131	0.313136	0.466899	2.32262	0.368144	1.19339	0	1	0	NA	0	NA	1	1	1	1	1	1	1	1	1	1
NM_198642	5031414D18Rik	chr14:75415833-75452339	0.044499	0.0470005	0.687613	0.0539255	0.630929	0	0	0	0	1	-1	0	0	1	0	0	0	1	1	1	0
NM_001033273	5031439G07Rik	chr15:84776149-84818401	3.33456	3.41331	3.82331	3.30917	4.17113	1	0	0	1	1	NA	1	1	1	0	1	1	1	1	1	1
NM_001033304	5330417C22Rik	chr3:108260986-108339440	0.108545	0.100298	0.594342	0.08097	0.009231	0	0	0	-1	-1	-1	1	0	1	0	0	-1	0	1	-1	1
NR_028300	5330426P16Rik	chr16:50726863-50732886	0.886753	0.805677	0.730802	0.906586	2.13114	1	1	0	0	0	NA	1	1	1	1	1	1	1	1	1	1
NR_030716	5430417L22Rik	chr2:118571497-118574543	1.08044	1.15171	3.18974	1.27978	3.10828	0	0	0	0	0	-1	1	1	1	1	1	1	1	1	0	0
NM_027482	5730508B09Rik	chr3:127572605-127599241	1.21827	1.3209	3.37567	1.69031	1.53043	0	0	0	0	0	-1	1	1	1	1	1	1	0	1	0	1
NM_028872	5730559C18Rik	chr1:138110098-138130857	2.76474	3.31013	1.1012	3.20491	2.48018	1	NA	1	0	1	1	0	0	0	1	1	1	1	1	1	1	II
NR_015517	5930412G12Rik	chr5:129085004-129106562	0.350083	0.330212	1.34569	0.43321	0.026025	0	0	0	0	0	-1	1	0	1	0	-1	-1	0	1	1	1
NM_176921	6030419C18Rik	chr9:58336409-58347549	1.94515	1.94658	1.81008	1.7211	4.44727	0	0	0	1	0	NA	1	0	1	0	1	1	1	1	1	1
NM_001081227	6330403A02Rik	chr1:182362503-182413635	0.004938	0.0134195	0.498744	0.022193	0.004546	0	0	0	0	-1	-1	0	0	0	0	-1	-1	-1	1	1	1	I
NM_001163761	6430548M08Rik	chr8:122638051-122689207	0.218273	0.308423	1.8821	0.196299	1.8475	0	0	0	0	0	-1	1	0	0	1	0	0	1	1	0	0	I
NM_001163762	6430548M08Rik	chr8:122638051-122678474	4.1e-05	0.0642067	0.201248	0.059872	0.191055	0	0	0	0	0	-1	1	0	0	1	0	0	1	1	0	0	I
NM_172286	6430548M08Rik	chr8:122638051-122689207	0.0009975	0.0673845	0.0456198	6e-05	0.133185	0	0	0	0	0	-1	1	0	0	1	0	0	1	1	0	0	I
NM_175486	6430571L13Rik	chr9:107242970-107252014	0.139253	0.215423	1.33867	0.27706	0.294084	0	1	0	0	-1	-1	1	1	1	0	0	0	1	1	1	1
NR_029460	6530402F18Rik	chr2:29100635-29108513	0.13609	0.204842	0.33017	0.0108255	0.927574	0	0	0	0	0	-1	0	0	0	0	0	0	0	1	1	1	I
NM_001001986	8430427H17Rik	chr2:153233196-153270215	1.07757	1.2389	2.37949	1.86105	1.37181	0	0	0	0	0	1	1	1	1	1	1	1	1	1	1	1
NM_001134300	8430427H17Rik	chr2:153233196-153355707	0.813446	0.367875	2.71881	1.05726	0.351988	0	0	0	0	0	-1	1	1	NA	1	0	NA	1	1	1	1
NM_027834	9130008F23Rik	chr17:41012430-41017507	0.477714	1.03666	0.299614	0.593834	1.35459	0	0	0	1	1	1	1	1	1	0	1	1	1	1	0	1
NR_024325	9130024F11Rik	chr1:57028312-57032040	0.232873	0.250727	0.501012	0.211544	0.386378	0	0	0	0	0	-1	0	1	1	0	1	1	1	1	0	1
NR_024326	9130024F11Rik	chr1:57028312-57032040	0.065447	0.0272647	0.303145	0.0694935	1.2e-05	0	0	0	0	0	-1	0	1	1	0	1	1	1	1	0	1
NR_015587	9330111N05Rik	chr13:81103334-81218856	0	0	0.00911525	0.009192	0	1	0	0	-1	NA	-1	1	0	1	0	1	NA	1	1	NA	1
NR_015589	9330158H04Rik	chr6:36283137-36338234	0.136286	0.148361	0.192026	0.122208	0.060359	0	0	0	0	-1	-1	0	0	0	0	0	0	0	1	1	1	I
NR_015514	9330175E14Rik	chr8:96957026-96959003	0.0139755	0.0236403	0.143592	0	0.042656	0	0	1	-1	NA	-1	1	1	0	0	1	1	1	1	NA	1
NM_172706	9330182L06Rik	chr5:9266192-9480717	0.171032	0.192081	1.63278	0.32296	0.201077	0	0	0	0	0	NA	1	0	1	1	0	-1	0	1	0	1
NM_001081963	9430020K01Rik	chr18:4634926-4682867	1.7217	1.63209	2.9054	1.82551	2.83724	0	0	0	0	0	NA	1	1	1	1	1	1	1	1	0	1
NR_015553	9430076C15Rik	chr6:53237288-53347210	0.0701095	0.0720042	0.034231	0.0624125	0.040984	0	0	0	0	0	-1	0	0	1	0	1	1	1	0	1	0	I
NR_015530	9530026P05Rik	chr6:92890575-93061743	0.0977815	0.0854293	1.05013	0.183095	0.265606	0	0	0	0	-1	1	1	0	1	0	1	1	1	1	1	0
NR_015562	9530036O11Rik	chr5:28793523-29045749	0	0.0206725	0.0102475	0.007169	0.003536	0	1	0	-1	0	-1	0	0	0	0	-1	-1	-1	0	0	0	I
NR_015610	9530059O14Rik	chr9:122481618-122489765	0.0130485	0.012113	0.01608	0.0088065	0	0	0	0	0	0	-1	0	0	0	0	0	-1	0	0	0	0	I
NR_030696	9930014A18Rik	chr15:60654519-60662955	0.746441	1.07255	0.192109	0.502806	1.6659	0	0	0	0	0	NA	1	0	1	0	1	1	1	1	0	0
NR_027298	A230020J21Rik	chr1:192849229-192853660	1.25101	1.67697	0.982704	0.616742	1.15898	1	1	1	1	1	NA	1	0	0	0	1	1	1	1	1	1	I
NM_001101503	A230065H16Rik	chr12:112645019-112650288	0.0692235	0.102974	3.15562	0.19834	0	0	0	1	-1	-1	-1	1	NA	NA	1	-1	NA	-1	1	1	1
NR_015503	A330040F15Rik	chr19:12660357-12671056	0.0520835	0.0729088	0.0462028	0.053507	0.122569	0	0	0	0	0	-1	0	0	1	0	1	1	1	1	1	0
NM_001145192	A330050F15Rik	chr17:69788665-69838573	0	0.0321055	0.076984	0.0391135	0	0	0	0	0	0	-1	0	0	0	0	0	-1	0	0	1	1	I
NM_001004150	A4galt	chr15:83057151-83082204	2.49478	2.90477	1.52002	3.70845	2.6553	1	1	1	1	1	1	1	0	1	0	0	0	1	1	1	1
NM_001170954	A4galt	chr15:83057151-83082161	2.70091	1.97556	0.694825	2.75608	1.76481	1	1	1	1	1	1	1	0	1	0	0	0	1	1	1	1
NR_028423	A530058N18Rik	chr2:113839300-113858028	0.0121865	0	0.0134985	0.021943	0	0	0	0	0	0	-1	0	0	0	0	-1	-1	-1	1	0	1	I
NM_172505	A730008H23Rik	chr1:90161402-90174132	4.30783	4.14285	4.82824	4.04279	1.99554	1	1	0	1	1	1	1	1	0	1	1	0	0	1	0	1
NM_001160369	A830018L16Rik	chr1:11404185-11965983	0.005135	0.0282415	0.002878	0.00786	0	1	1	0	0	0	-1	0	0	0	0	0	-1	0	1	1	1	I
NM_001160370	A830018L16Rik	chr1:11404185-11591902	0.187564	0.191106	0.01311	0.199884	4e-06	1	1	0	0	0	-1	0	0	0	0	0	-1	0	1	1	1	I
NM_001160371	A830018L16Rik	chr1:11404185-11591902	0.321157	0.24683	0.127667	0.254758	0.063286	1	1	0	0	0	-1	0	0	0	0	0	-1	0	1	1	1	I
NM_177173	A830018L16Rik	chr1:11404185-11965983	0.167019	0.0698045	0.0039675	0.215374	0	1	1	0	0	0	-1	0	0	0	0	0	-1	0	1	1	1	I
NR_027362	A930003O13Rik	chr5:22244728-22252702	0.051148	0.0362438	0.0979345	0.0354665	0.067837	0	0	0	0	-1	0	0	0	0	0	0	-1	0	0	0	0	I
NR_030692	A930011G23Rik	chr5:99726262-100158079	0.000832	0.00387817	0.546542	0.005386	0	0	0	0	0	0	-1	1	1	1	0	0	0	0	0	1	0
NR_026853	A930012L18Rik	chr18:44821318-44835925	0.083058	0.175824	0.344888	0.0964615	0.289923	0	0	0	0	0	NA	1	1	1	0	1	1	1	1	1	1
NR_033305	AA388235	chr17:34118436-34122303	0.763147	0.750991	0.330538	0.628966	0.391636	1	1	1	-1	-1	NA	NA	0	0	NA	1	0	0	1	1	1	I
NM_001004174	AA467197	chr2:122463622-122466812	1.6453	1.63141	2.38694	3.09536	0.497107	1	0	0	0	-1	-1	1	1	1	1	1	NA	0	1	1	1
NM_175503	Aard	chr15:51871652-51877269	4.20007	3.93519	1.74124	3.37546	0.049603	0	1	0	1	1	NA	1	1	1	0	-1	-1	-1	1	1	1
NM_013930	Aass	chr6:23022172-23082986	0.691151	0.455217	0.193993	0.489873	1.19503	0	1	0	1	NA	NA	1	0	1	0	NA	NA	1	1	1	1
NM_019816	Aatf	chr11:84236357-84327003	5.09123	5.14709	4.94876	5.03498	4.04164	1	0	0	0	1	-1	1	0	1	1	1	1	1	1	0	1
NM_001198785	Aatk	chr11:119868631-119908459	0.0654285	0.0379513	1.21168	0.0650325	2.3e-05	0	0	0	0	0	-1	0	0	-1	0	-1	-1	0	1	1	0	I
NM_007377	Aatk	chr11:119868631-119908459	0.0316605	0.0163653	0.582666	0.0248105	0.105179	0	0	0	0	0	-1	0	0	-1	0	-1	-1	0	1	1	0	I
NM_001170978	Abat	chr16:8513521-8621660	0.207171	0.442783	0.76232	0.321432	0.002141	0	0	0	0	-1	-1	1	1	1	0	1	1	0	1	1	1
NM_172961	Abat	chr16:8513521-8621660	0.815193	0.53813	0.577371	0.680895	2.11976	0	0	0	0	-1	-1	1	1	1	0	1	1	0	1	1	1
NM_013454	Abca1	chr4:53043660-53172767	1.15422	1.17138	3.73983	1.23585	2.69147	0	1	0	0	1	-1	1	1	1	1	1	1	1	1	1	1
NM_177213	Abca15	chr7:127472197-127551201	0	0.0036215	0.019397	0	0	-1	1	1	NA	-1	NA	0	0	0	1	NA	NA	NA	1	NA	1	II
NM_007379	Abca2	chr2:25284193-25304059	1.89042	2.00202	4.5036	2.48693	2.62234	0	0	1	0	0	1	1	1	1	0	1	NA	1	1	1	1
NM_001039581	Abca3	chr17:24488967-24547149	1.1286	1.0413	2.08992	1.32072	2.19094	0	0	0	0	0	-1	1	1	0	1	0	0	0	1	1	1
NM_013855	Abca3	chr17:24488967-24547149	1.68256	1.44125	3.15235	1.91349	3.01374	0	0	0	0	0	-1	1	1	0	1	0	0	0	1	1	1
NM_007378	Abca4	chr3:121747377-121882979	0.192574	0.139467	0.217928	0.235305	0.028463	NA	0	1	-1	NA	NA	0	0	0	0	NA	NA	NA	1	NA	NA	I
NM_147219	Abca5	chr11:110130682-110199030	0.542542	0.445796	1.5702	0.602492	1.13967	1	0	0	0	0	1	1	1	1	1	1	1	1	0	0	1
NM_011076	Abcb1a	chr5:8660091-8748570	2.79677	2.4186	0.355277	1.98003	0.78733	0	0	0	-1	-1	-1	0	0	1	0	1	NA	1	1	NA	1	I
NM_008830	Abcb4	chr5:8893720-8959226	0.404452	0.329885	0.274924	0.222179	0.710178	0	0	0	0	0	-1	0	0	0	0	0	-1	0	1	0	0	I
NM_019875	Abcb9	chr5:124511865-124545807	0.266805	0.341885	0.726672	0.272351	1.41395	0	0	1	0	0	NA	1	1	1	1	1	1	1	1	1	1
NM_029600	Abcc3	chr11:94204608-94254290	0.21796	0.382337	0.514737	0.197968	2.25608	0	1	0	-1	-1	-1	1	0	1	1	0	NA	1	1	0	1
NM_011510	Abcc8	chr7:53359892-53435403	0.210304	0.351019	3.29274	0.748204	0.007089	0	0	0	-1	-1	-1	1	1	1	0	-1	-1	-1	1	NA	0
NM_001044720	Abcc9	chr6:142536381-142650794	2e-06	1.83333e-06	4.45e-05	0.061947	8.2e-05	NA	1	1	0	-1	-1	0	0	0	0	1	NA	1	1	NA	NA	I
NM_011511	Abcc9	chr6:142536381-142650794	0.135173	0.148379	0.350396	0.052813	0.27334	NA	1	1	0	-1	-1	0	0	0	0	1	NA	1	1	NA	NA	I
NM_021041	Abcc9	chr6:142536381-142650794	5e-07	3.33333e-07	5e-06	0	8e-06	NA	1	1	0	-1	-1	0	0	0	0	1	NA	1	1	NA	NA	I
NM_021042	Abcc9	chr6:142536381-142650794	0.0002355	0.000359667	0.0001625	0.0001805	9e-06	NA	1	1	0	-1	-1	0	0	0	0	1	NA	1	1	NA	NA	I
NM_009593	Abcg1	chr17:31194638-31254926	0.786891	0.686945	3.39226	1.95621	2.21544	1	1	0	0	-1	NA	1	1	1	0	0	0	0	1	1	1
NM_138955	Abcg4	chr9:44081272-44096327	0.077954	0.263377	1.15728	0.211975	0.33748	0	0	0	0	0	-1	0	0	0	0	0	-1	0	1	0	0	I
NM_021304	Abhd1	chr5:31252478-31257464	0.000292	0.0955037	0.114611	9.85e-05	7.3e-05	1	1	1	0	0	1	1	1	1	1	1	1	1	1	1	1
NR_003522	Abhd1	chr5:31252438-31257468	0.99992	0.789151	1.03373	1.06006	1.18134	1	1	1	0	0	1	1	1	1	1	1	1	1	1	1	1
NM_026185	Abhd15	chr11:77328618-77334130	0.145074	0.141968	0.13806	0.140989	0.96175	0	0	0	0	0	-1	0	0	0	0	0	0	0	1	0	1	I
NM_134130	Abhd3	chr18:10644408-10706694	0.639938	0.778331	3.06298	0.814457	0.465437	0	0	0	0	0	-1	1	1	1	1	0	0	0	1	0	1
NM_026179	Abhd5	chr9:122260733-122290641	2.46718	2.8169	3.64518	2.08378	3.85094	0	1	0	0	0	-1	1	1	1	1	1	1	1	1	1	1
NM_025341	Abhd6	chr14:8835415-8889069	2.26	2.51725	3.14783	2.85753	2.08228	0	0	0	0	-1	-1	1	1	1	0	0	0	0	1	0	1
NM_022419	Abhd8	chr8:73980598-73987556	2.97127	3.38287	3.81099	3.03421	5.31363	0	0	0	0	0	0	1	1	1	1	1	1	1	1	0	1
NM_001103177	Ablim1	chr19:57107753-57272121	0.137251	0.0507387	0.0837235	0.001108	0.000105	1	1	1	NA	NA	NA	0	0	0	0	NA	NA	1	1	1	1	I
NM_001290815	Ablim1	chr19:57107753-57272121	0.021994	0.0258858	0.0893995	0.111089	3.8e-05	1	1	1	NA	NA	NA	0	0	0	0	NA	NA	1	1	1	1	I
NM_001290816	Ablim1	chr19:57107753-57272121	0.441851	0.674998	0.924642	1.15698	2.65048	1	1	1	NA	NA	NA	0	0	0	0	NA	NA	1	1	1	1	I
NM_001177696	Ablim2	chr5:36100528-36227628	0.0226785	5.5e-06	0	1.75e-05	0	1	0	1	0	0	0	0	0	0	0	0	0	0	1	1	1	I
NM_001177697	Ablim2	chr5:36100528-36227628	0.0628125	0.000265	0.0074025	0.042749	6e-06	1	0	1	0	0	0	0	0	0	0	0	0	0	1	1	1	I
NM_001177698	Ablim2	chr5:36100528-36227628	0.238371	0.106765	0.162074	0.503895	0.25298	1	0	1	0	0	0	0	0	0	0	0	0	0	1	1	1	I
NM_001177699	Ablim2	chr5:36100528-36227628	0.0036325	0.0950932	0.002172	0.29522	5.4e-05	1	0	1	0	0	0	0	0	0	0	0	0	0	1	1	1	I
NM_001177700	Ablim2	chr5:36100528-36227628	0.227293	0.148171	0.325196	0.182572	2.2e-05	1	0	1	0	0	0	0	0	0	0	0	0	0	1	1	1	I
NM_177678	Ablim2	chr5:36100528-36227628	0.069823	0.0731892	0.167826	0.426473	0	1	0	1	0	0	0	0	0	0	0	0	0	0	1	1	1	I
NM_001164491	Ablim3	chr18:61959046-62071506	0.175422	0.175287	0.523968	0.333493	0.084013	0	0	1	0	0	NA	1	0	0	0	0	-1	0	1	1	1	I
NM_198649	Ablim3	chr18:61959046-62071478	0.135118	0.044402	0.245783	0.120984	5e-06	0	0	1	0	0	NA	1	0	0	0	0	-1	0	1	1	1	I
NM_178890	Abtb2	chr2:103406466-103558580	1.46543	1.83687	2.24002	1.59104	1.75905	0	0	0	0	0	0	1	1	1	1	1	1	1	1	1	1
NM_007424	Acan	chr7:86198368-86259985	0.912932	0.988472	0.894768	1.23065	0.523454	0	0	0	0	0	-1	0	0	1	0	-1	-1	0	0	1	1	I
NM_144784	Acat1	chr9:53388626-53418455	2.64448	2.74609	4.72223	3.34135	4.40501	0	1	0	-1	NA	1	1	1	1	1	1	1	1	1	0	1
NM_030063	Acbd7	chr2:3253439-3258269	1.45103	1.48052	1.9008	2.1782	0	1	1	1	NA	NA	NA	1	1	1	1	-1	0	0	1	1	1
NM_001281819	Ace	chr11:105829258-105851278	0.493061	0.322189	1.33863	0.23862	0.392148	0	0	0	0	0	-1	1	0	1	1	0	-1	0	1	1	0
NM_207624	Ace	chr11:105829258-105851278	0.122958	0.124628	1.64769	0.328758	0.023641	0	0	0	0	0	-1	1	0	1	1	0	-1	0	1	1	0
NM_001290541	Acer2	chr4:86520317-86566787	1.04895	0.859588	0.505265	0.631539	0.06798	0	0	0	0	0	-1	1	0	1	0	1	0	1	1	0	1
NM_001290543	Acer2	chr4:86520317-86578394	4.50014	4.56069	1.27375	4.1413	0.383382	0	0	0	0	0	-1	1	0	1	0	1	0	1	1	0	1
NM_139306	Acer2	chr4:86520317-86566787	6.85e-05	6.86667e-05	0.479548	5.5e-05	0.013808	0	0	0	0	0	-1	1	0	1	0	1	0	1	1	0	1
NM_025408	Acer3	chr7:105362169-105458037	1.61828	1.62407	2.31644	2.18465	2.25883	1	1	0	0	0	1	1	1	1	1	1	1	1	1	1	1
NM_001290010	Ache	chr5:137729481-137735694	0.089825	0.113849	0.134971	0.0636305	6.5e-05	0	0	0	0	-1	NA	0	0	0	0	0	0	0	0	1	NA	I
NM_009599	Ache	chr5:137729481-137735694	0.0903425	0.183053	0.265763	0.091989	0.298332	0	0	0	0	-1	NA	0	0	0	0	0	0	0	0	1	NA	I
NM_001271607	Ackr3	chr1:92100554-92112297	0.372008	0.247338	0.0263755	0.170303	0.450632	1	1	1	1	NA	1	0	0	0	0	1	1	1	1	1	1	I
NM_007722	Ackr3	chr1:92100554-92112297	2.56696	2.54828	1.30597	2.61234	3.66925	1	1	1	1	NA	1	0	0	0	0	1	1	1	1	1	1	I
NM_028790	Acot12	chr13:91881125-91925753	0	0.00575283	0.0612863	0.025031	0.059714	0	0	0	0	1	0	0	0	0	0	NA	NA	1	1	0	1	I
NM_134246	Acot3	chr12:85393100-85400514	0.433134	0.400604	0.264841	0.385945	0.36739	0	0	0	0	0	NA	0	0	0	0	-1	-1	0	1	0	1	I
NM_145444	Acot5	chr12:85410274-85416969	0.793294	0.765154	0.587583	0.658845	1.76017	0	0	0	0	-1	-1	0	0	0	0	0	-1	0	1	0	0	I
NM_172580	Acot6	chr12:85441603-85450733	0.469728	0.538386	0.861765	0.408637	1.43831	0	0	0	0	0	-1	1	1	1	0	1	1	1	1	1	1
NM_153807	Acsf2	chr11:94418415-94463100	2.78451	2.19736	5.03752	3.87473	3.39319	1	0	1	0	0	NA	1	1	1	1	1	1	1	1	1	1
NM_007981	Acsl1	chr8:47556395-47621404	2.81812	2.60912	4.21733	2.88101	2.06727	0	1	0	1	1	1	1	1	1	1	1	1	1	1	1	1
NM_001033597	Acsl6	chr11:54117705-54175041	0.381012	0.598996	0.374179	0.820682	0.265038	1	0	0	0	0	NA	0	0	-1	0	-1	-1	0	1	1	1	II
NM_001033598	Acsl6	chr11:54117325-54175041	0.713874	0.465163	0.0904482	0.864403	0.116595	1	0	0	0	0	NA	0	0	-1	0	-1	-1	0	1	1	1	II
NM_144823	Acsl6	chr11:54117705-54175041	0.139671	0.0438903	0.170245	7.75e-05	0.000713	1	0	0	0	0	NA	0	0	-1	0	-1	-1	0	1	1	1	II
NM_080575	Acss1	chr2:150443846-150493976	1.80854	1.04429	1.63984	1.97569	0.982545	0	0	0	0	0	NA	1	0	1	0	0	0	0	1	1	0
NM_019811	Acss2	chr2:155343778-155388479	1.87743	1.86447	4.51633	2.36863	2.55524	1	1	0	0	0	NA	1	1	1	1	1	1	1	1	0	1
NM_007393	Actb	chr5:143664794-143668403	11.1697	11.0379	9.67045	9.952	11.6066	1	1	1	1	1	NA	1	1	1	1	1	1	1	0	0	1
NM_001171640	Actl10	chr2:154377511-154379012	0.061103	0.111524	0.148553	0.124585	0	0	0	0	0	-1	-1	NA	NA	1	0	-1	-1	NA	1	0	1
NM_031404	Actl6b	chr5:137994782-138010801	0.0813225	0.169725	0.110066	0.119469	0	-1	1	1	-1	-1	-1	1	0	0	1	-1	-1	-1	1	NA	1	I
NM_025271	Actl7b	chr4:56752876-56754297	0.278672	0.244408	0.212873	0.367824	0.02353	1	1	1	NA	NA	NA	0	0	-1	1	NA	NA	NA	1	NA	1	II
NM_029690	Actrt3	chr3:30495994-30498792	0.032947	0.0736975	0.0365513	0.0885305	0.050451	0	0	0	0	0	1	1	NA	0	0	1	1	1	1	1	1
NM_001110204	Acvr1	chr2:58298848-58419239	8.5e-06	0.294877	0.281826	0.0473895	0.188355	1	1	1	0	0	1	1	1	1	0	1	1	1	1	1	1
NM_001110205	Acvr1	chr2:58298848-58419239	2.02609	2.17175	2.12352	1.69305	4.41521	1	1	1	0	0	1	1	1	1	0	1	1	1	1	1	1
NM_007394	Acvr1	chr2:58298848-58419239	0.582636	0.696796	0.866734	0.888839	2.25599	1	1	1	0	0	1	1	1	1	0	1	1	1	1	1	1
NM_001111030	Acvr1c	chr2:58119863-58210169	1.95e-05	2.15e-05	1.925e-05	1.45e-05	1.8e-05	0	0	0	0	0	0	0	0	0	0	0	NA	0	1	0	0	I
NM_007397	Acvr2b	chr9:119311618-119342624	3.27768	3.09815	4.18275	3.24475	0.458864	1	1	1	0	1	1	1	1	1	1	0	0	0	1	1	1
NM_001277255	Acvrl1	chr15:100958952-100975767	0	0.0471727	0.0956053	3e-06	0.000136	0	0	0	-1	-1	-1	0	0	0	0	0	1	1	1	1	1	I
NM_001277257	Acvrl1	chr15:100958952-100975767	0.350038	0.634825	0.699741	0.191348	2.93111	0	0	0	-1	-1	-1	0	0	0	0	0	1	1	1	1	1	I
NM_001277258	Acvrl1	chr15:100958952-100975767	0.656993	0.457193	0.498908	0.690754	2.86886	0	0	0	-1	-1	-1	0	0	0	0	0	1	1	1	1	1	I
NM_001277259	Acvrl1	chr15:100958952-100975767	0.238611	0.0195642	0.178199	4.5e-06	0.475128	0	0	0	-1	-1	-1	0	0	0	0	0	1	1	1	1	1	I
NM_009612	Acvrl1	chr15:100958952-100975767	0.325547	0.227219	0.751328	0.372169	1.89434	0	0	0	-1	-1	-1	0	0	0	0	0	1	1	1	1	1	I
NM_001272052	Ada	chr2:163552306-163575975	0.956076	0.860103	0.639769	0.687811	1.17414	0	0	0	0	-1	-1	1	1	1	0	0	1	1	1	1	1
NM_007398	Ada	chr2:163552306-163575975	2.69119	2.38373	1.97481	2.47155	2.91412	0	0	0	0	-1	-1	1	1	1	0	0	1	1	1	1	1
NM_009350	Adad1	chr3:36962577-37010434	0.249737	0.334408	2.79938	0.275157	0.032318	0	0	0	0	-1	-1	1	1	1	1	NA	NA	NA	1	1	NA
NM_007399	Adam10	chr9:70526807-70628036	3.29402	3.4671	4.30158	3.38612	4.60504	1	1	0	0	0	1	1	1	1	1	1	1	1	1	1	1
NM_001110778	Adam11	chr11:102622752-102641576	0.422615	0.601981	1.46083	0.619096	0.499954	0	0	0	0	0	-1	0	0	NA	0	-1	NA	1	1	1	1	I
NM_009613	Adam11	chr11:102622752-102641576	1.5e-05	0.0445882	0.091106	0.000394	0.142501	0	0	0	0	0	-1	0	0	NA	0	-1	NA	1	1	1	1	I
NM_007400	Adam12	chr7:141074882-141416780	0.601977	0.729807	0.716539	0.352513	4.47991	0	0	0	0	0	-1	0	0	0	1	1	1	1	1	1	0	I
NM_001037722	Adam15	chr3:89143561-89153932	1.86431	2.3334	4.63938	2.09275	4.85637	0	0	0	0	0	-1	1	1	1	0	1	1	1	1	1	1
NM_009614	Adam15	chr3:89143561-89153932	3.08086	3.03298	3.1655	2.93649	5.81682	0	0	0	0	0	-1	1	1	1	0	1	1	1	1	1	1
NM_010084	Adam18	chr8:25712717-25785227	0	0.00698833	0.0131923	0.0102565	0.013336	NA	1	1	NA	NA	NA	0	0	1	1	NA	NA	NA	1	NA	NA	I
NM_001007220	Adam22	chr5:8092259-8368081	6.85e-05	6.61667e-05	0.144429	5e-05	0.104691	0	1	0	0	0	-1	1	1	1	0	0	-1	0	1	0	1
NM_001007221	Adam22	chr5:8092259-8368081	0.484154	0.364214	1.61086	0.769319	0.850391	0	1	0	0	0	-1	1	1	1	0	0	-1	0	1	0	1
NM_001098225	Adam22	chr5:8072351-8368081	0.552735	0.592736	1.44468	0.708526	0.989315	0	1	0	0	0	-1	1	1	1	0	0	-1	0	1	0	1
NM_001163529	Adam33	chr2:130876552-130889550	0.0014115	0.366052	0.284109	0.0001525	2.50263	0	0	0	-1	-1	-1	1	-1	-1	1	NA	NA	1	1	NA	1
NM_033615	Adam33	chr2:130876552-130889550	0.489147	0.207629	1.01758	0.140369	4.19228	0	0	0	-1	-1	-1	1	-1	-1	1	NA	NA	1	1	NA	1
NM_009621	Adamts1	chr16:85794072-85803360	1.57278	1.76255	2.04701	0.795171	7.07268	0	0	0	0	0	0	0	0	0	0	1	1	1	1	1	1	I
NM_001081127	Adamts14	chr10:60659859-60736186	2.32732	1.90679	2.21924	2.89542	1.832	1	1	0	0	0	NA	1	1	1	0	1	1	1	1	1	1
NM_001024139	Adamts15	chr9:30706739-30730037	0.307059	0.486506	0.506533	0.280302	1.15776	0	0	0	0	0	NA	0	0	1	0	0	0	0	1	0	0
NM_172053	Adamts16	chr13:70866685-70980688	0.020175	0.112398	0.00894925	0.00801	0.493283	-1	0	0	-1	-1	-1	0	0	-1	1	0	-1	-1	1	NA	1
NM_001033877	Adamts17	chr7:73984620-74297511	0.075124	0.150374	1.48904	0.229983	0.124634	0	0	0	0	0	-1	1	0	0	0	0	0	1	1	1	1	I
NM_172466	Adamts18	chr8:116222036-116372739	0	0.0062795	0.0891172	0.0211125	0.006205	0	0	0	0	0	-1	0	0	0	0	0	-1	0	1	0	0	I
NM_175506	Adamts19	chr18:58996417-59213332	0.0937965	0.134864	0.453386	0.181485	0	0	0	0	0	-1	-1	1	0	1	1	0	-1	0	1	0	0
NM_001277305	Adamts2	chr11:50415586-50611848	0.24037	0.225054	0.943449	0.0975635	3.56689	0	0	0	0	0	-1	0	0	0	0	1	1	1	1	0	0	I
NM_175643	Adamts2	chr11:50415586-50621075	0.961108	0.86352	1.09901	0.45433	5.03012	0	0	0	0	0	-1	0	0	0	0	1	1	1	1	0	0	I
NM_001164785	Adamts20	chr15:94150762-94234781	0.0438095	0.070999	0.526099	0.10078	0.178413	0	0	0	0	0	-1	0	0	1	0	0	0	0	1	0	1	I
NM_001164786	Adamts20	chr15:94181862-94234781	0.0398895	0.0173913	0.0657517	0.043383	0.087746	0	0	0	0	0	-1	0	0	1	0	0	0	0	1	0	1	I
NM_177431	Adamts20	chr15:94100593-94234781	0.01056	2.48333e-05	0.0235332	0	0	0	0	0	0	0	-1	0	0	1	0	0	0	0	1	0	1	I
NM_001081401	Adamts3	chr5:90102865-90312359	0.041532	0.069055	0.863777	0.0346315	0.17532	0	0	0	0	0	-1	1	1	1	1	1	1	1	1	1	1
NM_177872	Adamts3	chr5:90102865-90312359	0.0172075	0.035554	0.084442	0.034576	0.175053	0	0	0	0	0	-1	1	1	1	1	1	1	1	1	1	1
NM_011782	Adamts5	chr16:85858401-85901370	0.376686	0.316912	1.03201	0.302556	5.20698	0	0	0	0	-1	-1	0	0	0	0	1	1	NA	1	1	1	I
NM_001003911	Adamts7	chr9:90057815-90094940	1.19293	1.3102	1.47748	1.27552	3.20573	1	0	0	0	0	-1	1	0	1	0	1	1	1	1	1	1
NM_013906	Adamts8	chr9:30750147-30770443	0.435746	0.438419	0.0645645	0.380624	0.129009	0	0	0	0	0	-1	0	0	0	0	-1	-1	0	1	0	1	I
NM_029967	Adamtsl1	chr4:85699818-86074286	0.391625	0.389095	0.10522	0.397128	2.07352	1	1	0	NA	-1	1	1	0	0	0	1	1	1	1	1	1	I
NM_172723	Adap1	chr5:139747829-139801418	4.36629	3.98979	2.14467	3.84488	2.50634	0	1	0	0	0	NA	0	0	0	0	-1	-1	0	1	1	1	I
NM_172133	Adap2	chr11:79967663-79992329	1.41188	1.04378	0.438987	1.28805	1.88252	0	0	0	0	0	0	0	0	0	0	0	-1	1	1	1	1	I
NM_001024837	Adarb1	chr10:76753471-76881018	0.14886	0.279864	1.56815	0.327958	0.244863	0	0	0	0	0	-1	1	1	1	1	0	1	0	1	0	1
NM_130895	Adarb1	chr10:76753471-76881018	1.32065	1.20451	2.94869	1.2848	1.25946	0	0	0	0	0	-1	1	1	1	1	0	1	0	1	0	1
NR_004429	Adarb1	chr10:76753471-76881018	8.15e-05	0.0529997	0.711012	0.157932	0.058257	0	0	0	0	0	-1	1	1	1	1	0	1	0	1	0	1
NR_021486	Adarb1	chr10:76753471-76881018	0.299049	0.173859	1.59693	0.228412	0.38636	0	0	0	0	0	-1	1	1	1	1	0	1	0	1	0	1
NM_001289530	Adarb2	chr13:8202111-8759688	0.0030525	0.00760533	0.00289275	0.002934	0	0	0	0	-1	-1	-1	0	0	0	1	NA	NA	-1	1	-1	0	I
NM_052977	Adarb2	chr13:8202111-8759688	0.0059345	0.0104537	0.007333	0.002923	0	0	0	0	-1	-1	-1	0	0	0	1	NA	NA	-1	1	-1	0	I
NR_110345	Adarb2	chr13:8202111-8768008	6.19528	5.34902	0.764172	5.6151	0.505984	0	0	0	-1	-1	-1	0	0	0	1	NA	NA	-1	1	-1	0	I
NM_023341	Adck3	chr1:182095368-182126151	1.07042	1.13172	3.53754	1.64902	0.649119	1	1	0	1	NA	NA	1	1	1	1	0	0	1	1	1	1
NM_009622	Adcy1	chr11:6963491-7078508	0.986004	0.94356	1.03842	1.4024	0.703111	0	0	0	0	0	-1	0	0	0	0	0	0	-1	1	0	0	I
NM_153534	Adcy2	chr13:68758919-69138419	0.739456	0.654121	0.779792	0.560218	2.40696	0	0	0	0	0	1	0	0	0	0	0	0	1	1	1	0	I
NM_001159536	Adcy3	chr12:4133396-4213524	0.40233	0.526625	1.2215	0.661195	1.41792	0	0	0	0	0	0	1	1	1	0	1	1	1	1	1	1
NM_001159537	Adcy3	chr12:4133396-4213524	1.15068	1.23514	2.69394	0.86374	1.92226	0	0	0	0	0	0	1	1	1	0	1	1	1	1	1	1
NM_138305	Adcy3	chr12:4134152-4213524	1.17372	1.21938	2.58065	1.992	2.72281	0	0	0	0	0	0	1	1	1	0	1	1	1	1	1	1
NM_080435	Adcy4	chr14:56387928-56402856	0.223946	0.368876	0.218888	0.254159	1.95936	0	0	0	0	-1	-1	1	0	NA	0	1	NA	1	1	NA	0
NM_001012765	Adcy5	chr16:35155721-35304635	0.300366	0.344633	2.03611	0.418648	0.858571	0	0	1	0	0	-1	1	0	1	0	0	-1	0	1	0	0
NM_007405	Adcy6	chr15:98420420-98438064	1.59506	1.93893	3.30227	1.74516	4.34526	0	0	0	-1	0	0	1	1	NA	0	1	1	1	1	1	1
NM_007406	Adcy7	chr8:90796301-90853861	0	0.188273	2.29433	0	1.03543	0	0	0	-1	-1	-1	1	1	1	0	0	NA	1	1	1	1
NM_001291903	Adcy8	chr15:64530596-64753858	0.0357185	0.0207947	0.028755	0.0135145	0.018	0	0	0	0	-1	-1	0	0	0	0	0	-1	0	1	0	0	I
NM_009623	Adcy8	chr15:64530596-64753858	0.0001905	0.0394478	0.0001825	0.023516	0.000169	0	0	0	0	-1	-1	0	0	0	0	0	-1	0	1	0	0	I
NM_001291910	Adcy9	chr16:4284885-4420498	0.45907	0.227126	0.518126	0.468241	0.876937	0	0	0	0	0	-1	1	1	1	1	1	1	1	1	0	0
NM_009624	Adcy9	chr16:4284885-4420498	0.485555	0.53792	1.78465	0.488563	0.348368	0	0	0	0	0	-1	1	1	1	1	1	1	1	1	0	0
NM_009625	Adcyap1	chr17:93598761-93604829	0.034113	0.229583	0.119993	0.111615	0.015224	-1	0	0	-1	-1	-1	0	0	0	0	-1	-1	-1	NA	NA	NA	I
NM_001025372	Adcyap1r1	chr6:55401971-55451449	0.135254	0.127174	1.11617	0.115441	0.261965	0	0	0	0	0	-1	0	0	0	0	0	-1	0	0	0	1	I
NM_007407	Adcyap1r1	chr6:55401971-55451449	0.233596	0.242513	0.57581	0.18099	0.298462	0	0	0	0	0	-1	0	0	0	0	0	-1	0	0	0	1	I
NM_001164099	Add3	chr19:53214932-53321816	0.0172135	0.121917	0.716652	1.35e-05	0.070723	0	0	0	0	0	0	1	0	0	1	1	1	1	1	1	1	I
NM_001164100	Add3	chr19:53217245-53321816	0.625945	0.618816	1.06045	0.853618	2.49792	0	1	0	0	0	0	1	0	0	1	1	1	1	1	1	1	II
NM_001164101	Add3	chr19:53214932-53321816	0.000805	0.0584435	0.083272	1.5e-06	0.629984	0	0	0	0	0	0	1	0	0	1	1	1	1	1	1	1	I
NM_001277100	Add3	chr19:53217245-53321816	2.74765	2.3075	3.82656	2.89612	0.541549	0	1	0	0	0	0	1	0	0	1	1	1	1	1	1	1	II
NM_009627	Adm	chr7:117771182-117773333	1.59323	1.67381	2.12287	1.24948	5.29347	0	0	0	0	0	-1	0	0	0	0	1	1	1	1	0	0	I
NM_182928	Adm2	chr15:89153329-89155161	1.51336	1.61394	0.378952	1.27769	2.83747	1	1	1	1	NA	NA	1	1	1	1	0	1	0	1	1	1
NM_001008533	Adora1	chr1:136095791-136132034	0	0.114262	0.790626	0.0155665	0	0	0	0	0	-1	0	0	0	1	0	0	0	1	1	1	0
NM_001039510	Adora1	chr1:136095791-136132034	0.036661	0.0414842	0.493756	0.0687115	0.062465	0	0	0	0	-1	0	0	0	1	0	0	0	1	1	1	0
NM_001282945	Adora1	chr1:136095791-136132034	0.0005785	0.103121	0.373874	0.0633895	0.001222	0	0	0	0	-1	0	0	0	1	0	0	0	1	1	1	0
NM_001291928	Adora1	chr1:136095791-136131433	0.034726	0.056931	0.163084	0.0040845	0.12188	0	0	0	0	-1	0	0	0	1	0	0	0	1	1	1	0
NM_001291930	Adora1	chr1:136095791-136132034	0.000637	0.1213	0.379371	1.3e-05	0	0	0	0	0	-1	0	0	0	1	0	0	0	1	1	1	0
NM_009630	Adora2a	chr10:74779621-74797537	0.17127	0.27466	0.948758	0.171268	0.332023	0	0	0	0	0	-1	0	0	0	0	0	-1	0	1	0	0	I
NM_007413	Adora2b	chr11:62062485-62079954	1.20711	1.18159	1.74658	1.03389	2.66624	0	0	0	0	0	-1	1	1	1	0	1	1	1	1	0	0
NM_133883	Adprhl2	chr4:125993594-125998947	4.75919	4.97952	4.87623	5.13446	4.56941	0	0	1	0	0	1	1	1	1	1	1	1	1	1	1	1
NM_001271759	Adra1a	chr14:67254087-67352299	0.0289255	0.0572882	2.25e-06	4.5e-06	0.016874	0	0	0	0	-1	-1	0	0	0	0	-1	-1	0	1	1	1	I
NM_001271760	Adra1a	chr14:67254087-67352299	0.0043425	0.0506787	0.0188262	0.003533	0	0	0	0	0	-1	-1	0	0	0	0	-1	-1	0	1	1	1	I
NM_001271761	Adra1a	chr14:67254087-67390005	0.0005345	0	0.00294575	0.0050165	0.021986	0	0	0	0	-1	-1	0	0	0	0	-1	-1	0	1	1	1	I
NM_013461	Adra1a	chr14:67254087-67352299	2.3e-05	0.00934617	0.0031285	0	4.4e-05	0	0	0	0	-1	-1	0	0	0	0	-1	-1	0	1	1	1	I
NM_007416	Adra1b	chr11:43588106-43649991	0.0353415	0.13076	0.0864705	0.106676	1.95902	0	0	0	0	0	-1	0	0	-1	0	1	NA	1	1	-1	1	I
NM_013460	Adra1d	chr2:131371092-131388021	0.3536	0.298166	0.40787	0.156161	3.50722	0	0	0	0	0	-1	0	0	0	0	1	1	1	1	0	0	II
NM_007417	Adra2a	chr19:54119671-54123472	0.425857	0.400409	0.795338	0.108402	2.48389	0	0	0	0	0	-1	0	0	0	0	0	-1	0	1	1	0	I
NM_009633	Adra2b	chr2:127189021-127192957	0.137147	0.155884	0.614934	0.596161	0.00981	0	0	0	0	0	-1	0	0	0	0	-1	-1	0	1	0	0	I
NM_007418	Adra2c	chr5:35621214-35624412	0.121564	0.0948313	0.062454	0.162168	0	0	0	0	0	0	-1	0	0	0	0	-1	-1	-1	1	1	0	I
NM_007419	Adrb1	chr19:56796861-56799352	0.512971	0.555557	0.568309	0.540126	1.9371	0	0	0	0	0	-1	0	0	0	0	0	-1	0	1	1	0	II
NM_007420	Adrb2	chr18:62337366-62339635	1.21805	1.21552	0.308372	1.50413	1.43913	0	0	1	0	1	NA	0	0	0	0	1	1	1	1	0	1	I
NM_013462	Adrb3	chr8:28336247-28340060	3.33286	3.18221	0.784879	2.51269	0.74889	0	1	-1	1	1	1	-1	NA	0	0	0	0	0	1	1	1
NM_001285806	Adrbk2	chr5:113339497-113444558	0.0512325	0.026321	0.698066	0.119325	0.001214	1	0	0	1	-1	NA	1	1	0	1	-1	-1	0	1	1	1
NM_177078	Adrbk2	chr5:113339497-113444558	0.782697	0.717105	1.9651	1.14048	0.229728	1	0	0	1	-1	NA	1	1	0	1	-1	-1	0	1	1	1
NM_007421	Adssl1	chr12:113858257-113879566	1.35641	1.41502	1.13583	2.79966	2.96818	0	0	1	0	-1	NA	0	0	0	0	1	NA	1	1	1	0	I
NM_001291857	Aebp1	chr11:5761868-5772228	2.71096	2.23617	4.61211	1.13223	7.87673	0	0	0	-1	-1	-1	1	1	1	0	1	1	1	1	1	0
NM_009636	Aebp1	chr11:5761868-5772228	2.7264	2.17697	4.24639	1.03923	7.51674	0	0	0	-1	-1	-1	1	1	1	0	1	1	1	1	1	0
NM_153509	AF529169	chr9:89484871-89517824	0.0476535	0.055853	0.0186735	0.0686335	0	0	0	0	0	-1	0	0	0	0	0	-1	-1	0	1	1	0	I
NM_027373	Afap1	chr5:36235967-36346571	2.29087	2.30758	1.59111	2.69319	4.35921	0	0	0	0	1	0	0	0	0	1	1	1	1	1	1	0	II
NM_178928	Afap1l1	chr18:61889915-61946316	1.18266	1.64383	4.06762	1.97933	1.71382	0	0	0	0	-1	-1	1	1	0	0	0	NA	0	1	1	1
NM_001177796	Afap1l2	chr19:56986843-57083065	0.000408	0.000275333	0.22474	0.0002335	0.000186	0	0	0	1	1	NA	1	1	1	0	0	1	1	1	1	1
NM_001177797	Afap1l2	chr19:56986843-57083065	1.08466	1.06842	2.54679	1.89007	1.51761	0	0	0	1	1	NA	1	1	1	0	0	1	1	1	1	1
NM_146102	Afap1l2	chr19:56986843-57083065	0	0.0452283	0.0339245	0	0	0	0	0	1	1	NA	1	1	1	0	0	1	1	1	1	1
NM_008032	Aff2	chrX:66613505-67121212	0.300689	0.296252	0.181657	0.321296	0.42967	0	0	0	0	0	NA	0	0	1	0	1	NA	1	1	1	1	I
NM_001037136	Agap1	chr1:91351385-91791857	0.649454	0.625315	1.77274	0.638821	0.866045	1	1	1	0	1	NA	1	1	1	1	0	0	1	1	1	1
NM_178119	Agap1	chr1:91351385-91791857	2.19035	2.25397	4.03194	2.20257	3.01743	1	1	1	0	1	NA	1	1	1	1	0	0	1	1	1	1
NM_001033263	Agap2	chr10:126515962-126530225	0.156442	0.261462	1.43836	0.159776	0.576637	0	0	1	0	0	-1	0	0	1	0	-1	-1	0	1	1	1	I
NM_001256431	Agap3	chr5:23957994-23989002	2.73808	3.35202	3.8731	2.0426	2.0785	1	1	1	0	0	NA	1	1	1	1	1	1	1	1	1	1
NM_139153	Agap3	chr5:23957994-24007865	3.79175	3.94852	5.2506	3.85487	4.89119	1	1	1	0	0	NA	1	1	1	1	1	1	1	1	1	1
NM_178755	Agbl2	chr2:90622900-90656388	0.285062	0.301046	1.66486	0.42187	0.886637	0	1	0	0	-1	NA	1	0	1	1	1	NA	1	1	0	1
NM_001289656	Agbl3	chr6:34730431-34809459	0.0007135	0.00148917	0.00151275	0.002246	0.006696	1	0	0	0	-1	1	1	1	1	1	1	1	1	0	0	1
NM_001289657	Agbl3	chr6:34730431-34809459	0.0253155	0.0390848	0.069812	0.0038795	0	1	0	0	0	-1	1	1	1	1	1	1	1	1	0	0	1
NM_001289658	Agbl3	chr6:34730431-34735710	0.593958	0.679538	2.41246	0.671273	0.81084	1	0	0	0	-1	1	1	1	1	1	1	1	1	0	0	1
NM_178630	Agbl3	chr6:34730431-34809459	0.011648	0.00755017	0.349686	0.003036	0.182695	1	0	0	0	-1	1	1	1	1	1	1	1	1	0	0	1
NM_145566	Agfg2	chr5:138104051-138125921	0.881528	0.759208	1.94598	1.15818	1.09265	1	1	1	-1	0	0	1	1	1	0	1	1	1	1	1	1
NM_178162	Agfg2	chr5:138092081-138125845	2.77771	2.89125	4.34929	3.18295	2.94986	1	1	1	-1	0	0	1	1	1	0	1	1	1	1	1	1
NM_153177	Ago4	chr4:126166786-126210702	0.220082	0.207477	1.34969	0.354157	0.666441	0	0	0	0	0	1	1	1	1	1	1	0	1	1	0	0
NM_053014	Agpat3	chr10:77734307-77814445	3.08723	3.45551	2.9042	3.7595	4.57384	1	0	0	0	0	NA	1	1	-1	1	1	1	1	1	1	0
NM_172715	Agpat9	chr5:101275247-101328121	1.69097	2.27444	1.03966	1.97014	0.748684	0	0	0	0	0	-1	0	0	1	0	1	1	1	1	1	1	II
NM_001048008	Agtpbp1	chr13:59594764-59658708	0.002151	0.11506	2.32737	0.0996535	0	1	0	0	0	0	NA	1	1	1	1	1	1	1	1	1	1
NM_001284218	Agtpbp1	chr13:59594764-59658708	0.445676	0.245205	1.62286	0.377094	0.474218	1	0	0	0	0	NA	1	1	1	1	1	1	1	1	1	1
NM_001284219	Agtpbp1	chr13:59550895-59658283	0.272846	0.301104	0.948376	0.409965	0.476678	1	0	0	0	0	NA	1	1	1	1	1	1	1	1	1	1
NM_023328	Agtpbp1	chr13:59550895-59658708	1.88454	1.66535	1.58506	1.75775	2.53294	1	0	0	0	0	NA	1	1	1	1	1	1	1	1	1	1
NM_177322	Agtr1a	chr13:30428224-30474736	0.0668135	0.203839	0.306744	0.230344	1.42765	0	0	0	0	-1	NA	1	1	1	1	0	1	1	1	1	1
NM_146155	Ahdc1	chr4:132567420-132634025	4.30839	4.52383	4.87195	3.89052	3.4908	1	1	1	1	1	NA	1	1	1	0	0	0	1	1	1	1
NM_001039959	Ahnak	chr19:9063773-9151416	0.692062	1.05707	0.310148	0.945622	1.21599	0	0	1	1	1	1	0	0	1	0	1	1	NA	1	1	1
NM_001286518	Ahnak	chr19:9063773-9151416	0.565362	0.894585	0.237399	0.439611	1.48381	0	0	1	1	1	1	0	0	1	0	1	1	NA	1	1	1
NM_009643	Ahnak	chr19:9063773-9093686	3.82078	3.73603	2.49815	3.1109	5.2481	0	0	1	1	1	1	0	0	1	0	1	1	NA	1	1	1
NR_104460	Ahnak	chr19:9063773-9151416	4e-06	0.0143195	1.25e-06	0.0330155	4e-06	0	0	1	1	1	1	0	0	1	0	1	1	NA	1	1	1
NM_013464	Ahr	chr12:36182650-36219661	1.49705	1.19083	1.23614	1.36749	1.75374	0	1	0	1	0	1	1	1	1	1	1	1	1	1	1	1
NM_009644	Ahrr	chr13:74348565-74429757	0.195541	0.231288	0.204918	0.142861	0.432672	-1	0	0	-1	-1	-1	0	0	0	0	1	NA	1	NA	NA	NA	I
NM_172923	AI118078	chr9:55174755-55286151	0.681369	0.591626	2.18182	0.436563	0.051543	0	0	0	0	0	0	1	1	1	1	0	0	0	1	1	1
NM_172381	AI314180	chr4:58812902-58925597	3.42853	3.54025	5.32098	3.27578	3.80192	0	0	0	0	0	NA	1	1	1	1	1	1	1	1	0	1
NM_144821	AI317395	chr10:39721378-39745074	0.219251	0.243987	0.388343	0.26708	0.412016	0	0	0	0	0	-1	1	0	1	1	1	0	0	1	0	1
NM_001085515	AI464131	chr4:41442633-41450108	1.27327	1.30161	1.08482	1.90842	2.28406	1	1	0	1	0	-1	0	1	0	0	0	0	1	1	1	1	II
NM_001286641	AI593442	chr9:52481136-52487885	0.0362335	0.00511983	0.0201335	0.020615	0.000667	0	0	0	0	-1	0	0	0	0	0	-1	-1	-1	1	1	1	I
NM_178906	AI593442	chr9:52481136-52487542	0.017084	0.0312653	0.0109485	0.008796	0.030728	0	0	0	0	-1	0	0	0	0	0	-1	-1	-1	1	1	1	I
NM_145489	AI661453	chr17:47573587-47607587	2.08541	2.45889	1.60888	2.94976	0.601813	1	1	1	1	1	NA	1	0	0	0	-1	-1	0	1	1	1	I
NR_027236	AI854703	chr6:48578165-48583687	0.469146	0.346765	1.76208	0.65442	0.684159	0	0	0	0	-1	-1	1	0	0	0	0	-1	0	1	1	0	I
NM_145144	Aif1l	chr2:31805822-31828962	2.03281	2.34854	1.3496	3.43499	1.70791	0	0	0	0	0	-1	0	0	0	0	1	1	1	1	1	0	I
NM_025446	Aig1	chr10:13372514-13588636	2.40372	2.77173	3.39655	2.36752	4.8338	1	0	0	1	1	NA	1	1	1	1	1	1	1	1	1	1
NM_172393	Aim1	chr10:43670112-43724652	0.392946	0.607433	3.76262	0.458605	0.727791	0	0	0	0	0	-1	1	0	1	0	0	0	0	1	0	0
NR_002853	Airn	chr17:12934176-13008423	0.433808	0.798346	0.462064	0.739627	0.972115	0	0	0	0	0	NA	1	1	1	1	1	1	1	1	1	1
NR_027772	Airn	chr17:12934176-13022989	0.07429	0.501114	0.885337	0.431082	1.11914	0	0	0	0	0	NA	1	1	1	1	1	1	1	1	1	1
NR_027773	Airn	chr17:12934176-13052750	0.0742275	0.0716668	0.627255	0.091146	0.772826	0	0	0	0	0	NA	1	1	1	1	1	1	1	1	1	1
NR_027784	Airn	chr17:12934176-13008423	5e-06	0.0931002	0.0799083	4.5e-06	0.296974	0	0	0	0	0	NA	1	1	1	1	1	1	1	1	1	1
NM_001099299	Ajap1	chr4:152747329-152856939	0.0695175	0.361076	0.53154	0.0860775	0.069005	0	0	0	0	-1	-1	0	0	0	0	-1	-1	-1	1	NA	0	I
NM_001081277	Ak5	chr3:152125778-152331104	0.37025	0.350195	0.600065	0.180818	3.78312	0	0	0	0	0	0	1	0	1	0	1	1	1	1	0	0
NM_020616	Akip1	chr7:116847250-116855695	3.76511	3.76409	3.17263	4.26546	4.17169	1	1	0	0	0	1	1	1	1	1	1	1	1	1	1	1
NM_009655	Alcam	chr16:52249108-52453110	1.39308	1.43482	1.83411	0.674917	2.87007	0	0	0	0	-1	0	1	1	0	0	1	1	1	1	0	1	I
NM_009022	Aldh1a2	chr9:71063595-71144050	1.07445	1.02517	3.0386	0.7631	1.35923	0	0	0	0	0	-1	1	0	0	0	0	-1	0	1	1	1	II
NM_053080	Aldh1a3	chr7:73535778-73572363	0.648583	1.18515	0.872312	0.65283	0.271334	0	0	0	0	-1	-1	0	0	0	0	0	-1	0	1	1	1	I
NM_028270	Aldh1b1	chr4:45811893-45817480	2.00413	1.57363	1.85971	2.51964	1.32134	1	1	1	NA	NA	1	1	1	1	1	1	0	0	1	1	1
NM_153543	Aldh1l2	chr10:82950191-82996885	0.822111	0.755395	1.23594	0.524062	3.94045	0	0	0	0	0	NA	1	1	1	0	1	1	1	0	NA	0
NM_172532	Aldh5a1	chr13:24999447-25029530	1.77776	1.59354	0.806974	2.11951	0.893888	0	0	0	0	0	1	0	0	0	0	1	1	1	1	1	1	I
NM_001177307	Aldoa	chr7:133938747-133942692	5.61525	5.52439	4.78092	6.41225	4.45045	1	1	1	1	1	1	1	1	1	1	1	1	1	0	0	1
NM_001177308	Aldoa	chr7:133938747-133943961	3.65766	3.96859	1.77889	5.85206	4.15984	1	1	1	1	1	1	1	1	1	1	1	1	1	0	0	1
NM_007438	Aldoa	chr7:133938747-133942768	9.61688	9.46314	7.57938	10.5011	9.42398	1	1	1	1	1	1	1	1	1	1	1	1	1	0	0	1
NM_001243161	Alg11	chr8:23171192-23182099	1.85174	2.1084	2.08063	1.35925	2.08678	0	0	0	0	0	0	1	1	1	1	0	0	0	1	1	1
NM_183142	Alg11	chr8:23171192-23182099	0.450271	0.631964	0.125046	0.279383	1.16821	0	0	0	0	0	0	1	1	1	1	0	0	0	1	1	1
NR_040650	Alg11	chr8:23171192-23182099	1.79636	1.61289	1.64249	2.32497	0.000806	0	0	0	0	0	0	1	1	1	1	0	0	0	1	1	1
NM_007439	Alk	chr17:72218327-72953647	0.065994	0.140905	0.105895	0.0627075	0.020106	0	0	0	0	0	-1	1	0	0	0	-1	-1	-1	1	0	1	I
NM_007440	Alox12	chr11:70054956-70068843	0.389997	0.56073	0.399789	0.860136	0.057612	0	0	0	-1	-1	0	0	0	0	1	-1	-1	0	1	1	0	I
NM_009659	Alox12b	chr11:68970573-68983293	0.036972	0.0669165	1.94995	0.390776	0.013423	-1	0	0	-1	-1	-1	1	0	0	1	-1	-1	-1	NA	NA	0	I
NM_145684	Alox12e	chr11:70129114-70136020	0.06007	0.126629	1.92659	0.287805	0	0	0	0	-1	-1	-1	0	0	-1	0	-1	-1	-1	1	NA	1
NM_009660	Alox15	chr11:70157648-70165533	0.423874	0.480004	0.848707	0.07868	0.063947	-1	0	0	-1	-1	0	0	0	0	0	-1	-1	0	1	-1	-1	I
NM_009662	Alox5	chr6:116360088-116411196	0.877143	0.959658	0.449799	0.842013	2.60944	0	0	0	0	-1	-1	0	0	0	0	-1	-1	0	1	0	0	I
NM_009661	Alox8	chr11:68997386-69011345	0.892199	0.788372	0.858468	0.708082	0.577791	-1	0	1	-1	-1	-1	0	0	0	0	-1	-1	-1	1	NA	NA	I
NM_011786	Aloxe3	chr11:68939878-68962617	0.263916	0.231825	2.15525	0.596137	0.207269	1	1	1	0	0	1	1	1	1	0	1	1	0	NA	1	1
NM_027808	Alpk1	chr3:127373227-127483445	0.226117	0.236281	2.10977	0.115054	1.22409	0	1	0	NA	-1	-1	1	1	1	0	1	1	1	1	0	1
NM_007431	Alpl	chr4:137297645-137352299	5.49865	4.82065	4.70454	6.18774	0.174758	0	1	0	1	0	NA	1	0	0	0	-1	0	-1	1	1	1	I
NM_172553	Alx1	chr10:102470480-102491411	0.0813385	0.169028	0.0350992	0.09036	1.10199	0	0	0	0	-1	-1	0	0	0	1	-1	-1	0	0	1	1	II
NM_007441	Alx3	chr3:107397948-107408793	0.071616	0.13849	0.168238	0.257606	1.28552	0	0	0	0	0	-1	0	0	0	0	0	-1	0	1	0	0	I
NM_007442	Alx4	chr2:93482590-93521496	0.179019	0.146457	0.676902	0.07372	2.15953	0	0	0	0	-1	-1	0	0	0	0	0	-1	0	1	NA	-1	I
NM_027908	Amdhd1	chr10:92986082-93002778	0.336453	0.141527	0.0486482	0.237061	0.06375	0	0	0	NA	NA	1	0	0	0	0	1	1	1	1	NA	1	I
NM_001164705	Amer2	chr14:60997122-60999840	0.094358	0.17076	0.127474	0.0480765	0.361829	0	0	0	0	0	-1	0	0	0	0	0	-1	0	0	0	1	II
NM_028113	Amer2	chr14:60997122-60999840	4e-06	0.091086	0.112894	0.0156235	0.279311	0	0	0	0	0	-1	0	0	0	0	0	-1	0	0	0	1	II
NM_213727	Amer3	chr1:34636537-34647789	0.022938	0.0370287	0	0.0095505	0.003478	1	0	0	0	-1	-1	1	0	0	0	NA	NA	-1	1	1	0	I
NM_011787	Amfr	chr8:96495487-96536540	3.63514	4.11143	4.94739	3.4264	5.43797	1	0	0	0	0	-1	1	1	1	1	1	1	1	1	0	1
NM_001004293	Amigo1	chr3:107989206-107995204	0.117292	0.505179	0.768729	0.314358	0.000398	0	0	0	0	0	-1	1	1	1	0	0	0	0	1	0	1
NM_001287093	Amigo1	chr3:107989206-107995204	0.101609	0.124217	0.898019	0.046406	0.15882	0	0	0	0	0	-1	1	1	1	0	0	0	0	1	0	1
NM_146137	Amigo1	chr3:107989206-107995204	0.692862	0.46971	1.94813	0.866174	1.29378	0	0	0	0	0	-1	1	1	1	0	0	0	0	1	0	1
NM_001164563	Amigo2	chr15:97074504-97077718	0.0004955	0.115857	0.468747	0.49007	0.678461	0	0	0	0	0	NA	1	1	1	0	0	0	0	1	1	1
NM_001164602	Amigo2	chr15:97074504-97077718	0.566804	0.871155	1.48246	0.556226	0.518999	0	0	0	0	0	NA	1	1	1	0	0	0	0	1	1	1
NM_178114	Amigo2	chr15:97074504-97077718	0.249168	0.323302	1.33712	0.399713	0.401076	0	0	0	0	0	NA	1	1	1	0	0	0	0	1	1	1
NM_033603	Amn	chr12:112509321-112514637	1.16152	1.28094	1.71664	1.45962	0.888786	0	0	1	0	-1	-1	0	0	0	1	-1	-1	-1	1	NA	1	I
NM_001081395	Amotl1	chr9:14346410-14419444	2.75889	3.15684	2.44247	3.23373	3.94624	1	1	1	1	1	1	1	0	0	0	1	1	1	1	1	1	I
NM_001289546	Amph	chr13:19040219-19242788	1.11062	1.1058	0.00333975	1.13275	0.008705	0	0	0	0	0	1	0	0	0	0	0	0	0	1	0	1	I
NM_175007	Amph	chr13:19040219-19242788	1.84433	1.528	0.736425	2.10865	0.019863	0	0	0	0	0	1	0	0	0	0	0	0	0	1	0	1	I
NM_001286062	Angpt1	chr15:42256212-42508523	0.103163	0.264384	0.0133487	0.0877155	1.04978	-1	0	0	-1	-1	NA	1	0	1	0	1	1	1	NA	NA	NA
NM_009640	Angpt1	chr15:42256212-42508523	0.102874	0.130549	0.420076	0.087472	0.599121	-1	0	0	-1	-1	NA	1	0	1	0	1	1	1	NA	NA	NA
NM_020332	Ank	chr15:27396431-27524662	2.887	2.85009	3.59231	2.25326	3.45611	1	0	0	0	0	1	1	0	1	1	1	1	1	1	0	1
NM_001110783	Ank1	chr8:24085307-24260969	0.061907	0.0189895	0.0435565	0.075591	0.042373	0	0	0	0	0	-1	0	0	0	0	-1	-1	-1	0	1	0	I
NM_001277280	Ank1	chr8:24085307-24260969	0.003769	0.0074875	0.0034825	0.0004715	0	0	0	0	0	0	-1	0	0	0	0	-1	-1	-1	0	1	0	I
NM_001277286	Ank1	chr8:24168730-24260969	5e-07	0.0397688	0.0908078	0	0.058592	0	0	0	0	0	-1	1	0	1	0	1	NA	1	1	-1	1
NM_001277289	Ank1	chr8:24168730-24260969	0	0.0472622	0.0337962	0	0	0	0	0	0	0	-1	1	0	1	0	1	NA	1	1	-1	1
NM_031158	Ank1	chr8:24168730-24260969	5e-07	0.0111492	0.0384615	0	0	0	0	0	0	0	-1	1	0	1	0	1	NA	1	1	-1	1
NR_102385	Ank1	chr8:24168730-24260969	0.0045445	0.00209333	0.0544	0	0.005723	0	0	0	0	0	-1	1	0	1	0	1	NA	1	1	-1	1
NR_102386	Ank1	chr8:24168730-24260969	0	0.005984	0.102187	0	0	0	0	0	0	0	-1	1	0	1	0	1	NA	1	1	-1	1
NM_001003909	Ankib1	chr5:3689998-3803124	0.830963	0.561472	1.67479	0.919778	1.59077	1	0	0	1	0	1	1	1	1	1	1	1	1	1	1	1
NM_001289527	Ankib1	chr5:3689998-3803124	2.11278	1.80702	3.33409	0.758305	2.40187	1	0	0	1	0	1	1	1	1	1	1	1	1	1	1	1
NM_001289528	Ankib1	chr5:3689998-3803124	9.7e-05	0.133478	0.323877	0.00017	0.000606	1	0	0	1	0	1	1	1	1	1	1	1	1	1	1	1
NM_001025572	Ankrd12	chr17:66316840-66426386	1.22509	1.24299	3.46918	1.17559	2.02798	1	0	0	0	0	1	1	1	1	1	1	1	1	1	0	1
NM_172945	Ankrd13b	chr11:77283988-77303180	2.03829	2.51043	2.23581	1.49659	3.13325	0	0	0	0	0	-1	1	1	1	0	1	1	1	1	1	1
NM_026720	Ankrd13d	chr19:4270179-4283137	1.88471	2.15192	3.27981	2.33575	2.50429	1	1	1	0	0	NA	1	1	1	1	1	NA	1	1	1	1
NM_145633	Ankrd27	chr7:36371265-36424256	4.07662	3.94545	3.63002	4.22302	3.91624	0	0	1	0	0	1	1	1	1	1	0	0	0	1	1	1	II
NM_178263	Ankrd27	chr7:36371265-36394133	1.58527	1.76451	1.38073	1.29587	1.04662	0	0	1	0	0	1	1	1	1	1	0	0	0	1	1	1	II
NM_001164441	Ankrd33b	chr15:31221234-31297514	0.798737	1.31653	0.03055	0.484362	0.00326	0	0	0	0	0	-1	0	0	0	0	0	-1	0	1	1	0	I
NM_026153	Ankrd33b	chr15:31253709-31297514	0.46864	0.852757	0.0840155	0.329982	0.070776	0	0	0	0	0	-1	0	0	0	0	0	-1	0	1	1	0	I
NM_027496	Ankrd33b	chr15:31221234-31297514	0.267977	0.0396875	0.078267	0.000717	0.024484	0	0	0	0	0	-1	0	0	0	0	0	-1	0	1	1	0	I
NM_001024851	Ankrd34a	chr3:96400558-96403701	0.908289	1.06767	1.42666	0.586875	1.97339	0	0	0	0	0	1	1	1	1	0	1	1	1	1	0	1
NM_175455	Ankrd34b	chr13:93195923-93211613	0.243638	0.194963	1.32093	0.126244	0.007719	0	0	0	0	0	-1	1	0	1	1	0	-1	-1	1	1	1
NM_001081433	Ankrd44	chr1:54702183-54983231	0.73962	0.665497	1.73862	0.900782	2.22276	0	0	0	0	0	NA	1	1	1	1	1	1	1	1	1	1
NM_029245	Ankrd53	chr6:83712639-83718320	0.162581	0.207633	0.476487	0.133043	0.193659	0	0	0	-1	-1	-1	0	0	1	1	-1	-1	0	1	-1	1
NM_001012451	Ankrd6	chr4:32891009-33037801	1.76854	2.10512	4.31497	2.19563	0.993846	0	1	0	0	0	1	1	1	1	1	0	0	0	1	0	1
NM_001081971	Ankrd63	chr2:118524838-118529699	0.0139655	0.0280703	1.04313	0.012975	0	0	0	0	0	0	-1	0	0	0	1	0	-1	0	1	0	0	II
NM_175207	Ankrd9	chr12:112213562-112217231	1.88083	2.18882	2.67568	1.87316	2.1706	0	0	1	0	1	1	1	1	1	0	1	1	1	1	1	1
NM_001128086	Anks1b	chr10:89336253-90435729	0.165526	0.208346	0.435221	0.176294	0.236049	0	0	0	0	0	-1	1	1	1	0	0	1	0	0	0	1
NM_001024136	Anks6	chr4:47028560-47070178	0.438487	0.566871	1.08222	0.442061	2.12569	0	0	0	0	0	-1	0	0	0	0	1	1	1	1	0	0	I
NM_001271873	Ano10	chr9:122084991-122203541	0.319351	0.839156	2.17999	0.820635	3.43423	0	0	0	0	0	-1	1	1	1	1	1	1	1	1	1	1
NM_133979	Ano10	chr9:122084991-122203541	1.50852	1.67643	4.07612	1.82795	4.34389	0	0	0	0	0	-1	1	1	1	1	1	1	1	1	1	1
NM_001271879	Ano5	chr7:58766398-58854077	0.012186	0.0291627	0.0077575	0.0064895	0.097752	0	0	0	-1	-1	-1	0	0	0	0	0	NA	1	1	NA	0	II
NM_177694	Ano5	chr7:58766398-58854077	3.35e-05	4.7e-05	3.875e-05	4.05e-05	9.5e-05	0	0	0	-1	-1	-1	0	0	0	0	0	NA	1	1	NA	0	II
NR_073508	Ano5	chr7:58766398-58854077	0.0015245	0.006816	0.0008345	0.0025735	0	0	0	0	-1	-1	-1	0	0	0	0	0	NA	1	1	NA	0	II
NM_054041	Antxr1	chr6:87083846-87285769	2.07914	1.86284	1.92662	0.49719	6.0426	0	0	0	0	0	-1	1	0	0	0	1	1	1	1	1	1	I
NM_133738	Antxr2	chr5:98313706-98459981	1.28091	1.25679	1.5494	0.207731	4.44151	0	0	0	0	0	-1	1	0	1	0	1	1	1	1	1	0
NM_007585	Anxa2	chr9:69301489-69339592	6.31649	6.71128	5.83755	6.84222	9.28252	1	1	0	0	0	NA	1	0	1	0	1	1	1	1	1	1
NM_013471	Anxa4	chr6:86686833-86743578	3.83638	3.70484	2.78792	3.88074	5.64651	1	0	0	0	0	-1	0	0	0	0	1	1	1	1	1	1	I
NM_009673	Anxa5	chr3:36347845-36374809	4.65187	5.27298	4.09799	4.43629	8.16065	1	0	0	1	1	NA	1	1	1	0	1	1	1	1	0	1
NM_023631	Aox4	chr1:58267240-58325440	0.178565	0.0673267	0.0445197	0.118378	0.018083	NA	NA	NA	NA	NA	NA	0	0	0	1	NA	NA	NA	NA	NA	NA	I
NM_001110300	Ap1m2	chr9:21099900-21116777	2.75868	3.20411	0.40991	2.87846	0.009329	1	1	1	1	NA	1	1	0	0	0	-1	NA	NA	1	1	0	I
NM_009678	Ap1m2	chr9:21099900-21116777	4.24948	4.67752	1.00957	4.83899	0.009476	1	1	1	1	NA	1	1	0	0	0	-1	NA	NA	1	1	0	I
NM_183027	Ap1s3	chr1:79603450-79668547	4.84693	4.58097	3.05502	3.50745	1.82324	1	0	1	0	1	NA	1	1	0	0	0	1	0	1	1	1
NM_021492	Ap3b2	chr7:88605284-88638811	1.29172	1.36376	0.636352	1.79704	0	0	1	0	0	0	-1	0	0	0	0	0	-1	0	1	1	1	I
NM_009681	Ap3s1	chr18:46901570-46950480	4.4563	4.57251	5.32266	4.96729	5.48234	1	0	0	0	0	1	1	1	1	1	1	1	1	1	1	1
NM_001033448	Ap5b1	chr19:5568073-5571261	0.969244	1.47905	1.84424	0.686855	2.2658	1	1	1	0	0	NA	1	1	1	1	1	1	1	1	0	1
NM_177034	Apba1	chr19:23833365-24024087	0.148138	0.172408	2.27862	0.17984	2.15014	0	0	0	0	0	0	1	0	0	0	1	1	1	1	0	0	I
NM_001291166	Apba2	chr7:71647023-71898762	0.195981	0.275311	1.83073	0.027214	0.54821	0	0	0	0	0	-1	0	0	NA	0	-1	-1	0	1	1	0	I
NM_001291167	Apba2	chr7:71647023-71898762	0.0019025	0.151255	0.115472	0.152523	0.000504	0	0	0	0	0	-1	0	0	NA	0	-1	-1	0	1	1	0	I
NM_007461	Apba2	chr7:71646591-71898762	0.123673	0.302716	1.43408	0.546024	0.000201	0	0	0	0	0	-1	0	0	NA	0	-1	-1	0	1	1	0	I
NM_019456	Apbb1ip	chr2:22629846-22731173	1.53301	1.16012	1.99012	0.0468445	4.7509	0	0	0	0	-1	-1	0	0	1	0	1	1	1	1	-1	1	I
NM_133237	Apcdd1	chr18:63081980-63112849	2.26507	2.05487	3.00312	1.76561	2.34389	0	0	0	0	0	1	1	0	1	0	1	1	1	1	1	1
NM_177583	Aph1b	chr9:66623293-66643230	0.381423	0.525054	1.17725	0.751468	1.69895	1	1	0	0	0	NA	1	1	1	1	1	1	1	1	0	1
NM_026674	Aph1c	chr9:66662800-66682513	0.307311	0.32012	0.68434	0.521645	0.899398	0	0	0	0	0	NA	1	1	0	1	0	1	1	1	1	1
NM_013912	Apln	chrX:45378322-45388029	0.363704	0.69528	1.4887	0.182586	1.30066	0	0	0	0	0	-1	1	1	1	1	1	NA	1	1	1	1
NM_001109914	Apold1	chr6:134932018-134936854	0.107729	0.16265	0.334975	0.221966	0.341143	0	0	0	0	0	NA	1	0	1	0	1	1	1	1	1	1
NM_001199337	Apoo	chrX:91612492-91662431	0.047781	0.0134763	0.0816073	0.133144	0.036871	0	0	0	0	0	1	1	1	1	1	0	0	0	1	1	1
NM_001199338	Apoo	chrX:91612492-91662431	0.605054	0.179782	0.309144	0.501097	0.32727	0	0	0	0	0	1	1	1	1	1	0	0	0	1	1	1
NM_001199339	Apoo	chrX:91612492-91662431	0.261499	0.143873	0.407641	0.361779	0.3262	0	0	0	0	0	1	1	1	1	1	0	0	0	1	1	1
NM_026673	Apoo	chrX:91612448-91662431	4.29706	4.21289	4.14379	4.17391	2.72041	0	0	0	0	0	1	1	1	1	1	0	0	0	1	1	1
NR_004438	Apoo-ps	chrX:91612462-91643541	3.67272	3.44867	3.4818	3.0771	1.96536	0	0	0	0	0	1	1	1	1	1	0	0	0	1	1	1
NM_001198823	App	chr16:84954680-85173952	3.86218	3.66595	3.68032	3.66869	7.88792	0	0	0	0	0	0	1	1	1	1	1	1	1	0	1	0
NM_001198824	App	chr16:84954680-85173952	1.81294	1.85569	2.52597	1.86441	6.15395	0	0	0	0	0	0	1	1	1	1	1	1	1	0	1	0
NM_001198825	App	chr16:84954680-85173952	1.01583	0.766038	1.51078	0.397626	5.49038	0	0	0	0	0	0	1	1	1	1	1	1	1	0	1	0
NM_001198826	App	chr16:84954680-85173952	2.78315	2.10556	2.5663	1.17418	7.26694	0	0	0	0	0	0	1	1	1	1	1	1	1	0	1	0
NM_007471	App	chr16:84954680-85173952	1.42665	1.85267	2.92963	2.07268	4.75999	0	0	0	0	0	0	1	1	1	1	1	1	1	0	1	0
NM_175105	Aqp11	chr7:104874888-104886757	0.928431	0.943935	1.9192	1.88384	0.586002	1	1	0	0	0	1	1	1	1	1	0	0	0	1	1	1
NM_016689	Aqp3	chr4:41039756-41045216	4.85174	3.61839	0.202635	4.28961	0.133513	1	0	0	NA	-1	NA	0	0	0	0	-1	-1	-1	1	1	1	I
NM_009701	Aqp5	chr15:99421458-99425260	0.580415	0.604184	2.48094	0.689621	3.11316	0	0	0	0	0	-1	1	1	0	0	0	-1	0	1	0	0
NM_013476	Ar	chrX:95345088-95512486	0.0953505	0.101531	0.401106	0.061989	0.314697	-1	0	0	-1	-1	-1	0	0	0	1	0	1	0	1	NA	NA	II
NM_009704	Areg	chr5:91568640-91577458	1.52676	1.00597	0.854982	0.129224	0.487522	0	0	0	-1	-1	-1	1	0	1	0	0	NA	1	1	NA	-1
NM_007478	Arf3	chr15:98568056-98593549	5.65808	5.69325	6.81082	5.47288	5.83146	1	1	1	0	0	NA	1	1	1	1	1	1	1	1	1	1
NM_007481	Arf6	chr12:70473136-70476967	5.54507	5.46879	5.84745	5.3836	5.01117	1	1	1	1	1	1	1	1	1	1	1	1	1	0	0	1
NM_001102430	Arfgef1	chr1:10127587-10222751	3.12954	3.25413	5.0101	3.68044	3.08711	1	0	0	0	0	NA	1	1	1	1	1	1	1	1	1	0
NM_001081093	Arfip1	chr3:84299985-84386547	3.46404	3.55825	2.94873	3.37112	4.07131	1	1	0	0	0	1	1	1	1	1	1	1	1	1	1	1
NM_009705	Arg2	chr12:80231774-80257288	1.13113	1.06728	1.82673	0.653249	0.356658	0	0	0	0	-1	0	0	0	0	0	0	-1	0	1	0	0	I
NM_030113	Arhgap10	chr8:79774264-80041806	2.61426	2.61358	3.80093	2.91401	3.91499	0	0	0	0	0	-1	1	1	1	0	1	1	1	1	1	0
NM_175535	Arhgap20	chr9:51573456-51661164	0.142803	0.137023	0.921507	0.144085	0.874357	0	0	0	0	0	-1	1	1	1	1	0	0	0	1	0	1
NM_175164	Arhgap26	chr18:39152798-39535939	0.594833	0.774596	2.46317	0.800961	0.390364	0	0	0	0	0	-1	1	1	1	1	0	0	0	1	1	0
NM_001205236	Arhgap27	chr11:103192797-103225006	1.26035	1.60751	0.748748	0.974869	1.37536	1	1	1	1	1	NA	0	0	1	0	0	NA	0	1	1	1	I
NM_183288	Arhgap27	chr11:103220686-103225006	0.337927	0.324382	0.0489518	0.261792	0	1	1	1	1	1	NA	0	0	1	0	0	NA	0	1	1	1	I
NM_172525	Arhgap29	chr3:121656243-121719071	2.63228	2.75078	4.8572	3.08218	4.41533	0	0	0	0	0	-1	1	1	1	1	1	1	1	1	0	1
NM_020260	Arhgap31	chr16:38598455-38713148	0.757315	0.778438	1.79401	0.310189	3.54809	0	0	0	0	0	0	1	1	1	0	1	1	1	0	1	1
NM_001289670	Arhgap33	chr7:31307244-31320079	0.678395	0.796461	1.92405	1.00722	1.69527	0	0	0	0	0	-1	1	1	1	1	1	1	1	1	0	0
NM_001289682	Arhgap33	chr7:31307244-31320079	0.0151545	0.275817	0.747691	0.167283	0.000857	0	0	0	0	0	-1	1	1	1	1	1	1	1	1	0	0
NM_178252	Arhgap33	chr7:31307244-31320079	0.497999	0.324992	1.4237	0.693415	0.393265	0	0	0	0	0	-1	1	1	1	1	1	1	1	1	0	0
NM_001081123	Arhgap36	chrX:46823626-46853427	0.0820875	0.193097	0.282141	0.0729285	0	-1	0	0	-1	NA	-1	1	1	1	0	NA	NA	-1	1	NA	NA
NM_009707	Arhgap6	chrX:165233030-165742372	0.03679	0.120985	0.0501173	0.047792	0.177929	0	0	0	0	-1	-1	0	0	0	1	0	NA	0	1	NA	1	I
NM_008113	Arhgdig	chr17:26336127-26338295	3.26534	3.33772	4.45691	3.09877	2.98271	0	0	0	0	0	NA	1	1	1	1	0	-1	1	1	0	0
NM_001112744	Arhgef16	chr4:153652578-153674004	2.82356	3.01432	2.29325	3.57649	0.078349	1	0	1	0	1	NA	1	0	0	0	-1	-1	-1	1	1	1	I
NM_001081116	Arhgef17	chr7:108018259-108080675	2.12843	2.5844	3.64537	2.51636	4.2069	0	0	0	0	1	-1	1	1	1	0	1	1	NA	1	1	1
NM_001081295	Arhgef26	chr3:62142698-62266143	1.46496	1.59212	0.839429	1.02757	0.329461	0	0	0	0	0	-1	0	0	0	0	0	NA	0	1	0	1	I
NM_012026	Arhgef28	chr13:98668549-98976120	0.838068	0.740478	0.646359	1.6568	2.24635	0	0	0	0	0	-1	0	0	0	0	0	-1	1	1	0	0	I
NM_177828	Arhgef37	chr18:61653447-61696190	0.132291	0.137734	0.182593	0.388705	0.187623	1	0	0	0	-1	0	0	0	0	0	0	0	0	1	1	1	I
NM_001145921	Arhgef40	chr14:52604507-52625922	0.666165	0.775536	1.79595	0.18049	1.6521	0	0	0	0	0	NA	1	1	1	0	1	1	1	1	0	0
NM_001145922	Arhgef40	chr14:52604507-52625922	0.01702	0.30049	0.428259	0.207687	8e-05	0	0	0	0	0	NA	1	1	1	0	1	1	1	1	0	0
NM_198249	Arhgef40	chr14:52604507-52625922	1.76716	1.90772	3.02212	1.21733	4.54139	0	0	0	0	0	NA	1	1	1	0	1	1	1	1	0	0
NM_133674	Arhgef5	chr6:43215642-43239319	1.39039	2.05995	1.2952	1.86664	2.80716	0	0	0	0	0	NA	1	0	1	0	1	1	1	1	1	0
NM_001113517	Arhgef7	chr8:11728104-11827152	0.650714	0.624738	1.88849	0.361216	0.602502	0	0	0	0	0	-1	0	0	0	0	0	-1	-1	1	0	0	I
NM_019689	Arid3b	chr9:57638315-57682041	4.52778	4.66968	4.72372	4.12374	0.790749	NA	1	1	1	NA	1	1	NA	1	1	-1	0	0	1	NA	1
NM_001017362	Arid3c	chr4:41670867-41678174	3.2e-05	0.201747	0.526827	0.27477	5.2e-05	0	0	0	-1	-1	-1	0	0	0	0	-1	-1	0	1	0	-1	I
NM_001252622	Arid3c	chr4:41670867-41678174	0.19668	0.143521	0.204654	0.146019	0.039056	0	0	0	-1	-1	-1	0	0	0	0	-1	-1	0	1	0	-1	I
NM_001172205	Arid5a	chr1:36364577-36380874	0.372248	0.450035	1.93548	0.781591	1.69124	1	0	0	0	0	0	1	1	1	1	1	1	1	1	1	1
NM_001172206	Arid5a	chr1:36364577-36380874	0.313653	0.399838	1.2817	0.003191	1.0332	1	0	0	0	0	0	1	1	1	1	1	1	1	1	1	1
NM_001290726	Arid5a	chr1:36364577-36380874	0.075167	0.0193928	0.13023	0	3.7e-05	1	0	0	0	0	0	1	1	1	1	1	1	1	1	1	1
NM_001290727	Arid5a	chr1:36364577-36380874	0.0371515	0.00894617	0.34878	0	0.225337	1	0	0	0	0	0	1	1	1	1	1	1	1	1	1	1
NM_145996	Arid5a	chr1:36364577-36380874	2.3e-05	0.0827687	1.03679	0	0.291212	1	0	0	0	0	0	1	1	1	1	1	1	1	1	1	1
NR_033310	Arid5a	chr1:36364577-36380874	0.071025	0.0102197	0.450321	2e-06	0.455714	1	0	0	0	0	0	1	1	1	1	1	1	1	1	1	1
NM_023598	Arid5b	chr10:67558340-67741474	4.84448	4.12186	1.20863	3.468	3.80722	1	0	0	0	0	1	1	0	1	1	1	1	1	1	0	1
NM_019968	Arl10	chr13:54676373-54682489	2.69962	3.08675	3.06005	3.03892	3.05641	1	0	0	0	0	1	1	1	1	0	1	1	1	1	1	1
NM_027843	Arl14	chr3:69026340-69027540	0.0164085	0.0389802	0.00650275	0	0	NA	NA	NA	NA	NA	NA	0	0	1	1	NA	NA	NA	NA	NA	NA	I
NM_001039515	Arl4a	chr12:40759877-40764574	1.77721	1.7173	2.12214	1.49362	0.5989	1	1	1	1	1	1	1	1	1	1	0	0	1	1	1	1
NM_007487	Arl4a	chr12:40759877-40763963	2.12291	2.19365	1.71138	2.55871	0.719576	1	1	1	1	1	1	1	1	1	1	0	0	1	1	1	1
NM_177305	Arl4c	chr1:90594800-90598766	3.15255	3.85634	2.39795	3.59971	4.79028	0	0	1	1	1	1	1	0	1	0	1	1	1	1	1	0
NM_026823	Arl8a	chr1:137043410-137052845	4.9382	4.93094	4.36148	4.82007	6.70138	0	1	0	0	0	1	1	1	0	0	1	1	1	1	0	1
NM_027870	Armcx3	chrX:131291106-131295995	1.83091	2.21447	3.27955	1.65727	4.56136	0	0	1	0	0	-1	1	1	1	1	1	1	1	1	1	1
NM_007488	Arnt2	chr7:91394784-91558548	1.21338	1.25898	1.97521	0.583063	2.19425	0	0	0	0	0	0	1	0	0	1	1	NA	1	1	1	0	I
NM_001243048	Arntl	chr7:120350978-120457640	1.4513	1.10349	1.43849	0.916872	1.60188	0	0	0	0	0	0	1	0	1	1	1	0	1	0	0	1
NM_007489	Arntl	chr7:120350978-120457640	2.84897	3.03579	4.00016	2.63102	2.92513	0	0	0	0	0	0	1	0	1	1	1	0	1	0	0	1
NM_026369	Arpc5	chr1:154613671-154622710	5.97491	6.10295	5.74668	5.68958	6.44535	1	0	0	0	0	0	1	1	1	1	0	0	1	1	0	1
NM_177231	Arrb1	chr7:106683995-106755281	1.13392	1.59681	1.11852	1.98904	0.001384	0	0	1	0	1	0	1	0	-1	0	1	1	1	1	1	1
NM_178220	Arrb1	chr7:106683995-106755281	1.07969	1.1561	0.432497	0.569236	1.96073	0	0	1	0	1	0	1	0	-1	0	1	1	1	1	1	1
NM_009712	Arsb	chr13:94541633-94712971	0.879122	1.04342	1.93885	0.562169	4.19738	0	0	0	0	0	-1	1	1	1	1	1	1	1	1	0	1
NM_001038499	Arsi	chr18:61071893-61077422	0.376429	1.0927	0.891961	0.545823	2.83714	0	0	0	-1	-1	-1	0	0	0	0	1	NA	1	1	0	NA	I
NM_173451	Arsj	chr3:126066769-126143292	0.267894	0.333711	0.300431	0.0204645	1.90616	0	0	0	0	NA	-1	0	0	0	0	1	1	1	1	-1	NA	I
NM_001272029	Arvcf	chr16:18348274-18407167	1.12729	1.30984	3.42095	1.13905	1.20484	0	0	0	0	0	-1	1	1	1	0	0	-1	0	1	1	1
NM_033474	Arvcf	chr16:18348274-18407167	0.019166	0.0556953	0.546179	0.029897	0.040359	0	0	0	0	0	-1	1	1	1	0	0	-1	0	1	1	1
NM_007492	Arx	chrX:90531984-90543694	0.034023	0.109126	0.237709	0.074162	0.072554	0	0	0	-1	-1	0	0	1	0	0	-1	-1	-1	0	-1	1	I
NM_001276461	Asap1	chr15:63918401-64214481	1.2608	1.52477	2.9975	1.08253	2.59314	0	1	0	0	0	-1	1	1	1	0	1	1	1	1	1	1
NM_001276467	Asap1	chr15:63918401-64214481	0.0001115	0.000128333	0.130187	0.000711	9e-06	0	1	0	0	0	-1	1	1	1	0	1	1	1	1	1	1
NM_010026	Asap1	chr15:63918401-64214481	0.337846	0.419625	0.147772	0.103902	0.935896	0	1	0	0	0	-1	1	1	1	0	1	1	1	1	1	1
NM_001039126	Asb1	chr1:93437141-93456167	1.6052	1.91593	1.68614	0.780326	1.57335	1	1	1	1	1	1	1	1	0	1	0	0	1	1	1	1
NM_023046	Asb1	chr1:93437656-93456167	1.3227	1.50591	1.04818	1.08813	1.1824	1	1	1	1	1	1	1	1	0	1	0	0	1	1	1	1
NM_001267724	Asb13	chr13:3633277-3651025	0.077843	0.357336	0.0819955	0.715727	0.134749	0	1	0	0	0	NA	1	1	1	1	1	1	1	1	1	1
NM_178283	Asb13	chr13:3633277-3651025	1.50353	1.96898	2.23917	2.50778	2.03318	0	1	0	0	0	NA	1	1	1	1	1	1	1	1	1	1
NM_023048	Asb4	chr6:5333385-5383021	0.170158	0.525095	0.161816	0.136816	0.264994	NA	1	1	NA	NA	NA	1	0	0	1	1	1	0	1	NA	NA	I
NM_001170711	Asb8	chr15:97965070-97996009	0.254292	0.000143833	0.186171	0.109694	9.3e-05	NA	NA	NA	-1	-1	-1	NA	0	0	NA	-1	-1	-1	NA	NA	NA	II
NM_008553	Ascl1	chr10:86953785-86956405	0.07747	0.499126	0.139864	0.051396	0.05518	0	0	0	0	0	-1	0	0	0	0	-1	-1	0	1	1	0	I
NM_008554	Ascl2	chr7:150152726-150155169	1.30709	1.77125	1.66334	1.86827	0.020367	0	0	0	0	0	-1	0	0	0	0	-1	0	0	1	0	0	I
NM_001163614	Ascl4	chr10:85391235-85392392	0.204028	0.211789	1.02225	0.164452	0.036864	1	1	1	0	0	1	1	1	1	1	0	-1	0	1	1	1
NM_009597	Asic1	chr15:99501148-99531559	1.55008	1.60677	1.78413	1.71101	1.14539	0	0	0	0	0	-1	0	0	0	0	0	0	0	1	0	0	I
NM_001034013	Asic2	chr11:80693666-81781898	5e-07	0.0232883	0.0179695	0.0373575	0	-1	0	1	-1	-1	-1	0	0	0	0	-1	-1	-1	NA	NA	NA	I
NM_007384	Asic2	chr11:80693664-80966405	0.099855	0.085065	0.869635	0.340266	0.010215	0	0	0	0	0	1	0	0	0	0	-1	-1	-1	1	1	0	I
NM_183022	Asic4	chr1:75447084-75470915	0.0355745	0.0981533	0.0159698	0.044271	0.04651	0	0	0	-1	-1	-1	0	0	-1	0	-1	-1	-1	NA	NA	1	I
NM_001039645	Asphd1	chr7:134089521-134093095	0.874448	0.804596	1.02723	0.803684	0	0	0	0	0	-1	1	1	0	NA	1	0	0	0	1	1	0
NM_028386	Asphd2	chr5:112814465-112821233	1.2185	1.66568	4.81286	1.79798	1.64578	0	0	0	-1	-1	NA	NA	NA	NA	1	-1	NA	NA	1	NA	1
NM_001205204	Astn1	chr1:160292434-160621917	0.002346	0.00425967	0.00420575	0.0033685	0.004224	0	0	0	-1	-1	NA	0	0	0	0	-1	NA	-1	NA	NA	1	I
NM_007495	Astn1	chr1:160292434-160621917	0.0223445	0.150547	0.0684867	0.0233405	0.020622	0	0	0	-1	-1	NA	0	0	0	0	-1	NA	-1	NA	NA	1	I
NM_019514	Astn2	chr4:65041836-66065517	0.039881	0.0432432	0.0844218	0.050942	0.256715	0	0	0	0	0	-1	0	0	0	0	-1	-1	0	1	-1	-1	I
NM_207109	Astn2	chr4:65041836-66065517	0.072189	0.094633	0.0494805	4.3e-05	0.30864	0	0	0	0	0	-1	0	0	0	0	-1	-1	0	1	-1	-1	I
NM_001167777	Asxl3	chr18:22503589-22688728	0.308573	0.332756	0.476558	0.215314	0.272179	0	0	0	0	0	0	1	0	1	1	1	1	1	1	0	1
NR_015477	Atcayos	chr10:80657435-80671115	0	0.293698	0.265677	0	0	1	1	1	-1	-1	-1	1	0	0	1	-1	-1	0	1	1	1	II
NM_007498	Atf3	chr1:192994175-193007212	2.55016	2.90984	1.73406	2.36004	3.71191	0	0	0	0	0	-1	0	0	0	0	0	0	0	1	1	0	I
NM_026217	Atg12	chr18:46892070-46901233	4.48088	4.43239	4.36781	4.56499	4.02957	1	0	0	0	0	1	1	1	1	1	1	1	1	1	1	1
NM_001111111	Atg16l2	chr7:108438129-108450602	1.56733	1.76813	2.18065	2.35461	2.75776	0	1	0	0	0	0	1	0	0	1	1	1	1	1	1	1	I
NM_007500	Atoh1	chr6:64679139-64681229	0.041322	0.116389	0.0113627	0.0755	0	0	0	0	0	-1	-1	0	0	0	0	-1	-1	0	1	0	0	I
NM_016864	Atoh7	chr10:62562903-62563353	0.116614	0.0755823	1.30446	0	0	0	0	0	0	0	-1	1	1	1	1	0	0	0	1	0	1
NM_153778	Atoh8	chr6:72156171-72185571	0.109789	0.251964	3.41882	0.27612	2.50635	0	0	0	0	0	-1	1	1	NA	1	1	1	1	1	0	0
NM_009728	Atp10a	chr7:65913571-66084796	1.22566	1.0966	1.71624	1.26447	2.52643	0	0	0	0	0	-1	1	0	1	1	1	1	1	1	0	0
NM_015804	Atp11a	chr8:12757015-12868728	2.67561	2.80805	4.03924	3.15144	4.41673	1	0	0	1	0	-1	1	1	1	1	1	1	1	1	1	1
NM_001001798	Atp11c	chrX:57476466-57657156	0.566882	0.900941	0.710404	0.503115	0.109826	0	0	0	0	1	NA	1	1	1	1	1	1	1	1	1	1
NM_001037863	Atp11c	chrX:57476466-57657156	1.60548	1.26672	2.86236	1.7685	0.984855	0	0	0	0	1	NA	1	1	1	1	1	1	1	1	1	1
NM_138652	Atp12a	chr14:56983904-57007388	0.509977	0.306837	0.864672	0.446896	0.022967	0	0	0	0	-1	-1	0	0	0	0	-1	-1	0	1	0	1	I
NM_144900	Atp1a1	chr3:101380141-101408630	7.10768	7.03724	6.67678	7.23311	6.59424	1	1	0	0	0	NA	1	1	1	0	1	1	1	1	0	1
NM_001290469	Atp1a3	chr7:25763185-25790956	3.0759	2.73336	0.677352	3.69934	2.37327	0	0	1	-1	0	NA	0	0	-1	0	-1	-1	0	1	NA	1	I
NM_144921	Atp1a3	chr7:25763187-25790914	0.132134	0.108845	8e-06	0.062285	7e-06	0	0	1	-1	0	NA	0	0	-1	0	-1	-1	0	1	NA	1	I
NM_009721	Atp1b1	chr1:166367229-166388486	5.60497	5.60512	4.12193	6.18496	3.16638	1	1	1	1	1	1	1	1	0	0	0	0	0	1	1	1
NM_013415	Atp1b2	chr11:69413251-69419462	2.94017	2.3586	3.99917	3.49953	0.694401	0	0	0	0	0	-1	1	1	1	0	0	-1	0	1	0	1
NM_001163336	Atp2a3	chr11:72774670-72806545	0.780316	0.167665	0.97306	0.284992	1.90379	0	0	0	0	-1	-1	0	0	0	0	-1	-1	0	1	1	1	I
NM_001163337	Atp2a3	chr11:72774670-72806545	0.0003075	0.107227	0.0974653	0.49376	0.000373	0	0	0	0	-1	-1	0	0	0	0	-1	-1	0	1	1	1	I
NM_016745	Atp2a3	chr11:72774670-72806545	1.31356	1.19627	0.594475	1.66624	1.4774	0	0	0	0	-1	-1	0	0	0	0	-1	-1	0	1	1	1	I
NM_026482	Atp2b1	chr10:98377785-98488777	3.19162	3.37704	4.71163	3.06212	3.28013	1	1	0	0	0	NA	1	1	1	0	1	1	1	1	1	1
NM_001036684	Atp2b2	chr6:113695661-113841370	0.0772315	0.081846	0.035742	0.40656	0	0	0	0	0	0	-1	0	0	-1	0	-1	-1	-1	1	1	1	I
NM_009723	Atp2b2	chr6:113695661-113992074	0.0397545	0.0569318	0.128749	0.0627455	0.011846	0	0	0	0	0	-1	0	0	0	0	-1	-1	-1	1	1	NA	I
NM_177236	Atp2b3	chrX:70748424-70818609	0.0406965	0.0318177	0.47147	0.0956505	0.010289	0	0	0	0	0	-1	0	0	NA	0	-1	NA	-1	1	1	0	I
NM_026922	Atp2c2	chr8:122223908-122281618	0.209979	0.207509	0.145451	0.936907	0	1	0	1	NA	-1	-1	0	0	-1	0	-1	-1	-1	1	NA	NA	I
NM_016774	Atp5b	chr10:127520362-127527444	10.0445	9.9437	9.07677	10.1103	8.74677	1	1	1	1	1	1	1	1	1	1	1	1	1	0	0	1
NM_001159632	Atp6v1c2	chr12:17291526-17331536	0.0004885	0.0003535	0.758828	1.6e-05	0.000446	0	0	0	0	-1	-1	0	0	0	0	-1	-1	0	1	0	0	I
NM_133699	Atp6v1c2	chr12:17291526-17331536	0.229178	0.191599	1.00555	0.329753	0.020584	0	0	0	0	-1	-1	0	0	0	0	-1	-1	0	1	0	0	I
NM_007511	Atp7b	chr8:23104819-23170546	0.544951	0.446242	2.50209	0.748162	0.02544	0	0	0	0	0	0	1	1	1	1	0	0	0	1	1	1
NM_001038999	Atp8a1	chr5:68009377-68238670	5.5e-06	0.0666618	0.503876	0.191879	0.74596	1	1	0	1	0	NA	1	1	1	1	0	0	1	1	1	1
NM_001284345	Atp8a1	chr5:68009377-68238670	0.00041	0.0007165	0.001557	0.000308	0.00016	1	1	0	1	0	NA	1	1	1	1	0	0	1	1	1	1
NM_009727	Atp8a1	chr5:68009377-68238670	0.993979	0.907853	2.08201	1.69856	0.203057	1	1	0	1	0	NA	1	1	1	1	0	0	1	1	1	1
NM_015803	Atp8a2	chr14:60266577-60705671	0.0747895	0.141609	1.74011	0.167343	0.080759	1	0	0	-1	-1	-1	1	1	1	1	-1	-1	0	1	0	0
NM_001001488	Atp8b1	chr18:64688632-64820654	0.167073	0.195831	0.295398	0.138585	1.10067	0	0	0	0	0	-1	0	0	0	0	0	NA	1	1	0	0	I
NM_007512	Atpif1	chr4:132086469-132089574	8.36833	8.30594	7.45855	8.8341	8.09744	1	1	1	1	1	1	1	1	1	1	1	1	1	0	0	1
NM_181415	Atrnl1	chr19:57685523-58207830	1.22625	1.45823	2.47976	1.48255	3.72155	1	1	0	0	0	NA	1	1	1	1	1	1	1	1	1	1
NM_001199304	Atxn1	chr13:45645124-46060360	0.25839	0.180338	0.094738	0.167613	1.80444	0	0	0	0	0	1	0	0	0	0	1	1	1	0	1	0	I
NM_001199305	Atxn1	chr13:45645124-46060360	0.0720365	0.00184633	0.123176	0.0025475	0.000817	0	0	0	0	0	1	0	0	0	0	1	1	1	0	1	0	I
NM_009124	Atxn1	chr13:45645124-46060360	0.150538	0.277606	0.430921	0.38655	1.23622	0	0	0	0	0	1	0	0	0	0	1	1	1	0	1	0	I
NM_001033197	AU015228	chr2:129926129-129929111	0.810515	0.810064	0.938969	0.671525	0.162227	NA	1	1	NA	NA	NA	0	0	-1	0	NA	NA	NA	NA	NA	1	I
NM_001035526	AU040320	chr4:126431013-126546938	1.8e-05	0.001203	2.15e-05	5.5e-06	2.7e-05	1	1	1	0	0	NA	1	1	1	1	1	1	1	1	0	1
NM_133886	AU040320	chr4:126431013-126531580	1.78263	2.05589	2.80578	2.02228	3.63594	1	1	1	0	0	NA	1	1	1	1	1	1	1	1	0	1
NM_177047	Auts2	chr5:131913551-133018213	2.2339	2.27388	3.30693	1.62115	2.15068	0	0	0	0	0	1	1	1	1	1	1	1	1	1	1	1
NM_009732	Avp	chr2:130406412-130408277	0.0962605	0.1699	0.802176	0.035584	0	0	0	0	0	-1	-1	0	-1	-1	0	-1	-1	0	1	0	-1	I
NM_016847	Avpr1a	chr10:121885554-121890509	0.251028	0.1577	0.102836	0.0148055	4.26544	0	0	0	0	-1	-1	0	0	0	0	0	1	0	1	NA	0	I
NM_011924	Avpr1b	chr1:133495690-133508577	0.058845	0.0842452	0.208308	0.0681645	0.085403	0	1	1	0	-1	0	0	-1	-1	0	-1	-1	-1	1	NA	NA
NR_030671	AW011738	chr4:155577392-155580137	0.155682	0.29098	0.390556	0.176026	1.24609	0	0	0	0	0	0	0	0	0	0	1	1	1	1	0	0	I
NM_001199556	AW551984	chr9:39394980-39411237	0.260259	0.41461	0.0688685	0.323979	2.66981	1	1	0	NA	NA	NA	0	0	1	1	1	1	1	1	NA	NA	I
NM_178737	AW551984	chr9:39394980-39411709	0.077771	0.0506292	0.0769173	4e-05	0.253467	1	1	0	NA	NA	NA	0	0	1	1	1	1	1	1	NA	NA	I
NM_015732	Axin2	chr11:108781662-108812095	1.35501	1.82436	3.07435	1.3357	0.651696	0	0	1	1	0	NA	1	1	NA	1	1	1	1	1	1	1
NR_028382	B230319C09Rik	chr6:83391748-83398316	0.021563	0.0284477	0.0794755	0.0328455	0.038384	0	0	1	0	0	0	1	1	1	0	1	1	1	1	1	1
NM_009735	B2m	chr2:121973422-121978818	5.74608	5.86591	6.53513	4.82873	9.67684	0	0	0	0	0	-1	1	1	1	1	1	1	1	0	0	0
NM_020026	B3galnt1	chr3:69377840-69402882	1.9604	1.77058	2.06813	1.59179	3.55438	0	0	0	1	0	1	1	1	1	1	1	1	1	1	0	1
NM_033149	B3galt5	chr16:96502638-96541465	0.133431	0.120722	0.196616	0.024484	0.278335	0	0	0	0	-1	-1	0	0	0	0	-1	-1	-1	1	1	1	I
NM_172124	B3gat2	chr1:23768764-23854697	0.316383	0.239797	0.326707	0.218711	0.283679	0	0	0	0	0	0	0	0	0	0	0	-1	0	1	0	0	I
NM_028189	B3gnt3	chr8:74215617-74225699	0.960133	1.64124	0.736075	1.13323	1.57155	1	1	1	-1	-1	NA	0	0	0	0	0	-1	0	NA	NA	1	I
NM_198611	B3gnt4	chr5:123960468-123961891	0.46945	0.56281	0.654464	0.37935	0.427333	0	0	0	0	0	NA	1	1	1	1	0	-1	0	1	1	1
NM_145222	B3gnt7	chr1:88199795-88203880	5.55687	5.24684	3.20156	5.04621	1.81986	1	NA	NA	1	1	1	1	1	0	0	0	-1	0	1	1	1
NM_001271915	B3gnt9	chr8:107776537-107779053	0.4596	0.276516	0.464477	0.124343	2.27136	0	1	1	1	0	0	1	1	1	1	1	1	1	1	1	1
NM_178879	B3gnt9	chr8:107776537-107779053	2.27572	2.29988	2.29632	1.79124	4.32437	0	1	1	1	0	0	1	1	1	1	1	1	1	1	1	1
NR_033214	B430212C06Rik	chr18:67480862-67503757	0.366018	0.427597	0.210258	0.245846	0.092555	0	0	0	0	-1	NA	0	0	0	0	-1	-1	0	1	0	1	I
NM_001244617	B4galnt1	chr10:126602211-126605579	0.4638	0.697952	1.1404	0.614174	0.952114	0	0	0	0	0	NA	1	0	0	1	0	1	1	1	0	0	II
NM_001244618	B4galnt1	chr10:126602886-126605579	0.163058	0.641613	1.235	0.998287	0.587458	0	0	0	0	0	NA	1	0	0	1	0	1	1	1	0	0	II
NM_008080	B4galnt1	chr10:126602211-126609396	1.32836	1.44506	2.26493	1.10999	4.01737	0	0	0	0	0	NA	1	0	0	1	0	1	1	1	0	0	II
NM_027739	B4galnt1	chr10:126602886-126609396	1.16812	1.61614	2.35532	1.56214	3.86012	0	0	0	0	0	NA	1	0	0	1	0	1	1	1	0	0	II
NR_045166	B4galnt1	chr10:126602211-126609396	0.474697	0.553473	0.721689	0.514455	2.22702	0	0	0	0	0	NA	1	0	0	1	0	1	1	1	0	0	II
NM_008081	B4galnt2	chr11:95724872-95776185	0.822283	0.969572	1.09192	1.5499	0.353632	0	0	0	0	-1	-1	0	0	0	1	0	-1	-1	1	0	1	I
NM_198884	B4galnt3	chr6:120153827-120244577	3.92825	3.68667	2.20743	3.43373	0	1	1	1	1	1	NA	1	0	1	0	0	-1	0	1	1	1
NM_177897	B4galnt4	chr7:148247172-148258018	3.97907	4.1171	3.37635	3.81109	0.238289	1	1	1	1	1	1	1	1	1	0	0	-1	0	1	1	1
NM_019835	B4galt5	chr2:167123944-167174678	3.98692	3.71279	4.73313	3.30427	4.62537	0	0	0	0	0	NA	1	1	1	1	1	1	1	1	1	1
NR_027959	B830017H08Rik	chr16:17833211-17835112	0.0655535	0.0509943	0.288395	0.151535	0.061718	0	0	0	0	0	0	0	0	0	0	-1	-1	0	1	0	0	I
NM_019517	Bace2	chr16:97578334-97660619	0.134216	0.328011	0.295642	0.036592	1.14439	0	0	0	0	0	-1	0	0	1	0	0	1	1	1	0	0	I
NM_198423	Bahcc1	chr11:120094260-120153611	1.46082	2.04976	4.07228	1.92469	2.16939	1	1	0	0	0	NA	1	1	1	1	1	1	1	1	1	1
NM_001045523	Bahd1	chr2:118727350-118750260	2.22417	2.53561	4.46759	2.52161	3.35537	0	0	0	0	0	-1	1	1	1	1	0	0	0	1	1	0
NM_174991	Bai1	chr15:74346625-74419894	1.29124	1.19311	0.479629	1.47079	0.057429	0	0	0	0	0	0	0	0	0	0	-1	-1	-1	1	1	1	I
NM_001199696	Bai2	chr4:129662321-129699877	0.0011075	0.155872	0.790054	0.000292	0.000335	0	0	0	0	0	0	0	0	0	0	-1	-1	0	1	1	0	I
NM_001290714	Bai2	chr4:129662113-129699877	0.236095	0.498489	1.2321	0.48959	0.241572	0	0	0	0	0	0	0	0	0	0	-1	-1	0	1	1	0	I
NM_173071	Bai2	chr4:129662321-129699877	5e-07	0.0252255	0.149227	0	1e-06	0	0	0	0	0	0	0	0	0	0	-1	-1	0	1	1	0	I
NM_175642	Bai3	chr1:25124320-25886552	0.113442	0.111852	0.0524805	0.133722	0.006202	1	0	0	0	0	1	1	0	0	1	-1	-1	-1	1	0	1	I
NM_001037754	Baiap2	chr11:119804405-119863932	1.62029	1.76545	2.18464	1.09262	1.17283	0	0	0	0	0	-1	1	1	1	1	1	1	1	1	1	1
NM_001037755	Baiap2	chr11:119804405-119868096	3.42016	3.86479	4.3951	3.39947	3.80695	0	0	0	0	0	-1	1	1	1	1	1	1	1	1	1	1
NM_130862	Baiap2	chr11:119804405-119863932	0.477812	0.392174	1.18145	0.551678	1.75708	0	0	0	0	0	-1	1	1	1	1	1	1	1	1	1	1
NM_025833	Baiap2l1	chr5:145025393-145118981	3.39158	3.25368	2.18015	1.98871	1.60132	1	0	0	0	0	1	1	1	1	1	1	1	1	1	0	1
NM_001163270	Baiap3	chr17:25379603-25393309	0.710392	0.59366	2.46784	0.711497	0.309436	0	0	1	0	-1	-1	1	0	NA	1	-1	-1	-1	1	1	0
NM_026505	Bambi	chr18:3507954-3516402	1.56505	1.4624	2.08873	2.20345	1.62916	1	1	0	0	0	1	1	0	1	1	1	1	1	1	1	1
NR_027919	Bambi-ps1	chr2:122292318-122293533	0.41339	0.521958	0.861834	0.589013	0.58834	0	0	0	0	-1	0	1	1	1	1	1	NA	1	1	0	1
NM_001038231	Banf1	chr19:5364632-5366363	7.53362	7.46974	7.11102	7.90204	5.45762	1	1	1	1	1	1	1	1	1	1	1	1	1	0	0	1
NM_001286608	Banf1	chr19:5364632-5366876	2.1776	2.33743	2.56048	1.72848	1.80829	1	1	1	1	1	1	1	1	1	1	1	1	1	0	0	1
NM_011793	Banf1	chr19:5364632-5366876	6.57646	6.71999	6.17034	6.28293	5.62776	1	1	1	1	1	1	1	1	1	1	1	1	1	0	0	1
NR_104482	Banf1	chr19:5364632-5366876	2.58967	2.47118	2.30493	2.17646	1.62712	1	1	1	1	1	1	1	1	1	1	1	1	1	0	0	1
NM_001164186	Barhl1	chr2:28763199-28771960	0.010315	0.040297	0.070158	0.027512	2e-06	0	0	0	0	-1	-1	0	0	0	0	-1	-1	-1	1	-1	NA	I
NM_019446	Barhl1	chr2:28763199-28771941	0.022326	1e-05	0.0793565	7e-06	0.034305	0	0	0	0	-1	-1	0	0	0	0	-1	-1	-1	1	-1	NA	I
NM_001005477	Barhl2	chr5:106881541-106887185	0.0602645	0.232818	1.24361	0.113262	0.038307	0	1	0	0	0	0	0	1	0	1	-1	-1	-1	1	0	1	I
NM_007526	Barx1	chr13:48758404-48761876	0.438499	0.604156	4.25817	1.18031	2.02185	0	1	0	0	0	-1	0	0	0	0	-1	-1	0	1	0	0	I
NM_013800	Barx2	chr9:31653628-31720870	0.224217	0.293845	0.898382	0.249186	0.071029	0	0	0	0	0	-1	0	0	0	0	-1	-1	0	1	0	0	I
NM_030060	Batf3	chr1:192922292-192932822	0.601136	0.874028	3.58315	1.06754	0.305209	0	0	0	0	0	-1	1	1	1	0	0	-1	1	1	0	1
NM_013815	Baz1a	chr12:55993975-56087323	3.82347	3.97215	2.80775	3.03888	2.60474	0	0	0	0	1	NA	1	1	1	1	1	1	1	1	1	1
NM_024473	BC005537	chr13:24893525-24904768	5.83726	5.69504	6.75117	5.3582	5.4404	1	1	1	1	1	1	1	1	1	1	1	1	1	0	0	1
NM_001170935	BC005764	chr10:79323219-79337379	3.70242	3.64907	3.53157	2.96039	2.97103	0	0	1	0	0	NA	1	1	1	1	1	1	1	1	1	1
NM_181681	BC005764	chr10:79327525-79337379	0.317966	0.298304	2.96452	0.218411	1.44872	0	0	1	0	0	NA	1	1	1	1	1	1	1	1	1	1
NR_033210	BC005764	chr10:79327525-79337379	0.102871	0.514387	2.09824	0.319274	0.609673	0	0	1	0	0	NA	1	1	1	1	1	1	1	1	1	1
NM_145389	BC016579	chr16:45626960-45654231	0.153177	0.0591968	0.00351825	0.117774	0.070906	0	1	0	-1	-1	NA	0	0	1	0	-1	-1	-1	1	1	1
NM_145608	BC021891	chr8:128434349-128471339	0.0345605	0.0823847	0.0433395	0.0578955	0.036427	0	0	0	0	0	-1	0	0	0	0	0	-1	0	1	1	0	I
NM_146082	BC027072	chr17:72092894-72102225	0.0133915	0.0146195	0.141324	0.0158295	0.012848	-1	0	1	NA	-1	NA	0	0	NA	0	NA	NA	NA	NA	NA	1	I
NM_173411	BC030500	chr8:61390551-61393095	0.0239465	0.0241937	0.034863	0.0303695	0	0	0	0	0	-1	0	0	0	0	0	0	-1	0	1	1	1	I
NM_001001177	BC051142	chr17:34535764-34597679	0.044918	0.0241202	0.382806	0.078891	4e-06	1	0	0	0	1	-1	1	1	1	1	NA	NA	1	1	1	1
NM_001163855	BC051142	chr17:34535764-34597679	0.011965	0.123836	0.481162	0.049787	0.061841	1	0	0	0	1	-1	1	1	1	1	NA	NA	1	1	1	1
NM_001001334	BC061194	chr2:18620648-18671232	0.0218045	0.004205	0.133904	0.0158555	0.096496	0	0	0	-1	-1	-1	0	0	0	0	-1	-1	0	0	-1	1	II
NM_207203	BC068157	chr8:4209542-4217312	0.653404	1.12701	0.553882	1.05014	0.184343	0	0	0	0	0	-1	0	0	0	0	-1	-1	-1	0	1	1	I
NM_175033	BC089491	chr7:29069670-29076153	0.0926085	0.214914	0.103328	0.559258	0.083184	0	0	0	0	-1	NA	0	0	-1	1	-1	-1	0	0	1	0	II
NM_001109758	Bcan	chr3:87796435-87804278	0.21624	0.207058	1.15026	0.413376	0.129721	0	0	0	0	0	-1	0	0	0	0	-1	-1	-1	1	0	0	I
NM_007529	Bcan	chr3:87791452-87804278	0.078005	0.124659	0.243935	0.244125	0.261301	0	0	0	0	0	-1	0	0	0	0	-1	-1	-1	1	0	0	I
NM_001024468	Bcat1	chr6:144942354-144997332	2.23402	1.65629	0.0619258	2.49619	0.241512	1	1	1	1	1	NA	0	0	0	0	NA	NA	NA	1	1	1	I
NM_007532	Bcat1	chr6:144942354-145024677	5.28555	5.00029	0.393603	4.08909	3.93388	0	1	0	1	1	1	0	0	0	0	1	1	1	1	0	1	I
NM_001159289	Bcl11a	chr11:23978055-24073558	0.181132	0.145048	0.151949	0.016337	0.149331	0	0	0	0	0	0	0	0	0	1	1	1	1	1	0	1	II
NM_001159290	Bcl11a	chr11:23980694-24073558	0.207994	0.205827	0.402057	0.0129055	0.143865	0	0	0	0	0	NA	0	0	0	1	1	1	1	1	0	0	II
NM_001242934	Bcl11a	chr11:23978055-24068435	0.204579	0.331987	0.3071	0.0468025	0.24403	0	0	0	0	0	0	0	0	0	1	1	1	1	1	0	1	II
NM_016707	Bcl11a	chr11:23978055-24073558	0.313476	0.570651	0.142905	0.055058	0.38511	0	0	0	0	0	0	0	0	0	1	1	1	1	1	0	1	II
NM_001079883	Bcl11b	chr12:109148612-109241624	0.259711	0.134405	0.119758	0.0281805	1.44818	0	0	0	0	0	NA	0	0	0	1	0	1	1	1	0	1	I
NM_001286343	Bcl11b	chr12:109148612-109241624	0.0147225	0.0707925	0.245147	0.066534	0.000341	0	0	0	0	0	NA	0	0	0	1	0	1	1	1	0	1	I
NM_021399	Bcl11b	chr12:109148612-109241624	0.0010965	0.162585	0.05735	0.119065	1.62865	0	0	0	0	0	NA	0	0	0	1	0	1	1	1	0	1	I
NM_009741	Bcl2	chr1:108434754-108610867	0.127509	0.349096	0.468567	0.196538	0.962716	0	0	0	0	0	1	0	0	0	0	1	1	1	1	0	0	I
NM_177410	Bcl2	chr1:108608349-108610867	0.0888065	0.175239	0.193732	0.134264	0.260168	0	0	0	0	0	1	0	0	0	0	1	1	1	1	0	0	I
NM_001291016	Bcl2l11	chr2:127951773-127957234	0.750507	0.492947	0	0	0.000513	0	0	1	0	0	1	0	1	0	0	1	1	1	1	1	0	II
NM_009754	Bcl2l11	chr2:127951773-127988283	0.638858	0.955608	0.0255893	0.536428	0.340451	0	0	1	0	0	1	0	1	0	0	1	1	1	1	1	0	II
NM_207680	Bcl2l11	chr2:127951773-127988283	2.80247	3.20355	1.66531	2.19533	2.00521	0	0	1	0	0	1	0	1	0	0	1	1	1	1	1	0	II
NM_207681	Bcl2l11	chr2:127951773-127988283	1.70321	2.62025	1.56404	2.77173	1.70318	0	0	1	0	0	1	0	1	0	0	1	1	1	1	1	0	II
NM_009744	Bcl6	chr16:23965137-23988698	1.04296	1.21552	2.70394	1.37748	3.67388	1	0	0	1	0	NA	1	0	1	NA	1	1	1	1	1	1
NM_007528	Bcl6b	chr11:70037628-70043300	1.26618	1.54744	3.59746	1.09532	0.07858	1	0	0	0	-1	1	1	1	1	1	-1	-1	0	1	1	1
NM_029510	Bcor	chrX:11613863-11657679	2.56677	2.61795	2.44989	2.12501	1.46411	0	0	0	0	0	NA	1	1	NA	1	0	1	1	1	0	1
NM_175044	Bcor	chrX:11613863-11657679	0.000261	1.46667e-05	5e-07	8.55e-05	0	0	0	0	0	0	NA	1	1	NA	1	0	1	1	1	0	1
NM_175045	Bcor	chrX:11613863-11657679	0.0017705	0.0129293	0.00030025	1.5e-06	7.4e-05	0	0	0	0	0	NA	1	1	NA	1	0	1	1	1	0	1
NM_175046	Bcor	chrX:11613863-11657679	0	0	0	0	0	0	0	0	0	0	NA	1	1	NA	1	0	1	1	1	0	1
NM_178782	Bcorl1	chrX:45694534-45759905	1.09924	1.06861	3.62518	1.08967	1.91963	0	0	0	0	0	NA	1	1	1	0	1	1	1	1	1	1
NM_001081412	Bcr	chr10:74523640-74647668	2.58654	3.07181	4.84235	2.8704	3.44965	0	0	1	0	0	0	1	1	1	0	1	1	1	1	1	1
NM_001122683	Bdh1	chr16:31428838-31458987	2.81693	2.98189	2.36426	2.90701	1.98643	1	1	0	0	0	-1	1	0	0	0	0	0	0	1	1	1	II
NM_009747	Bdkrb2	chr12:106801381-106831281	0.863702	0.901421	0.800553	0.393211	0.450182	0	0	0	0	-1	-1	1	0	1	0	1	1	1	1	1	1
NM_001048139	Bdnf	chr2:109516053-109567200	8.8e-05	0.0148553	0.00137	0.000135	0	0	0	0	0	0	0	0	0	0	0	0	0	0	1	0	0	I
NM_001048141	Bdnf	chr2:109532592-109567200	0.10198	0.0148915	0.120161	0	0.353341	0	0	0	0	0	-1	0	0	0	0	0	1	NA	1	0	1	I
NM_001048142	Bdnf	chr2:109533719-109567200	0.394686	0.54696	0.597812	0.346025	2.65715	0	0	0	0	0	-1	0	0	0	1	0	1	1	1	0	0	I
NM_001285416	Bdnf	chr2:109516053-109567200	0.024193	0.0267075	0.00153775	0.086265	0	0	0	0	0	0	0	0	0	0	0	0	0	0	1	0	0	I
NM_001285417	Bdnf	chr2:109534565-109567200	0	0.0133367	1.25e-06	0	0	0	0	0	0	0	-1	0	0	0	1	0	1	1	1	0	0	I
NM_001285418	Bdnf	chr2:109516053-109567200	0	0.00919967	0.00223925	0	0	0	0	0	0	0	0	0	0	0	0	0	0	0	1	0	0	I
NM_001285419	Bdnf	chr2:109517188-109567200	0	0.0114848	0.00229375	0	0.07822	0	0	0	0	0	0	0	0	0	0	0	0	0	1	0	0	I
NM_001285420	Bdnf	chr2:109533183-109567200	1e-06	4.83333e-06	0.003011	0	1.3e-05	0	0	0	0	0	-1	0	0	0	1	0	1	1	1	0	0	I
NM_007540	Bdnf	chr2:109514856-109567200	0.117434	0.23353	0.046277	0.085444	0	0	0	0	0	0	0	0	0	0	1	0	0	0	1	0	0	I
NM_001141922	Bean1	chr8:106694412-106742997	1.8e-05	0.0199142	0.122885	8.5e-06	0	0	0	0	0	0	-1	1	0	1	0	0	1	0	1	1	0
NM_001141924	Bean1	chr8:106694412-106742997	0.0566445	0.0593863	0.269685	0.007975	0.208081	0	0	0	0	0	-1	1	0	1	0	0	1	0	1	1	0
NM_001141925	Bean1	chr8:106694412-106742997	0.052512	0.101291	1.00625	0.082245	4.6e-05	0	0	0	0	0	-1	1	0	1	0	0	1	0	1	1	0
NM_001163175	Begain	chr12:110270391-110306427	1.3647	1.36369	3.40846	0.767831	3.38218	0	0	0	0	0	-1	1	1	1	0	1	1	1	1	1	1
NM_001164806	Bend4	chr5:67783385-67819038	3.4603	2.76043	4.73211	4.10253	0.610334	0	0	0	0	0	-1	1	1	1	0	-1	-1	0	1	1	1
NM_026279	Bend5	chr4:111087610-111132903	0.663119	1.03102	0.943465	0.646259	0.157806	1	1	0	0	0	1	1	0	1	0	1	1	0	1	1	0
NR_033793	Bend5	chr4:111087610-111132903	0.98599	1.30064	0.807546	0.902076	0.970382	1	1	0	0	0	1	1	0	1	0	1	1	0	1	1	0
NM_177235	Bend6	chr1:33908896-33964466	0.55989	0.759088	1.04647	1.38469	1.26341	0	0	0	0	0	1	0	1	0	0	1	1	1	1	1	1	I
NM_001190400	Bend7	chr2:4638876-4723192	0.339458	0.212071	1.37982	0.227468	0.011914	1	0	0	0	0	-1	1	0	0	1	-1	-1	0	1	0	1	I
NM_178663	Bend7	chr2:4638876-4723192	0.097394	0.295021	1.2295	0.349394	0.011875	1	0	0	0	0	-1	1	0	0	1	-1	-1	0	1	0	1	I
NM_001291061	Bfsp1	chr2:143652263-143688909	0.000132	0.0299593	0.267268	0.0007555	0.000205	0	0	0	0	-1	NA	1	1	1	1	NA	NA	1	1	0	1
NM_009751	Bfsp1	chr2:143652263-143688909	0.457986	0.424214	1.56932	0.316211	0.62761	0	0	0	0	-1	NA	1	1	1	1	NA	NA	1	1	0	1
NM_177182	Bhlha9	chr11:76485971-76487178	0.03065	0.0724357	0.244499	0.0482485	0	0	0	0	0	-1	-1	1	0	-1	0	-1	-1	-1	1	0	0
NM_021560	Bhlhe22	chr3:17954324-17957514	0.248044	0.446933	0.530783	0.132357	1.12434	0	0	0	0	0	-1	1	0	0	0	0	0	0	1	0	0	I
NM_080641	Bhlhe23	chr2:180509085-180511605	0.088093	0.178688	0.151156	0.0646085	0	0	0	0	0	0	-1	0	0	0	0	-1	-1	-1	1	0	0	I
NM_011498	Bhlhe40	chr6:108610622-108616919	3.93981	4.00713	3.39114	4.57191	5.40292	1	0	0	1	1	1	1	0	1	0	1	1	1	1	1	1
NM_001271768	Bhlhe41	chr6:145806762-145813940	0.264356	0.384753	0.882271	4.7e-05	0.917966	0	0	0	0	-1	0	1	0	1	1	1	1	1	1	0	0
NM_024469	Bhlhe41	chr6:145806762-145813940	0.562349	0.624987	1.83658	0.435526	2.53551	0	0	0	0	-1	0	1	0	1	1	1	1	1	1	0	0
NM_022884	Bhmt2	chr13:94426051-94444257	0.0164835	0.0265637	0.0683995	0.676113	0.01524	-1	0	0	-1	-1	-1	0	0	0	0	-1	-1	-1	1	-1	1	I
NM_031397	Bicc1	chr10:70387847-70622382	1.37574	1.27949	3.38152	0.716715	4.60375	0	0	0	0	0	-1	1	1	1	1	1	1	1	1	0	0
NM_007546	Bik	chr15:83357291-83375065	1.73219	1.64711	3.74296	2.35598	0.980682	0	0	0	0	0	-1	1	1	1	0	0	0	0	1	1	1
NM_001083334	Bin1	chr18:32536870-32595394	3.00799	3.79376	4.55644	2.8128	5.52879	0	0	0	0	0	NA	1	1	1	0	1	1	1	1	1	1
NM_009668	Bin1	chr18:32536870-32595394	0.838249	1.10735	2.06477	0.463164	0.588895	0	0	0	0	0	NA	1	1	1	0	1	1	1	1	1	1
NM_144923	Blvrb	chr7:28232996-28251000	5.43249	5.47821	3.31218	5.29703	5.48274	0	0	0	0	0	1	0	0	0	1	0	0	1	1	1	1	I
NM_007552	Bmi1	chr2:18598644-18608256	2.28582	2.44187	4.39818	1.72139	2.9665	0	0	1	0	0	0	1	0	0	1	0	0	0	1	0	0	II
NM_009755	Bmp1	chr14:70874361-70920067	2.92662	3.04252	3.10101	2.82655	6.52639	0	0	0	0	0	0	0	0	0	0	1	1	1	1	1	0	I
NR_033241	Bmp1	chr14:70874361-70920067	2.25086	2.08717	2.22253	1.67856	5.66	0	0	0	0	0	0	0	0	0	0	1	1	1	1	1	0	I
NM_007553	Bmp2	chr2:133377894-133388632	0.298617	1.00215	0.347364	0.719762	0.273381	0	0	0	0	0	-1	0	0	0	0	0	0	0	1	0	1	I
NM_080708	Bmp2k	chr5:97426707-97520067	1.73406	2.04267	2.69386	1.45675	2.60294	1	1	0	0	0	1	1	1	1	1	1	1	1	1	1	1
NM_173404	Bmp3	chr5:99283457-99309979	0.0312035	0.145775	0.280059	0.104368	0.290269	0	0	0	0	0	0	0	0	0	0	0	0	0	1	1	1	I
NM_007554	Bmp4	chr14:47003195-47010274	4.22862	4.1226	0.590256	4.75781	3.71691	0	0	0	-1	-1	NA	0	0	0	0	0	-1	NA	1	1	1	I
NM_007556	Bmp6	chr13:38437584-38591597	0.543181	1.06169	2.51567	0.768625	0.795389	0	0	0	0	0	-1	1	0	1	0	0	-1	0	1	1	0
NM_007557	Bmp7	chr2:172693512-172765822	0.985923	1.45976	3.59366	2.1602	0.042065	0	0	0	0	0	1	1	0	1	0	0	-1	0	1	0	1
NM_001256019	Bmp8a	chr4:122989890-123020495	0.00025	0.0341762	0.087239	9.3e-05	0.000407	0	0	0	0	0	-1	0	0	0	0	0	-1	0	1	0	0	I
NM_007558	Bmp8a	chr4:122989890-123020495	0.648782	0.705293	0.746198	0.812949	0.163924	0	0	0	0	0	-1	0	0	0	0	0	-1	0	1	0	0	I
NM_007559	Bmp8b	chr4:122782407-122803334	0.583747	1.00617	2.5007	2.28297	0.092088	0	0	1	0	0	-1	1	1	1	0	-1	-1	-1	1	1	0
NM_028472	Bmper	chr9:23027519-23289659	0.681253	1.16581	0.500283	0.142856	3.19489	0	0	0	0	0	NA	0	0	0	0	1	1	1	0	0	0	I
NM_007560	Bmpr1b	chr3:141500099-141645228	0	1.11667e-05	1.275e-05	0	2e-06	NA	1	1	NA	NA	NA	1	0	0	0	NA	NA	1	NA	NA	1	I
NM_007561	Bmpr2	chr1:59821122-59934925	1.80939	1.7611	2.23666	1.7371	2.75384	1	0	0	1	0	NA	1	1	1	1	1	1	1	1	1	1
NM_023326	Bmyc	chr2:25562398-25563239	3.74746	4.129	2.70138	3.59879	5.0502	0	1	0	1	1	NA	1	0	1	1	1	1	1	1	0	1
NM_007562	Bnc1	chr7:89111547-89137185	0.242553	0.19776	3.70845	0.046589	2.19625	0	0	0	0	0	-1	1	1	1	1	-1	-1	0	1	0	0
NM_172506	Boc	chr16:44485157-44558983	0.96941	1.02544	1.3161	0.913234	4.16366	0	0	0	0	0	0	1	0	1	0	1	1	1	1	0	1
NM_016778	Bok	chr1:95582270-95592339	3.71758	3.90299	3.3319	3.4348	3.57514	0	1	0	0	0	NA	1	0	1	0	1	1	1	1	0	1
NM_001113367	Boll	chr1:55356912-55419551	0.0824885	0.080477	3.04803	0.356728	8e-05	0	0	0	0	0	-1	1	1	1	1	-1	-1	0	1	0	0
NM_029267	Boll	chr1:55356912-55420313	0.562206	0.426506	3.49161	1.04799	0.034333	0	0	0	0	0	-1	1	1	1	1	-1	-1	0	0	0	0
NM_019967	Brinp1	chr4:68422405-68615431	0.631826	0.4968	0.458413	0.341002	1.23188	0	0	0	0	-1	0	0	0	0	0	1	1	1	1	1	0	I
NM_207583	Brinp2	chr1:160175399-160286391	0.127259	0.213182	0.208389	0.175675	0.022091	0	0	0	0	0	-1	0	0	0	0	0	-1	0	1	1	0	I
NM_001145807	Brinp3	chr1:148344816-148749602	0.085039	0.076297	0.359204	0.0049875	0.295511	0	0	0	-1	-1	0	0	0	0	1	0	-1	0	1	0	1	I
NM_153539	Brinp3	chr1:148342795-148749602	6e-06	2.5e-06	0.185211	2.5e-06	4e-06	-1	0	-1	-1	-1	NA	0	0	0	1	-1	-1	-1	NA	NA	NA	I
NM_001009929	Brsk2	chr7:149135655-149190148	0.137277	0.204438	1.4673	0.096869	3e-05	0	0	0	0	0	-1	1	0	1	1	-1	-1	-1	1	0	0
NM_001009930	Brsk2	chr7:149135655-149190148	0.099445	0.292613	0.785779	0.0232455	0	0	0	0	0	0	-1	1	0	1	1	-1	-1	-1	1	0	0
NM_001276763	Brsk2	chr7:149135655-149190148	0.00013	0.0878873	0.603123	0.0001025	0.000197	0	0	0	0	0	-1	1	0	1	1	-1	-1	-1	1	0	1
NM_029426	Brsk2	chr7:149135655-149190148	0.071633	0.235735	0.687891	0.1094	0.014746	0	0	0	0	0	-1	1	0	1	1	-1	-1	-1	1	0	1
NM_007567	Bsn	chr9:107998352-108092714	0.135867	0.228873	0.073607	0.153348	0.141256	0	0	0	0	0	-1	1	0	0	0	-1	-1	0	1	-1	1	II
NM_138653	Bspry	chr4:62141100-62158332	3.43069	3.82597	2.29709	3.42946	0.288249	1	0	0	0	0	NA	1	1	1	1	NA	NA	1	1	1	1
NM_178245	Bsx	chr9:40682209-40686055	0.047189	0.0272812	0.0356908	0.035139	0	-1	0	0	-1	-1	-1	0	NA	-1	0	-1	-1	-1	1	-1	NA
NM_028709	Btbd11	chr10:84849558-85123037	1.85247	1.74496	0.63888	1.28028	0.242956	0	0	1	0	0	-1	0	0	1	1	1	1	1	1	1	0	I
NM_013483	Btn1a1	chr13:23548861-23557770	0.036196	0.0617018	0.0344595	1.09114	0.014213	0	0	1	0	-1	NA	1	0	1	0	1	1	1	1	1	1
NM_009774	Bub3	chr7:138703904-138715412	6.1405	6.1899	6.18078	6.28038	5.32524	1	1	0	1	0	1	1	1	1	1	0	0	0	1	0	1
NM_024285	Bves	chr10:45055567-45089514	0.450747	0.734052	3.18401	0.672629	0.432489	0	0	0	0	0	-1	1	0	1	1	0	-1	0	1	0	0
NM_172449	Bzrap1	chr11:87574042-87599430	0.497262	0.409448	1.72687	0.341058	0.256729	-1	0	0	-1	-1	-1	NA	-1	NA	0	-1	-1	-1	NA	NA	NA
NM_175524	C130060K24Rik	chr6:65331287-65408144	0.0235485	0.0335088	0.0595723	0.0344255	0	0	0	0	0	0	-1	0	0	1	0	-1	-1	0	1	1	1
NR_015561	C130071C03Rik	chr13:83867710-83875274	0	0.0205815	0.00182325	0	0	0	0	0	-1	-1	0	0	0	0	1	-1	-1	-1	1	-1	1	I
NM_178692	C130074G19Rik	chr1:186695804-186706915	0.846503	1.07965	2.07911	1.26262	0.457487	0	0	0	0	0	-1	1	0	0	0	0	-1	0	1	0	0	I
NM_011795	C1ql1	chr11:102800577-102807775	1.24309	1.31035	4.67598	1.67056	0.638516	0	0	0	0	0	0	1	0	1	0	-1	0	0	1	0	1
NM_207233	C1ql2	chr1:122237158-122239751	0.0269	0.0867627	0.0807293	0.132208	0.01997	0	0	0	0	0	-1	0	0	0	0	-1	-1	-1	1	0	0	I
NM_153155	C1ql3	chr2:12923513-12932491	0.208309	0.227601	0.225468	0.185942	1.88569	0	0	0	0	0	-1	0	0	0	0	0	-1	0	1	-1	1	I
NM_001024702	C1ql4	chr15:98915184-98918159	0.470073	0.511811	0.920659	0.730244	0	0	0	0	0	0	-1	0	0	0	0	-1	-1	0	1	1	0	I
NM_001204134	C1qtnf3	chr15:10882111-10909917	0.0506695	0.0820892	0.118404	1.3e-05	3.54599	NA	1	1	NA	NA	NA	0	0	1	0	NA	NA	1	NA	NA	NA	I
NM_030888	C1qtnf3	chr15:10882086-10909917	0.191498	0.209351	0.249032	0.066563	5.88411	NA	1	1	NA	NA	NA	0	0	1	0	NA	NA	1	NA	NA	NA	I
NM_026161	C1qtnf4	chr2:90725942-90730683	0.829905	0.971435	3.98026	0.848837	0.884449	0	0	0	0	-1	0	1	0	0	1	-1	-1	0	1	0	0	I
NM_174847	C2cd2	chr16:98076815-98144243	1.11711	1.11614	2.18435	1.35767	1.4232	0	1	0	0	0	1	1	1	1	0	1	1	1	1	1	0
NM_027909	C2cd2l	chr9:44117319-44128365	1.62451	1.79065	2.57401	1.43937	2.76753	0	0	0	0	0	-1	1	1	1	1	1	1	1	1	1	1
NM_001163143	C2cd4a	chr9:67678338-67680137	0.183977	0.218919	0.685835	0.109564	0.273994	0	0	0	0	0	-1	1	1	1	1	0	-1	0	1	0	0
NM_001081314	C2cd4b	chr9:67607243-67608740	1.03156	0.851385	0.556668	0.996128	0.02541	1	1	1	0	0	NA	1	0	0	1	0	-1	0	1	1	1	I
NM_001168624	C2cd4c	chr10:79069598-79076770	0.0127365	0.043367	0.056524	0.0396565	0.079402	0	0	1	0	0	-1	0	0	0	0	0	-1	0	1	1	1	I
NM_198614	C2cd4c	chr10:79069598-79076763	0.060151	0.0545365	0.189177	0.290774	0.000117	0	0	1	0	0	-1	0	0	0	0	0	-1	0	1	1	1	I
NM_001136117	C2cd4d	chr3:94166365-94168489	0	0.00870517	0.160289	0.0099375	0.025726	0	0	0	0	0	-1	1	0	0	0	0	-1	0	1	0	0	I
NM_001109688	C2cd5	chr6:142959439-143048672	0.945859	0.604565	0.761057	0.831442	0.532341	1	1	1	1	1	NA	1	1	1	1	0	0	1	1	1	1
NM_001286578	C2cd5	chr6:142959439-143048672	1.05229	0.682985	0.409022	0.827313	1.10397	1	1	1	1	1	NA	1	1	1	1	0	0	1	1	1	1
NM_029081	C2cd5	chr6:142959439-143048672	3.57603	3.22632	3.28864	3.86817	0.404272	1	1	1	1	1	NA	1	1	1	1	0	0	1	1	1	1
NM_029897	C2cd5	chr6:142959439-143048672	2.47588	2.16132	2.51902	2.28529	0.220155	1	1	1	1	1	NA	1	1	1	1	0	0	1	1	1	1
NM_001033189	C77080	chr4:128896821-128925687	1.78432	2.01593	2.89154	1.48054	2.24854	1	0	0	1	0	NA	1	1	1	0	1	1	1	1	1	1
NM_001077354	C77370	chrX:101272774-101396456	2.19642	2.07978	0.895525	1.73546	0.284576	1	1	1	1	0	1	1	1	1	1	0	NA	0	1	1	1
NM_001146287	Cables1	chr18:11997782-12104136	1.22127	1.29527	0.585465	1.71447	0.948489	0	0	0	0	0	NA	0	0	1	1	1	1	1	1	1	1	I
NM_022021	Cables1	chr18:11997782-12104136	0.204022	0.340743	0.781439	0.785601	0.012697	0	0	0	0	0	NA	0	0	1	1	1	1	1	1	1	1	I
NM_145851	Cables2	chr2:179993243-180008170	2.63016	2.58315	4.38384	2.92367	3.15655	1	1	1	1	1	NA	1	1	1	1	0	0	1	1	1	1
NM_138948	Cabp7	chr11:4638823-4646781	1.13489	0.953985	0.274687	1.76035	0	0	0	0	0	0	-1	0	0	0	0	-1	-1	-1	1	0	1	I
NM_198037	Cachd1	chr4:100449283-100676353	1.87831	2.45872	1.48155	0.678761	3.30141	0	0	0	0	0	0	1	0	0	0	1	1	1	1	0	0	I
NM_001252059	Cacna1a	chr8:86939262-87164148	0.698577	0.33234	0.580757	0.178674	0.785657	1	1	0	1	0	1	1	0	0	0	0	-1	0	1	1	1	I
NM_001252060	Cacna1a	chr8:86939262-87164148	0.15181	0.765895	0.575603	1.08627	0.100691	1	1	0	1	0	1	1	0	0	0	0	-1	0	1	1	1	I
NM_001252061	Cacna1a	chr8:86939262-87164148	0.0001155	0.34532	0.288684	0.256362	0.106107	1	1	0	1	0	1	1	0	0	0	0	-1	0	1	1	1	I
NM_007578	Cacna1a	chr8:86939262-87164148	1.5368	1.29781	1.78403	0.920427	0.981562	1	1	0	1	0	1	1	0	0	0	0	-1	0	1	1	1	I
NM_001042528	Cacna1b	chr2:24459408-24618672	0.580106	0.636553	1.43864	0.284396	0.277681	0	0	0	0	0	-1	1	1	1	0	0	-1	0	1	1	1
NM_007579	Cacna1b	chr2:24459408-24618672	0.426248	0.395069	0.875171	0.263215	0.000521	0	0	0	0	0	-1	1	1	1	0	0	-1	0	1	1	1
NM_001159533	Cacna1c	chr6:118537257-119058513	0.067367	0.0144483	0.583501	0	0.163184	0	0	0	0	0	-1	1	0	1	1	1	1	1	1	0	0
NM_001159534	Cacna1c	chr6:118537257-119058513	0.001459	0.00116633	0.244385	0	0.755562	0	0	0	0	0	-1	1	0	1	1	1	1	1	1	0	0
NM_001159535	Cacna1c	chr6:118537257-119058513	0.0030175	0.00283983	0.029822	0	0.003062	0	0	0	0	0	-1	1	0	1	1	1	1	1	1	0	0
NM_001256000	Cacna1c	chr6:118537257-119058513	0.005755	0.108685	0.534607	0	0.42866	0	0	0	0	0	-1	1	0	1	1	1	1	1	1	0	0
NM_001256001	Cacna1c	chr6:118537257-119058513	0.001945	0.0558658	0.244043	0	0.62997	0	0	0	0	0	-1	1	0	1	1	1	1	1	1	0	0
NM_001256002	Cacna1c	chr6:118537257-119058513	0.042016	0.0531872	0.344364	0.008762	0.386718	0	0	0	0	0	-1	1	0	1	1	1	1	1	1	0	0
NM_001083616	Cacna1d	chr14:30853124-31166672	5e-07	0.0338488	0.632509	0	1.5e-05	0	0	0	0	0	0	1	0	1	1	0	-1	0	1	0	0
NM_009782	Cacna1e	chr1:156239648-156573050	0.01046	0.0296282	0.0643543	0.005699	0.01612	0	0	0	0	-1	-1	0	0	0	0	-1	-1	0	1	-1	1	I
NM_001112813	Cacna1g	chr11:94269704-94335512	0.155974	0.00128183	0.001192	0.345021	1.99708	0	0	0	0	0	-1	0	0	0	0	1	1	1	1	0	NA	I
NM_001177888	Cacna1g	chr11:94269704-94335512	0.237908	0.389125	0.676508	0.129884	3.54677	0	0	0	0	0	-1	0	0	0	0	1	1	1	1	0	NA	I
NM_001177890	Cacna1g	chr11:94269704-94335512	0.154664	0.414415	0.00431125	0.0015085	1.04665	0	0	0	0	0	-1	0	0	0	0	1	1	1	1	0	NA	I
NM_009783	Cacna1g	chr11:94269704-94335512	0.0345825	0.126078	0.041402	5.35e-05	0.518318	0	0	0	0	0	-1	0	0	0	0	1	1	1	1	0	NA	I
NM_001163691	Cacna1h	chr17:25511231-25570728	0.000911	0.105823	0.884933	0.000325	4.7e-05	0	0	0	0	0	NA	1	1	1	1	0	-1	1	1	1	0
NM_021415	Cacna1h	chr17:25511231-25570728	0.408016	0.562447	3.85912	0.705828	1.13384	0	0	0	0	0	NA	1	1	1	1	0	-1	1	1	1	0
NM_001044308	Cacna1i	chr15:80117667-80228722	0.0250755	0.0256563	0.180035	0.0371075	0.015999	0	0	0	0	0	-1	0	0	-1	0	-1	-1	-1	1	-1	0	I
NM_001081023	Cacna1s	chr1:137949477-138016399	2.85e-05	0.0003295	0.00025425	7.45e-05	0.000457	0	0	1	0	-1	-1	0	0	-1	0	-1	-1	-1	NA	NA	0	I
NM_014193	Cacna1s	chr1:137949477-138016399	0.248808	0.101978	0.056761	0.291134	0.009176	0	0	1	0	-1	-1	0	0	-1	0	-1	-1	-1	NA	NA	0	I
NM_001110843	Cacna2d1	chr5:15440508-15880329	0	0.105885	0.26587	0.161225	0	0	0	0	0	0	0	1	0	1	1	1	1	1	1	0	1
NM_001110844	Cacna2d1	chr5:15440508-15880329	0	0.081335	0.00014075	0.0678735	0	0	0	0	0	0	0	1	0	1	1	1	1	1	1	0	1
NM_001110845	Cacna2d1	chr5:15440508-15880329	1e-06	0.384476	0.0004915	0.576242	0	0	0	0	0	0	0	1	0	1	1	1	1	1	1	0	1
NM_001110846	Cacna2d1	chr5:15440508-15880329	1.09493	0.484329	0.612541	0.55057	0.405904	0	0	0	0	0	0	1	0	1	1	1	1	1	1	0	1
NM_009784	Cacna2d1	chr5:15440508-15880329	0.010364	0.372089	0.611905	0.08266	2.16958	0	0	0	0	0	0	1	0	1	1	1	1	1	1	0	1
NM_001174047	Cacna2d2	chr9:107302210-107431674	0.0001065	0.0506342	0.049604	0	0.000651	0	0	0	0	0	-1	0	0	-1	0	-1	-1	-1	1	0	0	I
NM_001174048	Cacna2d2	chr9:107302210-107431674	0.450993	0.145271	0.502368	0.0001285	0.009258	0	0	0	0	0	-1	0	0	-1	0	-1	-1	-1	1	0	0	I
NM_001174049	Cacna2d2	chr9:107302210-107431674	0.458417	0.325765	0.651719	1.13839	0.034765	0	0	0	0	0	-1	0	0	-1	0	-1	-1	-1	1	0	0	I
NM_001174050	Cacna2d2	chr9:107302210-107431674	0.0852865	0.15507	0.363752	0.168779	0.022391	0	0	0	0	0	-1	0	0	-1	0	-1	-1	-1	1	0	0	I
NM_020263	Cacna2d2	chr9:107302210-107431674	3.55e-05	0.0689325	1.65e-05	0.00012	0.001577	0	0	0	0	0	-1	0	0	-1	0	-1	-1	-1	1	0	0	I
NM_009785	Cacna2d3	chr14:29718128-30535050	0.145337	0.228846	0.282857	0.095527	0.165041	0	0	0	0	0	-1	0	0	1	0	0	-1	0	1	0	1	I
NM_023116	Cacnb2	chr2:14525932-14909535	0.0642975	0.14039	0.132178	0.039936	0.150701	0	0	0	-1	0	-1	0	0	0	0	0	1	1	1	0	1	I
NM_001044741	Cacnb3	chr15:98462758-98474967	3.77737	4.08903	5.14501	3.85239	5.35166	0	0	0	0	-1	NA	1	1	0	0	0	NA	1	1	0	0
NM_001286226	Cacnb3	chr15:98465197-98474967	0.508401	1.14018	1.45707	0.308542	1.32684	0	0	0	0	0	NA	1	1	0	0	0	1	1	1	0	0
NM_007581	Cacnb3	chr15:98465197-98474967	1.79465	1.35694	3.67544	1.29938	2.91774	0	0	0	0	0	NA	1	1	0	0	0	1	1	1	0	0
NM_001037099	Cacnb4	chr2:52283839-52532128	0	0	0.282824	0	0.048969	0	0	0	0	0	0	1	0	1	1	0	-1	1	1	0	0
NM_001285426	Cacnb4	chr2:52283839-52531662	0.000433	0.0003415	0.552504	0.036293	0.000387	0	0	0	0	0	0	1	0	1	1	0	-1	1	1	0	0
NM_001285428	Cacnb4	chr2:52283839-52531378	0.086336	0.0510408	0.116266	0.0279	0.103827	0	0	0	0	0	0	1	0	1	1	0	-1	1	1	0	0
NM_007583	Cacng2	chr15:77824052-77949710	0.018496	0.0200625	0.0574395	0.0275465	0.003587	NA	0	0	0	-1	NA	0	0	-1	0	NA	NA	-1	1	NA	NA	I
NM_019430	Cacng3	chr7:129815257-129912907	0.0117975	0.0229555	0.00701175	0	0	0	0	0	-1	-1	0	0	0	-1	1	NA	NA	NA	1	NA	1	I
NM_019431	Cacng4	chr11:107596093-107655778	0.486623	0.874587	2.78893	0.461649	0.0365	0	0	0	0	0	-1	1	0	1	1	0	-1	-1	0	1	1
NM_001025600	Cadm1	chr9:47338434-47661468	0.202782	0.268084	1.0344	0.851863	0.031573	0	1	0	1	1	NA	1	1	1	1	0	-1	0	1	1	1
NM_018770	Cadm1	chr9:47338434-47661468	2.30273	2.50495	3.01283	3.54517	1.72094	0	1	0	1	1	NA	1	1	1	1	0	-1	0	1	1	1
NM_207675	Cadm1	chr9:47338434-47661468	1.42403	1.55951	4.99672	2.07248	1.01922	0	1	0	1	1	NA	1	1	1	1	0	-1	0	1	1	1
NM_207676	Cadm1	chr9:47338434-47661468	0.189867	0.130843	1.17652	0.075122	2e-05	0	1	0	1	1	NA	1	1	1	1	0	-1	0	1	1	1
NM_001145977	Cadm2	chr16:66655665-67621153	0.0464015	0.0411678	0.0540457	0.0229955	0.136431	0	0	0	0	0	1	0	0	0	1	0	NA	0	1	1	0	I
NM_178721	Cadm2	chr16:66655665-67621153	0.0045295	0.00486033	0.004326	0.0035385	0.003793	0	0	0	0	0	1	0	0	0	1	0	NA	0	1	1	0	I
NM_053199	Cadm3	chr1:175264384-175297826	0.171372	0.337359	0.614817	0.111815	0.464765	0	0	0	0	0	0	0	0	0	0	-1	-1	0	1	0	1	I
NM_153112	Cadm4	chr7:25267041-25289552	2.32904	2.82853	4.4152	3.58349	1.97299	0	0	0	0	0	1	1	1	1	0	0	0	0	1	1	0
NM_001042617	Cadps	chr14:13205076-13655593	1.6e-05	0.0574498	0.032203	0.079964	0.191052	0	1	0	0	0	NA	1	0	1	0	-1	NA	-1	1	0	1
NM_012061	Cadps	chr14:13205076-13655593	0.120451	0.311063	0.005873	0.004103	0.004796	0	1	0	0	0	NA	1	0	1	0	-1	NA	-1	1	0	1
NM_001252105	Cadps2	chr6:23212773-23789421	1e-06	0.00477783	0.330851	0.060273	1.5e-05	0	0	0	0	0	-1	1	0	1	0	0	-1	0	0	0	1
NM_001252106	Cadps2	chr6:23212773-23789421	0.0007635	0.0318575	0.0350432	0.00439	0.011944	0	0	0	0	0	-1	1	0	1	0	0	-1	0	0	0	1
NM_001252107	Cadps2	chr6:23359369-23789421	0.021222	0.0995938	0.633851	0.108238	0	0	0	0	0	0	-1	1	0	1	0	0	-1	0	0	0	1
NM_001252108	Cadps2	chr6:23377097-23789421	0.201257	0.0369103	0.383683	0.000322	0.029566	0	0	0	0	0	-1	1	0	1	0	0	-1	0	0	0	1
NM_001252109	Cadps2	chr6:23546253-23789421	0	0.0228228	0.0392912	0	0.023925	0	0	0	0	0	-1	1	0	1	0	0	-1	0	0	0	1
NM_001252110	Cadps2	chr6:23212773-23789421	0.150303	0.122414	1.44387	0.565719	2.5e-05	0	0	0	0	0	-1	1	0	1	0	0	-1	0	0	0	1
NM_153163	Cadps2	chr6:23212773-23789421	0	1.66667e-07	0.0517867	0	0	0	0	0	0	0	-1	1	0	1	0	0	-1	0	0	0	1
NM_009788	Calb1	chr4:15808410-15833856	0.059823	0.128565	0.0649437	0.047815	0	0	0	0	-1	-1	-1	1	0	1	1	-1	-1	-1	1	NA	-1
NM_007586	Calb2	chr8:112666437-112692106	0.515235	0.452972	2.17172	0.869666	0	0	0	0	-1	-1	-1	1	0	1	0	-1	-1	-1	1	-1	1
NM_001033954	Calca	chr7:121774991-121779871	4.00511	3.56787	1.125e-05	3.59163	1.1e-05	0	1	0	0	NA	NA	0	0	0	0	0	0	0	1	1	0	I
NM_001289444	Calca	chr7:121774991-121779871	2.12014	1.72628	0.0785455	1.53177	2e-06	0	1	0	0	NA	NA	0	0	0	0	0	0	0	1	1	0	I
NM_007587	Calca	chr7:121776804-121779871	0.978085	1.37455	0.0730848	0.6633	0.04218	0	1	0	0	NA	NA	0	0	0	0	0	0	0	1	1	0	I
NM_054084	Calcb	chr7:121862156-121866879	0.252165	0.216346	0.0436988	0.114343	0.074132	-1	0	1	-1	-1	-1	0	0	1	1	-1	-1	-1	NA	NA	NA	I
NM_001042725	Calcr	chr6:3635719-3713623	0.219296	0.339702	0.0349775	0.119054	0.008815	0	0	0	0	0	-1	0	0	0	0	-1	-1	-1	1	0	1	I
NM_007588	Calcr	chr6:3635719-3714713	3e-06	0.017061	7.5e-06	5.5e-06	7e-06	0	0	0	0	0	-1	0	0	0	0	-1	-1	-1	1	1	1	I
NM_021371	Caln1	chr5:130924661-131316515	7e-06	0.0168947	0.260361	0.0339165	6e-06	0	0	0	0	0	-1	0	0	0	0	-1	-1	-1	1	1	NA	I
NM_007591	Calr	chr8:87365986-87370830	8.14202	8.41902	8.2275	8.36442	9.68579	1	1	1	1	1	1	1	1	1	1	1	1	1	0	0	1
NM_001190385	Caly	chr7:147255778-147268447	5e-07	0.0175965	0.066117	1.5e-06	1e-06	-1	0	1	-1	-1	-1	0	0	0	0	-1	-1	0	NA	NA	NA	I
NM_001190386	Caly	chr7:147255778-147268200	1e-06	2.16667e-06	0.0322563	5e-07	1e-06	-1	0	1	-1	-1	-1	0	0	0	0	-1	-1	0	NA	NA	NA	I
NM_026769	Caly	chr7:147255778-147268447	0.214338	0.344472	0.6618	0.326537	0.036589	-1	0	1	-1	-1	-1	0	0	0	0	-1	-1	0	NA	NA	NA	I
NM_001290374	Camk1d	chr2:5214502-5635808	0.010152	0.0983378	0.0016385	0.365455	0.264398	1	0	0	1	1	NA	1	1	1	0	1	1	1	1	1	1
NM_001290375	Camk1d	chr2:5214502-5635808	0.587797	0.366862	0.276922	0.260647	0.084116	1	0	0	1	1	NA	1	1	1	0	1	1	1	1	1	1
NM_177343	Camk1d	chr2:5214502-5635808	0.333188	0.622963	1.61596	0.0975485	1e-06	1	0	0	1	1	NA	1	1	1	0	1	1	1	1	1	1
NM_001174053	Camk2b	chr11:5869668-5965751	1.31877	1.15067	2.35285	1.38203	0.014918	0	0	0	0	0	-1	0	0	0	0	-1	-1	-1	1	0	1	I
NM_001174054	Camk2b	chr11:5869668-5965751	1.39352	1.1448	2.50332	1.44693	0	0	0	0	0	0	-1	0	0	0	0	-1	-1	-1	1	0	1	I
NM_007595	Camk2b	chr11:5869668-5965751	0.0006305	0.162834	0.46396	0.192817	0.138071	0	0	0	0	0	-1	0	0	0	0	-1	-1	-1	1	0	1	I
NM_001025438	Camk2d	chr3:126299890-126547972	1.54625	1.86061	1.54076	1.46795	4.24187	0	0	0	0	0	0	1	1	1	1	1	1	1	1	1	0
NM_001025439	Camk2d	chr3:126299890-126547972	0.256619	0.179277	0.339817	0.0529555	0.992472	0	0	0	0	0	0	1	1	1	1	1	1	1	1	1	0
NM_023813	Camk2d	chr3:126299890-126547972	0.736845	1.34651	0.866063	0.49835	2.3863	0	0	0	0	0	0	1	1	1	1	1	1	1	1	1	0
NM_025451	Camk2n1	chr4:138011062-138016041	0.881718	1.24729	4.14253	1.76972	1.87655	0	0	0	0	0	-1	1	1	1	1	0	1	1	1	1	1
NM_028420	Camk2n2	chr16:20619287-20621351	1.94761	1.99734	1.67845	0.987418	2.46195	0	0	0	0	0	1	1	0	1	0	1	1	1	1	0	1
NM_009793	Camk4	chr18:33098694-33355421	0.221646	0.331602	0.79023	0.233724	0.271745	0	0	0	0	0	-1	1	1	1	0	0	0	1	1	0	0
NM_018883	Camkk1	chr11:72832509-72855567	1.35641	1.68921	2.89963	1.36842	1.77375	0	0	0	0	0	0	1	0	1	0	1	1	1	1	0	0
NM_145621	Camkv	chr9:107838250-107852022	2.22333	1.87785	3.84045	2.07349	0	1	1	0	0	0	-1	1	1	0	1	0	-1	0	0	0	1
NM_001081360	Camsap2	chr1:138164699-138242681	2.74502	2.80615	3.41612	2.69771	2.70688	1	1	0	0	0	1	1	1	1	1	1	1	1	1	1	1
NM_026056	Cap2	chr13:46597271-46745650	0.294963	0.635417	1.15294	0.699699	1.6698	0	0	0	0	-1	NA	1	0	1	0	1	1	1	1	0	1
NM_009794	Capn2	chr1:184397389-184447614	4.22867	4.77903	3.19227	3.93621	6.79331	1	0	0	0	0	NA	1	0	1	0	1	1	1	1	1	1
NM_009796	Capn7	chr14:32149909-32185169	3.47862	3.52435	3.92461	3.33492	3.4221	1	1	1	1	1	1	1	1	1	1	0	0	1	1	1	1
NM_028296	Car10	chr11:92960603-93463065	0.0225375	0.0412913	0.0279015	0.0324585	0.057309	0	0	0	0	0	-1	0	0	0	0	-1	-1	0	1	NA	-1	I
NM_009800	Car11	chr7:52955336-52960031	0.648777	1.29245	2.58711	1.50291	2.51798	0	0	0	-1	-1	-1	1	0	1	0	0	0	0	0	0	0
NM_178396	Car12	chr9:66561492-66614652	0.69994	0.495859	2.11656	1.14038	0.771991	0	0	0	-1	-1	-1	1	1	1	0	1	1	0	1	-1	1
NM_011797	Car14	chr3:95701722-95708562	0.856931	1.43738	0.943821	1.01238	1.92729	0	0	0	-1	-1	0	0	0	0	0	0	0	0	1	NA	1	I
NM_009801	Car2	chr3:14886425-14900770	4.22992	4.96107	0.14955	3.19445	0.565331	0	1	0	1	1	-1	0	0	0	0	0	1	0	0	0	1	II
NM_007606	Car3	chr3:14863537-14872373	0.869851	1.56161	0.011271	0.479991	0	1	1	1	1	NA	NA	0	0	0	1	-1	-1	0	1	1	1	I
NM_007607	Car4	chr11:84771255-84779556	2.80131	4.08176	0.26084	4.72984	0	0	0	0	0	0	-1	0	0	0	0	-1	-1	-1	1	1	0	I
NM_053070	Car7	chr8:107064706-107074243	0.444183	0.538789	1.69019	0.293434	0.475198	0	0	0	0	0	-1	0	0	0	0	0	-1	0	1	0	0	I
NM_007592	Car8	chr4:8068639-8166188	0.210543	0.322492	0.424424	0.85611	0.071576	0	0	0	0	-1	NA	1	0	1	0	0	NA	0	1	0	1
NM_139305	Car9	chr4:43519897-43526597	0.588538	0.539181	0.247124	1.13734	1.85776	1	0	0	0	-1	-1	0	-1	-1	1	1	NA	1	1	1	1
NM_130859	Card10	chr15:78605565-78633472	2.89072	3.58823	3.98362	2.99927	1.03882	0	0	0	0	0	1	1	1	1	0	1	NA	1	1	1	1
NM_025821	Carhsp1	chr16:8658679-8672246	5.09848	5.287	4.26514	5.11202	5.63433	1	0	0	0	0	1	1	1	1	0	1	1	1	1	1	1
NM_001081493	Cartpt	chr13:100668437-100670638	0.121174	0.356944	0.701196	0	0	0	0	0	0	-1	-1	0	0	0	1	-1	-1	-1	1	1	1	I
NM_013732	Cartpt	chr13:100668437-100670638	6.8e-05	0.158793	0.523727	0	0	0	0	0	0	-1	-1	0	0	0	1	-1	-1	-1	1	1	1	I
NM_001205369	Casc4	chr2:121692705-121761943	4e-06	0.000849833	4.25616	0.493269	2.47936	1	1	1	1	1	1	1	1	1	1	0	0	1	1	1	1
NM_001205370	Casc4	chr2:121692705-121761943	4.13753	3.15239	4.81384	3.03702	2.1548	1	1	1	1	1	1	1	1	1	1	0	0	1	1	1	1
NM_001205371	Casc4	chr2:121693440-121761943	3.27976	3.53227	1.98086	3.89046	0.445308	1	1	1	1	1	1	1	1	1	1	0	0	1	1	1	1
NM_177054	Casc4	chr2:121692705-121761943	0	1.63333e-05	0.153675	0.0124875	0.29878	1	1	1	1	1	1	1	1	1	1	0	0	1	1	1	1
NM_199038	Casc4	chr2:121692705-121761943	0.032246	1.17278	0.223628	0.376833	0.200926	1	1	1	1	1	1	1	1	1	1	0	0	1	1	1	1
NM_001284503	Cask	chrX:13094207-13423682	0.0003035	0.0535863	0.000198	4.2e-05	0.000161	1	1	0	0	0	NA	1	1	1	1	1	1	1	1	1	1
NM_001284504	Cask	chrX:13094207-13423682	0.367289	0.214836	0.0962193	0.326676	1.12537	1	1	0	0	0	NA	1	1	1	1	1	1	1	1	1	1
NM_001284505	Cask	chrX:13094207-13423682	1.62324	1.74936	1.22808	1.36865	2.69506	1	1	0	0	0	NA	1	1	1	1	1	1	1	1	1	1
NM_009806	Cask	chrX:13094207-13423682	0.30108	0.273625	0.280743	0.216883	2.48725	1	1	0	0	0	NA	1	1	1	1	1	1	1	1	1	1
NM_027937	Caskin1	chr17:24625727-24645852	0.557172	0.538686	3.24944	0.548394	0.268852	0	0	0	0	0	-1	1	1	1	0	0	-1	0	0	0	0
NM_007611	Casp7	chr19:56471618-56516833	2.07987	2.11247	4.92458	2.90762	2.8924	0	0	0	-1	-1	-1	1	1	1	0	1	1	1	1	0	1
NM_013803	Casr	chr16:36493781-36562220	0.0146365	0.0259385	0.043413	0.078224	0.006663	0	0	0	-1	-1	-1	0	0	0	0	-1	NA	-1	1	0	0	I
NM_001159344	Casz1	chr4:148178500-148329001	1.24899	1.19471	2.51854	1.80741	0.033966	0	0	0	0	0	-1	1	0	1	0	0	-1	0	1	1	1
NM_027195	Casz1	chr4:148178500-148319239	1.13352	0.891993	2.19586	1.38794	0	0	0	0	0	0	-1	1	0	1	0	0	-1	0	1	1	1
NM_001243064	Cav1	chr6:17257639-17291328	2.04433	1.82675	1.70305	0.301395	3.92974	0	0	0	0	0	0	0	0	0	0	1	1	NA	1	1	-1	I
NM_007616	Cav1	chr6:17256334-17291328	2.64916	2.68765	2.80827	1.59693	5.34051	0	0	0	0	0	0	0	0	0	0	1	1	NA	1	1	-1	I
NM_001277756	Cav2	chr6:17231184-17232684	0.04074	0.118056	0.138525	0	0.769482	0	0	0	-1	NA	1	0	0	0	0	1	1	1	1	1	NA	I
NM_016900	Cav2	chr6:17231184-17239130	0.807476	1.06483	0.94787	0.845081	2.56589	0	0	0	-1	NA	1	0	0	0	0	1	1	1	1	1	NA	I
NM_001109873	Cbfa2t3	chr8:125149035-125202075	4e-05	0.08035	0.69298	0.072145	0.000353	0	0	0	0	0	-1	0	0	0	0	-1	-1	0	1	1	0	I
NM_177289	Cbfa2t3	chr8:125149035-125202075	0.0960055	0.0600048	0.433049	0.0129875	0.04624	0	0	0	0	0	-1	0	0	0	0	-1	-1	0	1	1	0	I
NM_019626	Cbln1	chr8:89992751-89996491	0.681285	0.572901	2.69069	1.89326	0.092573	0	0	0	0	0	0	0	1	0	1	0	-1	0	1	1	0	II
NM_172633	Cbln2	chr18:86882439-86887675	0.0950805	0.149988	0.797767	0.034677	0.014398	0	0	0	-1	-1	-1	1	0	0	0	-1	-1	-1	1	NA	-1	I
NM_175631	Cbln4	chr2:171861835-171868966	0.162628	0.124683	0.0701485	0.02458	0.000557	0	0	0	0	-1	-1	0	0	0	0	-1	NA	-1	1	0	0	I
NM_173047	Cbr3	chr16:93683463-93691236	4.99205	5.39297	1.90619	4.03038	3.56821	0	0	0	0	1	-1	1	0	0	0	0	1	0	1	0	1	I
NM_001271353	Cbs	chr17:31749567-31774150	0.682102	1.44758	0.0323085	1.53521	0.319083	0	0	0	0	0	NA	0	0	0	0	0	-1	0	1	0	0	I
NM_144855	Cbs	chr17:31749567-31774150	1.83232	1.76009	0.0261895	2.45868	0	0	0	0	0	0	NA	0	0	0	0	0	-1	0	1	0	0	I
NM_178224	Cbs	chr17:31749567-31774150	1.96864	1.95267	0.429144	2.97322	0.088748	0	0	0	0	0	NA	0	0	0	0	0	-1	0	1	0	0	I
NM_007623	Cbx2	chr11:118884342-118892584	3.31386	3.38221	5.59046	3.15004	1.26302	0	0	0	0	0	-1	1	1	1	1	0	-1	0	1	0	0
NM_007625	Cbx4	chr11:118938884-118947551	0.50728	0.781685	3.32189	0.518533	2.78027	0	1	0	0	0	-1	1	1	1	0	1	1	0	0	0	0
NM_013926	Cbx8	chr11:118899749-118902227	0.734201	1.05862	4.28166	0.630597	2.11792	0	0	0	0	0	0	1	0	0	0	0	0	0	0	0	0	II
NM_178793	Ccbe1	chr18:66216509-66451492	0.533748	0.264143	0.495422	0.131782	1.45863	0	0	0	0	0	-1	1	0	0	0	0	0	0	1	1	1	I
NM_173763	Ccbl2	chr3:142364043-142407874	1.69488	1.70435	0.994501	2.5226	1.69879	1	1	0	0	-1	0	0	0	0	0	0	0	0	1	1	1	I
NM_027630	Ccdc105	chr10:78209668-78215812	0	0.0323045	0.279751	0.0167015	0.074361	0	0	0	0	-1	NA	1	1	1	1	1	1	1	1	1	0
NM_001290429	Ccdc106	chr7:5007753-5012386	1.23844	1.10254	3.27149	1.6565	1.30615	0	0	0	0	0	-1	1	1	1	1	0	-1	0	1	1	1
NM_001290432	Ccdc106	chr7:5008327-5012386	0.648732	1.1235	2.36303	0.851746	0.011888	0	0	0	0	0	-1	1	1	1	1	0	-1	0	1	1	1
NM_146178	Ccdc106	chr7:5008327-5012386	0.373897	0.724198	2.49483	0.647336	0.288074	0	0	0	0	0	-1	1	1	1	1	0	-1	0	1	1	1
NM_025779	Ccdc109b	chr3:129617877-129673124	0.747468	0.591433	0.719334	0.323292	3.86035	0	0	0	0	0	-1	0	0	0	0	1	1	1	1	1	1	I
NM_001160399	Ccdc112	chr18:46441804-46471582	2.39524	2.37678	3.57089	3.05135	1.27015	1	1	1	1	1	1	1	1	1	1	1	0	0	1	1	1
NM_175369	Ccdc122	chr14:77436578-77512011	0.871722	0.830312	2.12204	0.886499	2.27121	0	1	0	1	1	NA	1	1	1	1	1	NA	1	1	1	1
NM_001201378	Ccdc136	chr6:29348925-29376995	2.54678	2.3451	4.95132	2.88354	3.33603	1	0	0	0	0	NA	1	1	1	0	0	0	0	1	0	1
NM_145574	Ccdc136	chr6:29348925-29376995	1.19212	1.19926	4.39832	1.74309	0.985128	1	0	0	0	0	NA	1	1	1	0	0	0	0	1	0	1
NM_001081266	Ccdc142	chr6:83051509-83059115	0.816214	1.04584	1.70845	0.75357	1.35726	0	0	1	0	0	NA	1	1	1	1	1	1	1	1	1	1
NM_001163267	Ccdc147	chr19:48012201-48109869	0	0.00521467	0.111773	0.045032	0	NA	1	0	-1	-1	-1	1	0	0	1	0	0	0	NA	NA	NA	II
NM_177230	Ccdc158	chr5:93037320-93104153	0.353052	0.362358	1.79038	0.523606	0.089817	0	0	0	-1	-1	-1	1	1	1	1	0	-1	1	1	1	0
NM_001163518	Ccdc166	chr15:75810301-75812715	1.58852	2.12753	2.15093	1.18831	0.239306	1	0	0	0	-1	NA	1	1	1	1	1	1	1	1	1	0
NM_146059	Ccdc166	chr15:75810301-75812715	0.735697	0.204019	1.08061	1.01562	0.680502	1	0	0	0	-1	NA	1	1	1	1	1	1	1	1	1	0
NM_028377	Ccdc176	chr12:85750017-85774730	0.380947	0.316087	0.778284	0.373281	0.158312	1	1	0	0	0	1	1	1	1	1	1	1	1	1	1	1
NM_001008423	Ccdc177	chr12:81856433-81861702	0.0712595	0.140645	0.183126	0.0707875	0	0	0	0	0	-1	-1	1	0	1	0	-1	-1	0	1	1	0
NM_029859	Ccdc183	chr2:25464148-25473198	0.010797	0.0277288	0.200178	0.0186865	0.055874	0	0	0	-1	-1	-1	1	0	1	0	-1	-1	-1	NA	NA	-1
NM_177716	Ccdc184	chr15:97998236-98000565	0.218378	0.693029	0.551931	0.815797	0.053398	0	0	1	0	-1	-1	0	0	0	0	0	-1	0	1	1	1	II
NM_001033547	Ccdc185	chr1:184677256-184679311	0.0042345	0	0.0070025	0.0315235	0	0	0	1	0	NA	0	0	0	-1	0	NA	NA	NA	1	1	0	II
NM_028804	Ccdc3	chr2:5058821-5151912	1.68399	1.54063	1.95584	1.50975	1.16236	0	1	0	0	0	-1	1	0	1	0	0	-1	0	1	0	1
NM_173775	Ccdc37	chr6:90353729-90378474	0.108261	0.0635152	0.239913	0.080256	0.95676	0	0	0	-1	-1	-1	0	0	0	0	1	NA	1	1	1	1	II
NM_175488	Ccdc38	chr10:93003376-93047071	0.573976	0.401812	0.410197	0.437552	0.128186	0	0	0	NA	NA	1	0	0	0	1	1	1	1	1	NA	1	I
NM_175430	Ccdc40	chr11:119089885-119126526	0.808673	1.06542	1.72089	1.29112	0.234282	0	0	1	0	0	0	1	1	1	1	0	0	1	1	1	1
NM_001080808	Ccdc64	chr5:116099294-116181568	3.56931	3.5668	3.51049	3.56102	1.18587	1	1	0	0	0	1	1	1	1	1	-1	-1	0	1	1	1
NM_153784	Ccdc64b	chr17:23797489-23805586	0.729361	1.19564	0.42983	1.15837	0.113156	0	0	0	0	-1	NA	0	0	0	1	NA	NA	-1	1	1	0	I
NM_177471	Ccdc69	chr11:54863239-54891633	0.113406	0.157525	1.63213	0.308287	0.715755	0	0	0	0	-1	NA	1	1	1	0	1	1	1	1	1	1
NM_001166661	Ccdc85a	chr11:28285683-28484324	0.645438	0.768308	0.050149	0.563454	0.079145	0	1	0	1	0	0	0	0	0	0	0	-1	0	1	0	1	I
NM_001166662	Ccdc85a	chr11:28475196-28484296	0.72617	0.400624	0.0667958	0.058978	0.289314	0	1	0	1	0	0	0	0	0	0	0	-1	0	1	0	1	I
NM_181577	Ccdc85a	chr11:28285683-28484324	0.234251	0.64443	0.022051	0.420544	0.060308	0	1	0	1	0	0	0	0	0	0	0	-1	0	1	0	1	I
NM_001159910	Ccdc85c	chr12:109444554-109513627	3.36558	3.46524	3.45668	3.1656	1.58596	0	0	0	0	0	NA	1	0	1	1	0	0	1	1	1	1
NM_207268	Ccdc87	chr19:4839365-4842528	0.276391	0.327482	0.0769595	0.10743	0.112721	0	1	1	0	0	0	1	0	0	1	0	0	0	1	1	1	II
NM_026681	Ccdc88c	chr12:102150909-102267193	3.61118	3.7701	4.65925	3.69466	0.047401	1	1	1	1	1	NA	1	1	1	1	0	1	0	1	1	1
NM_144819	Ccdc92	chr5:125314801-125342591	3.20973	3.35985	4.73513	3.01125	2.00586	1	1	0	0	1	1	1	1	1	1	0	0	0	0	1	1
NM_025725	Ccdc96	chr5:36827236-36830820	0.41684	0.552167	0.170202	0.207667	0.138551	0	0	1	0	0	-1	1	0	0	1	0	1	0	1	1	1	II
NM_025724	Ccer1	chr10:97155692-97157560	0.027798	0.010697	0.160234	0.0139585	0	-1	0	1	NA	NA	NA	1	0	0	0	NA	NA	NA	NA	NA	1	II
NM_001002787	Ccin	chr4:43996375-43998405	0.532991	0.55021	0.249941	0.178823	0.164328	0	1	1	NA	NA	NA	0	0	0	0	1	NA	1	NA	NA	NA	II
NM_001284508	Cck	chr9:121398941-121404812	5e-06	0.016047	2.75e-06	3.5e-06	0.070819	0	0	0	0	-1	-1	0	0	0	0	-1	-1	-1	1	NA	1	I
NM_031161	Cck	chr9:121398941-121404812	0.126435	0.378101	1.94453	0.162991	3.76844	0	0	0	0	-1	-1	0	0	0	0	-1	-1	-1	1	NA	1	I
NM_007627	Cckbr	chr7:112574333-112584852	0.041882	0.119608	0.065429	0.13782	0	0	0	0	0	-1	0	0	0	0	0	-1	-1	-1	1	1	0	I
NM_007628	Ccna1	chr3:54849390-54858977	0.516638	0.407556	0.888452	1.39514	0.021048	1	0	0	0	0	NA	0	0	0	1	0	-1	0	1	1	1	II
NM_009829	Ccnd2	chr6:127075726-127101066	2.44746	2.29522	6.11984	1.34583	6.46427	0	0	0	0	0	-1	1	1	1	0	0	1	1	1	1	1
NM_172839	Ccnj	chr19:40905768-40923060	2.14484	2.38444	3.2435	1.87147	1.07053	1	0	0	0	1	1	1	1	1	1	1	1	1	1	0	1
NM_001045530	Ccnjl	chr11:43342250-43400501	1.39894	1.64351	2.52045	1.29719	0.089478	0	1	0	1	1	NA	1	0	1	0	0	1	0	1	1	1
NM_001081062	Ccno	chr13:113778009-113780986	1.35106	1.53499	1.27747	0.881954	0.37785	0	0	0	0	0	-1	0	0	0	1	0	0	0	1	1	0	II
NM_007721	Ccr10	chr11:101034311-101036757	0.05099	0.0481117	0.240216	0.023909	0.45266	0	0	0	-1	-1	-1	0	0	1	1	0	0	1	NA	0	0	I
NM_017466	Ccrl2	chr9:110957338-110959774	0.338896	0.282098	0.465362	0.0428685	1.77709	NA	1	1	-1	NA	NA	0	0	1	0	1	1	1	1	NA	1	I
NM_016892	Ccs	chr19:4825365-4839322	5.29083	5.15641	4.16252	5.45936	5.38557	0	1	1	0	0	0	1	0	0	1	0	0	0	1	1	1	II
NM_001164316	Ccser1	chr6:61130318-62332857	0.05768	0.148535	0.068466	0.019827	0.06234	0	0	0	0	0	-1	0	0	0	1	0	0	0	1	0	1	I
NM_183310	Ccser1	chr6:61130318-62332857	0.058541	0.0306488	0.00062075	0.159656	0.000583	0	0	0	0	0	-1	0	0	0	1	0	0	0	1	0	1	I
NM_007638	Cct7	chr6:85401498-85418471	8.16266	8.08304	8.01886	8.29589	6.6497	1	1	1	1	1	1	1	1	1	1	0	0	1	1	0	1
NM_153098	Cd109	chr9:78463352-78564067	2.03434	2.30275	2.70437	1.38955	3.68754	0	0	0	0	0	-1	1	0	1	0	1	1	1	1	0	1
NM_009841	Cd14	chr18:36884720-36886308	1.20154	1.21694	1.56138	0.35831	6.62208	0	0	0	0	-1	-1	1	0	1	0	1	1	NA	0	0	1
NM_007639	Cd1d1	chr3:86799757-86803262	1.3135	1.24544	0.732586	1.44931	1.79148	1	1	1	1	NA	NA	0	0	0	0	1	1	1	1	1	1	I
NM_054042	Cd248	chr19:5068077-5070639	2.80319	2.57199	2.9848	1.71017	7.51279	0	0	0	0	-1	-1	1	0	1	0	1	1	1	1	1	1
NM_009846	Cd24a	chr10:43298974-43304071	3.68826	4.83048	5.65185	4.65908	2.68716	0	0	0	0	0	1	0	1	0	0	1	1	0	1	0	0	I
NM_001290660	Cd302	chr2:60090049-60122541	1.85702	1.61412	3.25842	1.61819	5.14406	0	0	0	0	-1	0	1	1	1	0	0	1	1	1	0	0
NM_025422	Cd302	chr2:60090049-60122541	0.301061	0.330566	0.40272	8.1e-05	0.00012	0	0	0	0	-1	0	1	1	1	0	0	1	1	1	0	0
NM_001111059	Cd34	chr1:196765014-196787486	1.28519	1.05034	1.4891	0.571606	0.949422	1	0	0	0	-1	-1	0	0	0	0	1	1	1	1	1	1	I
NM_133654	Cd34	chr1:196765014-196787486	2.08413	1.54598	1.78976	0.705457	1.64726	1	0	0	0	-1	-1	0	0	0	0	1	1	1	1	1	1	I
NM_001039150	Cd44	chr2:102651299-102741822	0.005218	0.170151	0.0649475	0.574074	0.443956	0	0	0	NA	-1	NA	1	0	NA	1	1	1	1	1	1	1
NM_001039151	Cd44	chr2:102651299-102741822	3.23164	2.98099	1.87162	0.897334	5.04256	0	0	0	NA	-1	NA	1	0	NA	1	1	1	1	1	1	1
NM_001177785	Cd44	chr2:102651299-102741822	0.204906	0.316378	0.0539707	0.184146	0.17079	0	0	0	NA	-1	NA	1	0	NA	1	1	1	1	1	1	1
NM_001177786	Cd44	chr2:102651299-102741822	0.310033	0.18615	0.0494433	0.206518	0.000284	0	0	0	NA	-1	NA	1	0	NA	1	1	1	1	1	1	1
NM_001177787	Cd44	chr2:102651299-102741822	0.176095	0.0598443	0.180789	0.184739	0.680492	0	0	0	NA	-1	NA	1	0	NA	1	1	1	1	1	1	1
NM_009851	Cd44	chr2:102651299-102741822	0.105887	0.0708185	0.018451	0.033891	0.148947	0	0	0	NA	-1	NA	1	0	NA	1	1	1	1	1	1	1
NM_001042580	Cd63	chr10:128345974-128349874	2.51703	2.59914	1.40434	2.35307	3.18391	0	1	0	1	0	1	1	1	1	0	1	1	1	1	1	1
NM_001282966	Cd63	chr10:128346400-128349874	0.808948	0.964034	1.63161	0.848449	2.51248	0	1	0	1	0	1	1	1	1	0	1	1	1	1	0	0
NM_007653	Cd63	chr10:128346921-128349874	7.3703	7.7117	7.51588	7.53038	10.0239	0	1	0	1	0	1	1	1	1	0	1	1	1	1	0	0
NM_011617	Cd70	chr17:57285419-57289200	0	0	0.537786	0.0172005	0	-1	0	0	-1	-1	-1	1	0	0	1	-1	-1	-1	1	-1	-1	I
NM_001136055	Cd82	chr2:93259258-93303107	0.407026	0.581761	1.42376	0.463626	0.016822	0	0	0	0	-1	-1	1	1	1	1	1	1	1	1	1	1
NM_001271430	Cd82	chr2:93259258-93302659	0.0465135	0.176603	1.22868	0.354392	1.35034	0	0	0	0	-1	-1	1	1	1	1	1	1	1	1	1	1
NM_001271431	Cd82	chr2:93259258-93303107	0.162512	0.452335	0.661984	0.0011535	2.81897	0	0	0	0	-1	-1	1	1	1	1	1	1	1	1	1	1
NM_001271432	Cd82	chr2:93259258-93302659	0	0	0	0	0	0	0	0	0	-1	-1	1	1	1	1	1	1	1	1	1	1
NM_001271461	Cd82	chr2:93259258-93302008	0.008163	0.147411	0.737654	0.115898	0.793267	0	0	0	0	-1	-1	1	1	1	1	1	1	1	1	1	1
NM_007656	Cd82	chr2:93259258-93302659	1.35618	1.13248	2.38381	0.941584	3.75466	0	0	0	0	-1	-1	1	1	1	1	1	1	1	1	1	1
NM_001289915	Cd83	chr13:43880480-43898502	0.119725	0.197155	0.00952325	0.118122	0.320709	0	0	0	0	0	-1	0	0	0	0	0	-1	0	1	0	0	I
NM_009856	Cd83	chr13:43880480-43898502	0.014672	0.0957457	0.162611	0.239188	1.23552	0	0	0	0	0	-1	0	0	0	0	0	-1	0	1	0	0	I
NM_001081110	Cd8a	chr6:71323420-71329165	0.000975	0.0324477	0.0009335	0.0007225	0.000878	NA	1	1	NA	NA	NA	0	-1	0	0	NA	NA	NA	NA	NA	NA	I
NM_009857	Cd8a	chr6:71323420-71329165	0.282172	0.282872	0.11487	0.202363	0.133733	NA	1	1	NA	NA	NA	0	-1	0	0	NA	NA	NA	NA	NA	NA	I
NM_001080818	Cdc14a	chr3:115975470-116126950	1.19267	1.45909	1.21031	0.913994	0.598836	0	1	0	0	0	0	1	0	1	0	1	1	1	1	1	1
NM_001173553	Cdc14a	chr3:115975470-116126950	0.769695	0.628624	0.00014825	7.25e-05	0.014739	0	1	0	0	0	0	1	0	1	0	1	1	1	1	1	1
NM_172587	Cdc14b	chr13:64293852-64376296	2.34418	2.40363	2.90743	1.55682	1.67326	0	0	0	0	0	-1	1	1	1	1	1	1	1	0	1	1
NM_001111075	Cdc25b	chr2:131012683-131024247	2.53485	2.62681	3.86076	3.11579	2.85326	1	1	1	0	0	NA	1	1	1	0	1	1	1	1	1	1
NM_023117	Cdc25b	chr2:131012683-131024247	1.51207	1.58496	3.34547	2.05373	1.51998	1	1	1	0	0	NA	1	1	1	0	1	1	1	1	1	1
NM_027219	Cdc42ep1	chr15:78673076-78681332	1.3503	2.262	2.6702	2.04922	3.67894	0	0	0	0	0	-1	1	0	1	0	1	1	1	1	0	1
NM_026514	Cdc42ep3	chr17:79733364-79754431	2.85774	2.71975	1.37681	2.54756	4.83863	0	0	0	0	0	1	1	0	0	1	1	1	1	1	1	1	II
NM_133974	Cdcp1	chr9:123081402-123125156	1.50236	2.11127	0.312328	2.46652	0.015779	0	0	1	1	0	NA	0	0	0	0	-1	NA	-1	1	1	1	I
NM_009864	Cdh1	chr8:109127267-109194146	6.72072	6.8883	1.96874	6.86901	1.08023	1	1	1	1	1	1	0	0	0	0	0	-1	0	1	1	1	I
NM_009866	Cdh11	chr8:105156894-105309011	2.72366	2.40357	2.5782	1.00256	7.7946	0	0	0	0	0	-1	0	0	0	0	1	1	1	1	NA	NA	I
NM_001008420	Cdh12	chr15:21041206-21519288	0.003042	0.0195603	0.0107425	0.000411	0	NA	1	0	NA	NA	NA	0	0	0	1	NA	NA	-1	NA	NA	NA	I
NM_019707	Cdh13	chr8:120807654-121847348	0.895061	1.2098	1.14852	0.320046	2.00547	0	0	0	-1	-1	0	0	0	0	0	1	1	1	1	1	1	I
NM_001081299	Cdh18	chr15:22966217-23404173	0.199631	0.18168	0.314385	0.028004	0.463231	NA	0	0	-1	NA	-1	1	1	1	1	1	1	1	NA	NA	1
NM_007664	Cdh2	chr18:16747385-16967558	1.50502	2.62804	2.38724	1.00747	4.51925	0	0	0	0	0	-1	1	1	1	0	1	1	1	1	1	1
NM_011800	Cdh20	chr1:106665395-106892058	0.181134	0.277498	0.594774	0.073579	0.045648	0	0	0	0	-1	-1	0	0	0	0	-1	-1	-1	1	1	1	I
NM_174988	Cdh22	chr2:164937006-165060237	0.0785735	0.376371	0.0748102	0.210837	0.074961	0	0	0	0	0	-1	0	0	0	0	0	-1	0	1	1	1	I
NM_199470	Cdh24	chr14:55250828-55260201	2.09262	2.57314	3.46052	1.8908	2.15478	0	0	1	0	0	1	1	1	1	1	1	1	1	1	0	1
NM_001037809	Cdh3	chr8:109034751-109080811	3.10063	3.19675	1.90105	3.77321	5.67331	0	0	0	1	1	1	1	0	1	0	1	1	1	1	1	1
NM_007665	Cdh3	chr8:109034751-109080811	1.36236	1.10315	0.900856	1.82156	3.45215	0	0	0	1	1	1	1	0	1	0	1	1	1	1	1	1
NM_009867	Cdh4	chr2:179177182-179634080	0.846027	1.43939	2.42399	0.704711	0.725223	0	0	0	0	0	0	1	1	1	0	0	NA	0	1	1	1
NM_007666	Cdh6	chr15:12963954-13103394	0.364652	1.20682	0.249325	0.195499	0.347438	0	0	0	0	-1	0	0	0	0	0	0	0	0	1	0	0	I
NM_172853	Cdh7	chr1:111880313-112035578	0.011674	0.00834917	0.00503525	0	0	0	0	0	0	-1	0	1	0	1	0	NA	NA	0	1	1	1
NM_001039154	Cdh8	chr8:101552668-101940371	0	0.0133702	7.5e-07	0	0.057126	0	0	0	0	-1	-1	0	0	0	0	-1	NA	-1	1	1	0	I
NM_001285913	Cdh8	chr8:101548370-101940371	0.0007175	0.000592	0.00034925	0.000526	0.000621	0	0	0	0	-1	-1	0	0	0	0	-1	NA	-1	1	1	0	I
NM_001285914	Cdh8	chr8:101548370-101940371	0.0264125	0.0751393	0.0132908	0.0401595	0.305687	0	0	0	0	-1	-1	0	0	0	0	-1	NA	-1	1	1	0	I
NM_007667	Cdh8	chr8:101552668-101940371	0	0.0154333	0.005539	0.0015815	0.029729	0	0	0	0	-1	-1	0	0	0	0	-1	NA	-1	1	1	0	I
NM_130878	Cdhr1	chr14:37891034-37911497	0.723209	0.623733	0.147905	0.738521	0.09551	0	1	0	0	-1	-1	0	0	0	0	-1	-1	0	1	NA	1	I
NM_011074	Cdk14	chr5:4803384-5380251	0.871036	1.34629	1.86258	1.3671	3.77583	0	0	0	0	0	1	1	0	1	1	1	1	1	1	0	0
NM_009871	Cdk5r1	chr11:80290547-80294681	0.772724	0.833952	0.889202	0.331379	0.368162	0	0	0	0	0	NA	1	1	1	1	1	1	1	1	1	1
NM_009872	Cdk5r2	chr1:74901602-74904306	1.12656	1.06856	0.499953	0.839842	0.045522	0	0	0	0	0	-1	0	0	0	0	-1	-1	0	1	1	0	I
NM_009873	Cdk6	chr5:3344311-3522225	2.2393	2.30769	1.68801	1.77294	1.07992	1	1	1	1	1	NA	1	0	0	1	1	1	1	1	1	1	II
NM_183294	Cdkl1	chr12:70847834-70891694	0.181982	0.329655	0.0472907	0.49108	1.12853	0	0	0	0	0	0	0	0	0	1	0	1	0	1	1	1	II
NM_001276315	Cdkl2	chr5:92435099-92471722	0.9355	0.948743	1.20356	1.07184	0.131133	1	1	0	0	1	1	1	1	1	1	0	0	1	1	1	1
NM_016912	Cdkl2	chr5:92435099-92472068	1.15498	1.16356	1.58076	1.20253	0.612046	1	1	0	0	1	1	1	1	1	1	0	0	1	1	1	1
NM_177270	Cdkl2	chr5:92435099-92472068	0.471548	0.0811103	0.0156958	0.0023415	5.3e-05	1	1	0	0	1	1	1	1	1	1	0	0	1	1	1	1
NM_007669	Cdkn1a	chr17:29230716-29237667	5.32372	5.96667	5.38588	5.19043	7.9101	0	0	1	1	1	1	1	0	1	1	1	1	1	1	1	1
NM_001161624	Cdkn1c	chr7:150644243-150646955	0.813882	1.30143	3.32727	1.79737	2.70779	0	0	0	0	-1	-1	1	0	1	1	0	NA	1	1	1	0
NM_009876	Cdkn1c	chr7:150644243-150646955	2.00342	2.65443	4.82642	3.72458	4.91919	0	0	0	0	-1	-1	1	0	1	1	0	NA	1	1	1	0
NM_001040654	Cdkn2a	chr4:88920376-88928096	3.04746	2.54712	3.53295	1.74025	7.0124	0	0	0	0	-1	-1	1	1	1	1	0	0	0	1	0	1
NM_009877	Cdkn2a	chr4:88920376-88940523	3.66738	3.16101	6.47774	4.49661	6.16653	0	0	0	0	0	-1	1	1	1	1	1	1	1	1	0	1
NM_007671	Cdkn2c	chr4:109333480-109337977	0.827633	0.688797	1.91029	0.969916	3.43863	0	0	0	0	0	0	1	1	1	1	1	1	1	0	0	0
NM_033037	Cdo1	chr18:46872858-46887996	2.426	2.40389	2.51353	2.70596	5.65513	1	0	0	1	1	NA	1	1	1	1	1	1	1	1	1	1
NM_173370	Cds1	chr5:102194148-102252871	2.32657	2.00088	2.94038	1.83037	1.81343	0	0	0	0	0	-1	1	0	1	1	0	0	0	1	1	1
NM_009880	Cdx1	chr18:61178515-61195853	1.03861	1.5139	0.105479	1.98365	0.018564	0	0	0	-1	-1	-1	0	0	-1	0	-1	-1	-1	1	1	1	I
NM_007673	Cdx2	chr5:148112475-148118825	0.230364	0.529688	0.305616	0.350695	0	0	0	0	0	0	0	0	1	0	0	-1	-1	-1	1	0	0	I
NM_007674	Cdx4	chrX:100516736-100525563	0.402366	0.327169	0.018335	0.0671905	0	0	0	0	0	-1	0	0	0	0	0	-1	-1	-1	1	0	0	I
NM_029441	Cdyl2	chr8:119092623-119256891	3.66926	3.21456	2.07467	3.73254	1.00089	1	0	0	0	0	1	1	1	1	1	1	NA	1	1	1	1
NM_001287514	Cebpa	chr7:35904311-35906947	1.07885	1.30614	3.02862	1.13259	3.00398	0	0	0	0	0	-1	1	1	1	0	0	1	1	1	0	1
NM_007678	Cebpa	chr7:35904311-35906951	0.0815555	0.0530538	0.0581345	0.0536965	0.052917	0	0	0	0	0	-1	1	1	1	0	0	1	1	1	0	1
NM_007679	Cebpd	chr16:15887378-15889638	2.37405	2.36584	2.40501	1.02486	5.93668	0	0	0	0	1	NA	0	0	1	0	1	1	1	1	1	0
NM_001128151	Cecr2	chr6:120616438-120721209	3.18049	3.04476	4.52795	3.25519	0.009601	1	1	1	0	1	1	1	1	1	1	0	-1	0	1	1	1
NM_144815	Cecr5	chr6:120459511-120481317	3.76003	3.7276	4.67338	4.01424	2.90002	1	1	0	1	1	1	1	1	1	1	0	1	0	1	1	1
NM_033567	Cecr6	chr6:120438956-120443825	0.03091	0.0921628	0.0402718	0.01725	0.042755	0	0	0	0	0	0	0	0	0	0	0	-1	0	1	1	0	I
NM_001146292	Celf4	chr18:25636120-25912484	0.347239	0.0623158	0	0.00313	0	0	0	0	-1	-1	1	0	0	1	0	-1	-1	0	1	-1	0	I
NM_001146293	Celf4	chr18:25636120-25912484	0.33202	0.299159	0.046209	0.099794	0.135256	0	0	0	-1	-1	1	0	0	1	0	-1	-1	0	1	-1	0	I
NM_001146294	Celf4	chr18:25636120-25912484	0.225826	0.77816	0.0589548	0.522296	0	0	0	0	-1	-1	1	0	0	1	0	-1	-1	0	1	-1	0	I
NM_001146295	Celf4	chr18:25836380-25912484	0	0	0	0.006234	0	0	0	0	-1	-1	1	0	0	1	0	-1	-1	0	1	-1	0	I
NM_001174074	Celf4	chr18:25636120-25912484	0.673764	0.933156	0.917908	0.663227	0.862436	0	0	0	-1	-1	1	0	0	1	0	-1	-1	0	1	-1	0	I
NM_133195	Celf4	chr18:25636120-25912484	0.622807	0.348836	0.152278	0.967446	0.642836	0	0	0	-1	-1	1	0	0	1	0	-1	-1	0	1	-1	0	I
NM_175235	Celf6	chr9:59426143-59455099	0.229391	0.205341	0.231921	0.141408	0.012549	1	0	0	-1	-1	-1	1	0	1	1	0	0	0	1	0	1
NM_009886	Celsr1	chr15:85729187-85864207	1.97666	1.84631	0.600828	2.34551	0.033418	1	0	1	1	1	NA	0	0	0	0	-1	-1	-1	1	1	1	I
NM_001004177	Celsr2	chr3:108193765-108218412	0.419034	0.405089	1.22114	0.128919	2.6e-05	0	0	0	0	0	-1	1	0	1	0	0	-1	0	1	1	0
NM_017392	Celsr2	chr3:108193765-108218412	0.873384	1.18264	2.82993	0.922617	0.467329	0	0	0	0	0	-1	1	0	1	0	0	-1	0	1	1	0
NM_080437	Celsr3	chr9:108728650-108755300	1.11906	1.14931	0.212234	1.02066	0.170589	0	0	1	0	0	1	0	0	1	0	0	0	0	1	1	1	II
NM_030728	Cemip	chr7:91081366-91235015	0.694661	0.78684	0.322555	0.171038	4.93704	0	0	0	0	-1	-1	0	0	0	0	0	0	0	1	-1	0	I
NM_028448	Cenpv	chr11:62338445-62352763	5.58878	5.45364	5.37405	5.40429	3.0652	1	1	0	1	1	NA	1	1	1	1	0	0	1	1	1	1
NM_145475	Cerk	chr15:85969530-86016571	1.60659	1.61349	3.15586	1.86142	3.44382	1	0	0	0	0	NA	1	0	1	1	1	1	1	1	1	1	II
NM_001048176	Cerkl	chr2:79172647-79269145	0.32807	0.128955	0.133769	0.200711	0.705673	1	1	0	1	NA	NA	1	0	0	1	0	NA	1	1	1	1	I
NM_172856	Cers6	chr2:68699613-68949347	2.15566	1.8274	3.74674	1.89636	2.87194	0	1	0	1	1	1	1	1	1	0	0	1	1	1	1	0
NM_007685	Cfc1	chr1:34592492-34601156	0.41287	0.285857	0.138605	0.426936	0	0	0	1	-1	-1	NA	0	0	0	0	-1	-1	-1	1	NA	1	I
NM_021050	Cftr	chr6:18120686-18272769	0.031852	0.0571558	1.56099	0.0020965	0.014155	0	0	0	0	-1	-1	1	1	1	1	1	1	0	0	0	1
NM_026599	Cgnl1	chr9:71474315-71619409	2.57731	2.58665	4.20218	2.44314	3.03659	0	1	1	1	1	-1	1	1	1	1	1	1	1	1	0	0
NM_026832	Cgrrf1	chr14:47451918-47473865	1.95939	2.3401	3.7936	2.32036	4.27933	0	0	0	0	1	-1	1	1	1	1	1	1	1	1	1	1
NM_009890	Ch25h	chr19:34548273-34549625	0.836894	0.769574	0.783059	0.243406	6.95499	0	0	0	0	-1	0	0	0	1	0	0	1	1	1	1	0
NM_009891	Chat	chr14:33221388-33279095	0.014842	0.0357053	0.00747625	0.0394265	0	0	0	0	0	0	-1	0	0	-1	0	-1	-1	-1	1	1	0	I
NM_146019	Chd3	chr11:69156774-69182928	2.11954	2.53223	5.06706	1.60908	5.86229	0	0	0	0	0	-1	1	1	1	1	1	1	1	1	NA	0
NR_027827	Chd3os	chr11:69154270-69156149	1.18885	1.34562	5.14689	0.985009	1.33656	0	0	0	0	-1	-1	1	1	1	1	1	1	1	0	0	0
NM_001081376	Chd5	chr4:151712759-151764303	0.834099	0.510288	2.54975	1.19802	0.105207	0	0	1	0	0	NA	1	0	NA	1	-1	-1	-1	1	NA	1
NM_029216	Chd5	chr4:151712759-151764303	0.337393	0.386136	0.748998	0.0990145	0.051075	0	0	1	0	0	NA	1	0	NA	1	-1	-1	-1	1	NA	1
NM_001136240	Chdh	chr14:30822185-30853652	0.074479	0.150376	0.425071	7.5e-06	1e-06	0	0	1	0	-1	NA	0	0	-1	0	-1	-1	0	1	1	1	I
NM_007694	Chgb	chr2:132607013-132620808	0.056767	0.416773	0.235699	0.0550735	0.045008	1	1	0	1	-1	NA	1	0	0	1	-1	-1	-1	1	0	1	I
NM_009767	Chic1	chrX:100551814-100591457	1.77553	1.57003	1.55179	1.44776	0.533755	1	1	1	1	1	1	1	1	1	1	0	1	0	1	1	1
NM_007697	Chl1	chr6:103460869-103683029	0.0871235	0.0890893	0.0750057	0.021781	1.14501	0	0	0	-1	-1	-1	0	0	0	0	-1	-1	0	1	NA	NA	I
NM_001113246	Chn1	chr2:73448716-73613403	2.60895	2.68284	3.3573	2.86815	1.10334	1	1	1	1	0	NA	1	1	1	1	0	0	0	1	1	1
NM_001166603	Chn1	chr2:73448716-73613403	0.0928125	0.0156657	0.0246765	7e-06	0	1	1	1	1	0	NA	1	1	1	1	0	0	0	1	1	1
NM_001163640	Chn2	chr6:53989925-54251806	0.663917	0.973272	2.14934	1.45274	0.251507	0	0	0	0	0	1	1	0	1	0	0	0	0	1	1	1
NM_139134	Chodl	chr16:78931192-78951973	0.013813	0.0497113	0.0361052	0.0149985	3.28168	0	0	0	-1	-1	-1	0	0	0	0	1	NA	1	1	NA	1	I
NM_027363	Chp2	chr7:129363009-129366053	0.0334	0.013127	0.153977	0.024505	0	NA	1	1	NA	-1	0	0	0	1	0	NA	NA	NA	NA	NA	NA	I
NM_001001565	Chpf	chr1:75471143-75476046	0.993275	1.19234	0.899652	0.985539	0.950641	1	0	1	1	1	NA	1	0	0	0	1	1	1	1	1	1	I
NM_001001566	Chpf	chr1:75471143-75476046	4.1859	4.33491	3.46484	3.52294	6.25261	1	0	1	1	1	NA	1	0	0	0	1	1	1	1	1	1	I
NM_001278041	Chrd	chr16:20733199-20742457	0.668859	0.360339	1.29613	0.3323	0.000124	0	0	0	0	0	0	0	0	1	0	0	0	0	1	0	0	I
NM_009893	Chrd	chr16:20733199-20742457	0.581357	1.05936	2.31953	1.34169	2.17122	0	0	0	0	0	0	0	0	1	0	0	0	0	1	0	0	I
NM_001114385	Chrdl1	chrX:139720216-139828805	0.005463	0.0177167	0.624499	0.004959	0.198136	0	1	0	-1	-1	-1	1	0	1	1	-1	NA	0	1	NA	1
NM_031258	Chrdl1	chrX:139731700-139828805	0.0145535	0.0757008	0.422877	0.045697	0.702166	0	1	0	-1	-1	-1	1	0	1	1	-1	NA	0	1	NA	1
NM_133709	Chrdl2	chr7:107154913-107183236	0.0365525	0.0116992	0.600033	0.042529	0	-1	0	0	0	-1	0	0	0	0	0	-1	-1	-1	1	NA	-1	I
NM_033269	Chrm3	chr13:9875858-10360049	0.248945	0.217338	0.0461478	0.100458	0.019377	0	0	0	0	0	-1	0	0	0	0	0	-1	0	1	0	1	I
NM_007699	Chrm4	chr2:91762345-91769986	0.558721	0.763644	0.97503	0.819167	0.219215	0	0	0	0	-1	-1	0	0	0	0	0	0	0	0	1	0	II
NM_145129	Chrna3	chr9:54859149-54874366	0.0106985	0.373135	0.107624	0.0261865	0.002474	0	0	0	0	-1	-1	0	0	0	0	-1	-1	-1	1	-1	1	I
NM_015730	Chrna4	chr2:180757015-180773882	0.196803	0.732043	2.98923	0.309282	0.063809	0	0	0	0	0	-1	1	0	0	0	-1	-1	0	1	1	0	I
NM_176844	Chrna5	chr9:54828686-54855586	0.256962	0.256836	0.918843	0.373781	0	0	0	0	0	0	-1	1	1	0	1	0	-1	0	1	0	0
NM_007390	Chrna7	chr7:70243577-70357412	1.41282	1.1341	1.1807	1.01515	1.11603	1	1	0	0	0	-1	1	0	1	1	NA	-1	0	1	0	1
NM_009601	Chrnb1	chr11:69597537-69609439	1.43636	1.97461	2.62185	1.72594	1.75208	1	0	0	0	0	NA	1	1	1	0	1	NA	1	1	0	1
NM_009602	Chrnb2	chr3:89557369-89568554	0.428243	0.608037	0.770131	0.365225	0.23162	0	1	0	-1	-1	-1	1	1	1	1	-1	-1	-1	1	1	1
NM_148944	Chrnb4	chr9:54875962-54896351	0.454493	0.536362	0.431462	0.473539	0.126613	1	1	1	0	1	-1	1	0	0	0	0	-1	0	1	1	1	I
NM_023850	Chst1	chr2:92439863-92455409	0.721125	1.28454	1.69873	1.33236	1.04312	0	0	0	0	0	-1	1	0	1	1	0	1	1	1	0	0
NM_145142	Chst10	chr1:38920717-38955005	1.49972	1.50936	3.74355	1.95703	1.23946	0	1	0	0	0	NA	1	1	1	0	1	1	1	1	1	1
NM_021439	Chst11	chr10:82448241-82658636	1.1764	1.34373	2.61483	1.53479	3.02236	0	0	0	0	0	-1	1	0	1	0	1	1	1	1	0	1
NM_028117	Chst14	chr2:118752232-118754319	1.73157	2.10314	2.24404	2.05876	5.06305	1	0	1	0	0	NA	1	1	1	0	1	1	1	1	1	1
NM_029935	Chst15	chr7:139427937-139508838	0.898249	1.61558	0.848491	0.835754	2.52003	0	0	0	0	0	NA	0	0	0	0	1	1	1	1	1	1	I
NM_018763	Chst2	chr9:95301344-95307689	1.068	1.13628	1.02496	0.653218	3.54319	0	0	0	0	0	-1	1	0	1	0	1	1	1	1	0	0
NM_016803	Chst3	chr10:59644275-59682008	0.548929	0.38952	0.508067	0.586174	0.236528	0	0	0	0	0	-1	0	0	0	0	0	-1	1	1	0	1	I
NM_021715	Chst7	chrX:19636695-19674646	0.593044	0.7296	0.667096	0.455383	1.14222	0	0	0	1	0	-1	1	0	1	0	0	1	1	1	1	0
NM_175140	Chst8	chr7:35459486-35597730	0.755171	0.802404	0.8923	1.17812	0.230888	0	0	0	0	0	-1	0	0	0	0	0	-1	0	1	0	1	I
NM_001081163	Chsy1	chr7:73254400-73318684	3.03408	3.09304	4.23092	2.79647	4.35319	0	1	0	0	0	-1	1	1	1	1	1	1	1	1	1	0
NM_001081328	Chsy3	chr18:59334993-59570990	0.206985	0.262342	0.199639	0.120174	2.15714	0	0	0	0	0	-1	0	0	0	0	1	1	1	1	1	1	I
NM_019686	Cib2	chr9:54393158-54407886	1.52182	1.66197	4.28143	2.06687	3.92021	0	0	0	0	-1	NA	1	1	1	0	1	NA	1	1	1	1
NM_007702	Cidea	chr18:67503217-67527448	0.672563	0.470815	0.708853	0.907914	0.029746	0	0	0	0	-1	NA	0	0	0	0	-1	-1	0	1	0	1	I
NM_001243761	Ciita	chr16:10489873-10527657	0.014063	0.0204067	0.0491962	0.050703	0.011737	-1	0	0	-1	-1	-1	1	0	-1	0	-1	NA	0	NA	-1	-1
NM_007575	Ciita	chr16:10488270-10527657	5.35e-05	4.81667e-05	5.35e-05	2.1e-05	4.8e-05	-1	0	0	-1	-1	-1	1	0	-1	0	-1	NA	0	NA	-1	-1
NM_026818	Cilp2	chr8:72404264-72411291	0.959059	1.51791	1.8557	1.16383	0.230494	0	0	0	0	-1	0	0	0	0	0	NA	-1	0	1	0	1	I
NM_001276466	Cited1	chrX:99442716-99447520	0.427991	1.98826	1.86327	1.89509	0.021166	0	0	0	0	0	-1	0	0	0	0	0	-1	0	1	1	1	I
NM_001276473	Cited1	chrX:99442716-99446115	1.16829	1.01576	1.92902	1.85344	0.000173	0	0	0	0	0	-1	0	0	0	0	0	-1	0	1	1	1	I
NM_001276474	Cited1	chrX:99442716-99446115	0.074418	0.134076	0.55474	0.105562	0	0	0	0	0	0	-1	0	0	0	0	0	-1	0	1	1	1	I
NM_007709	Cited1	chrX:99442716-99447182	0.219685	0.484294	0.888868	0.182144	0.13642	0	0	0	0	0	-1	0	0	0	0	0	-1	0	1	1	1	I
NM_019563	Cited4	chr4:120339167-120340425	1.50424	1.49221	0.908479	2.09228	0.130796	0	1	1	0	0	NA	0	1	1	1	0	-1	1	1	1	1
NM_001134733	CK137956	chr4:127604835-127648085	0.023225	0.0895805	0.073723	0.107858	0.041425	0	0	1	-1	-1	NA	0	0	0	1	NA	NA	NA	1	NA	1	II
NM_001004140	Ckap2	chr8:23278623-23296291	5.31201	5.32087	5.57013	5.50945	3.74002	1	1	1	1	1	1	1	1	1	1	0	0	1	1	1	1
NM_021273	Ckb	chr12:112907565-112910549	7.21791	7.59287	2.95902	7.27934	6.80007	0	0	0	0	0	NA	0	0	0	0	0	0	0	1	0	1	I
NM_001114347	Clasp2	chr9:113650590-113828815	3.40366	3.06555	3.26376	3.1809	1.67195	1	1	0	0	0	1	1	1	1	1	1	1	1	1	1	1
NM_001286599	Clasp2	chr9:113650590-113752021	0	0.057951	0.192689	0.048768	0	1	1	0	0	0	1	1	1	1	1	1	1	1	1	1	1
NM_019952	Clcf1	chr19:4214391-4222615	1.14647	1.70721	3.5034	1.23677	3.41635	0	0	0	0	0	-1	1	1	1	1	1	1	1	1	0	0
NM_011334	Clcn4-2	chr7:7235026-7252222	1.61973	1.94471	1.97489	1.53634	3.58535	0	0	1	0	0	1	1	0	1	0	0	0	1	1	1	1
NM_016674	Cldn1	chr16:26356731-26371925	0.160678	0.242154	0.734766	0.206883	1.59096	0	0	0	-1	-1	NA	1	0	1	0	1	1	1	1	NA	1
NM_001160099	Cldn10	chr14:119254171-119273747	0.0502595	0.114107	0.152803	0.0507185	0.092762	0	0	0	0	-1	0	1	0	0	0	0	0	0	1	1	1	I
NM_021386	Cldn10	chr14:119254171-119273747	8.5e-06	0.0195557	0.533018	0.049856	0.245604	0	0	0	0	-1	0	1	0	0	0	0	0	0	1	1	1	I
NM_008770	Cldn11	chr3:31048841-31063248	0.0554995	0.175126	0.422525	0.072116	0.338117	0	1	0	-1	-1	-1	0	0	1	0	0	-1	-1	1	-1	1	I
NM_027998	Cldn23	chr8:36887762-36889613	0.0578985	0.219847	0.0296465	0.412992	0.017434	0	0	0	0	-1	-1	0	0	0	0	0	0	0	1	1	1	I
NM_029070	Cldn26	chr16:8409368-8425229	0.0256765	0.0759512	0.822998	0.0404215	0	0	0	0	0	-1	-1	0	0	0	0	-1	-1	0	1	0	0	I
NM_009902	Cldn3	chr5:135462083-135463346	2.64613	2.86201	2.35894	4.18017	0.079525	0	0	1	0	0	-1	0	0	1	0	-1	-1	-1	1	1	1	I
NM_013805	Cldn5	chr16:18776939-18778355	0.369292	0.469618	0.407925	0.758502	0	0	0	0	0	0	0	0	0	0	0	0	-1	0	1	1	1	I
NM_018777	Cldn6	chr17:23816331-23819414	5.2386	6.08924	1.80474	6.52126	0	1	0	1	0	0	NA	0	0	0	1	-1	-1	-1	1	1	1	I
NM_001193619	Cldn7	chr11:69778280-69781388	2.44313	2.46802	0.360173	3.97099	0.071651	1	0	1	0	0	1	0	0	0	0	-1	-1	0	1	1	1	I
NM_016887	Cldn7	chr11:69778922-69781388	3.94828	4.62823	0.406556	4.7622	2e-06	1	0	1	0	0	1	0	0	0	0	-1	-1	0	1	1	1	I
NM_018778	Cldn8	chr16:88561070-88563428	0	0.0330555	0	0.023382	0	NA	NA	NA	NA	NA	NA	1	0	0	0	NA	NA	NA	NA	NA	NA	I
NM_025809	Clec14a	chr12:59365706-59370245	0.0784315	0.150153	0.376148	0.012016	0.72015	0	0	0	0	-1	-1	0	0	0	0	NA	NA	1	1	1	1	I
NM_001101507	Clec2l	chr6:38613068-38630864	0.47504	0.492896	1.96795	0.361613	0.408157	0	0	0	0	0	-1	0	0	0	0	0	-1	0	1	-1	0	I
NM_009904	Clgn	chr8:85913789-85950728	1.82162	1.22188	3.90944	2.53195	0.041206	1	1	0	0	-1	-1	1	1	1	1	0	-1	0	1	1	1
NM_172621	Clic5	chr17:44325520-44417117	0.11055	0.157538	0.0903845	0.225868	0.06659	0	0	0	-1	-1	-1	0	0	0	0	0	NA	0	1	NA	NA	I
NM_172469	Clic6	chr16:92498391-92541486	0.349681	0.75198	3.53852	0.692851	0.016249	0	0	0	0	0	-1	1	0	1	0	-1	-1	0	1	0	0
NM_001291229	Clip1	chr5:124027802-124134370	1.28684	1.76684	2.1271	1.51404	3.16459	1	0	0	0	0	NA	1	1	1	1	1	1	1	1	1	1
NM_019765	Clip1	chr5:124027802-124134370	1.87459	1.87541	3.05485	1.96576	2.57357	1	0	0	0	0	NA	1	1	1	1	1	1	1	1	1	1
NM_001039162	Clip2	chr5:134965252-135028304	1.98055	2.26507	4.08628	2.16257	4.37594	1	0	1	0	0	NA	1	1	1	0	1	1	1	1	1	1
NM_009990	Clip2	chr5:134965252-135028304	0.404253	0.21335	1.0947	0.333496	0.874067	1	0	1	0	0	NA	1	1	1	0	1	1	1	1	1	1
NM_001271483	Clip4	chr17:72130638-72213550	0.158323	0.146614	0.972743	0.1945	0.149758	0	1	0	0	0	-1	1	0	1	1	1	1	1	1	1	1
NM_030179	Clip4	chr17:72131286-72207691	1.1796	1.0085	2.23651	1.19511	0.898962	0	1	0	0	0	-1	1	0	1	1	1	1	1	1	1	1
NM_007713	Clk3	chr9:57598517-57613667	3.72958	4.11961	5.4327	4.35674	4.6746	1	0	1	0	0	NA	1	1	1	1	1	1	1	1	1	1
NM_133733	Clmp	chr9:40494046-40592129	2.69937	2.78319	1.82895	1.50325	4.16405	0	0	0	0	0	0	1	0	1	1	1	1	1	1	0	1
NM_153384	Clrn1	chr3:58647949-58689134	2e-06	1.66667e-06	2.5e-06	6.7e-05	3e-06	NA	NA	1	NA	NA	NA	1	0	0	0	NA	NA	NA	NA	NA	NA	I
NM_153385	Clrn1	chr3:58647949-58689134	2.25e-05	0.0275353	2.05e-05	0.0577825	1.8e-05	NA	NA	1	NA	NA	NA	1	0	0	0	NA	NA	NA	NA	NA	NA	I
NM_153386	Clrn1	chr3:58647949-58689134	0.163632	0.110723	0.04731	0.0732955	0.011436	NA	NA	1	NA	NA	NA	1	0	0	0	NA	NA	NA	NA	NA	NA	I
NM_001290989	Clstn1	chr4:148960576-149023008	4.71635	4.80512	6.48007	5.1438	4.21272	0	0	0	0	0	-1	1	1	1	0	0	0	1	1	0	0
NM_023051	Clstn1	chr4:148960576-149023008	1.55953	1.44662	2.98795	1.93533	3.99401	0	0	0	0	0	-1	1	1	1	0	0	0	1	1	0	0
NM_022319	Clstn2	chr9:97344813-97933586	0.122302	0.160114	1.42448	0.049142	0.842397	0	0	0	0	0	-1	1	1	1	0	0	-1	0	0	0	0
NM_153508	Clstn3	chr6:124380773-124414802	2.86533	2.94638	3.71929	2.40216	0.224843	0	1	1	0	0	1	1	1	1	0	-1	NA	0	1	1	1
NM_013492	Clu	chr14:66587319-66600382	3.42096	5.18354	1.61353	4.46334	3.49166	1	1	0	1	1	NA	0	0	0	0	1	NA	1	1	1	1	I
NM_175448	Clvs2	chr10:33232139-33344406	0.754038	0.762494	0.0159513	0.264043	0.012533	1	1	0	1	NA	NA	0	0	0	0	-1	NA	0	1	1	1	I
NM_009908	Cmas	chr6:142705205-142724234	4.75957	4.74407	5.59375	5.20779	4.38849	1	1	1	1	1	1	1	1	0	0	0	0	0	1	1	1
NM_020557	Cmpk2	chr12:27154079-27164702	0.983101	0.733899	0.252665	0.825495	1.49533	1	1	0	1	1	-1	1	0	1	0	0	1	0	1	1	1
NM_028524	Cmtm2b	chr8:106846126-106854664	0	0	0.0134915	0	0	NA	NA	NA	NA	NA	NA	0	0	NA	0	NA	NA	NA	NA	NA	NA	I
NM_024217	Cmtm3	chr8:106864493-106871572	3.10441	3.55191	3.71521	2.28593	6.77212	0	0	1	1	0	1	1	1	1	0	1	1	1	1	1	1
NM_027294	Cmtm8	chr9:114698462-114753270	0.941018	1.6537	3.68384	2.68744	1.95876	0	0	0	0	0	-1	1	1	1	0	0	0	0	1	1	0
NM_001081375	Cnfn	chr7:26152634-26154743	0	0	3e-06	0.03315	0	0	0	1	0	-1	-1	-1	-1	-1	0	-1	-1	-1	1	1	0
NM_028219	Cnfn	chr7:26152634-26154743	0	0	0.0242822	0.0241495	0	0	0	1	0	-1	-1	-1	-1	-1	0	-1	-1	-1	1	1	0
NM_001160211	Cnih3	chr1:183282758-183390772	0.0262615	0.0588465	0.64433	0.0577755	2.7e-05	0	0	0	0	0	-1	1	1	0	0	0	-1	0	0	0	1
NM_001160212	Cnih3	chr1:183282758-183390772	0.0522305	0.0564672	0.120215	0.0163935	0.012362	0	0	0	0	0	-1	1	1	0	0	0	-1	0	0	0	1
NM_028408	Cnih3	chr1:183282758-183390772	0.000126	0.0001315	0.0725785	5.1e-05	3e-06	0	0	0	0	0	-1	1	1	0	0	0	-1	0	0	0	1
NM_177751	Cnksr2	chrX:154259504-154481042	0.272841	0.404602	1.26623	0.248568	0.065351	0	0	0	0	0	-1	1	0	1	1	0	-1	0	0	0	1
NM_009922	Cnn1	chr9:21903696-21913665	1.77576	2.99444	0.143064	2.79324	5.60954	-1	0	0	-1	NA	NA	NA	-1	NA	1	1	1	1	1	1	NA
NM_031396	Cnnm1	chr19:43514925-43571703	0.538173	0.34316	2.78321	0.471262	0.200664	0	0	0	0	0	-1	1	0	1	0	-1	-1	0	1	0	1
NM_001102471	Cnnm2	chr19:46836098-46953070	2.14518	2.24806	0.997304	1.77751	0.581076	0	1	1	0	0	-1	1	0	0	1	0	0	1	1	0	1	II
NM_033569	Cnnm2	chr19:46836098-46953070	2.49049	2.20732	1.66651	2.87998	2.35178	0	1	1	0	0	-1	1	0	0	1	0	0	1	1	0	1	II
NM_033570	Cnnm4	chr1:36528441-36565621	1.67828	1.63446	3.32838	1.73166	2.36054	0	0	1	0	0	1	1	1	1	1	1	1	1	1	1	0
NM_026977	Cnppd1	chr1:75131788-75138942	2.89422	3.36582	5.05194	3.06069	4.4963	0	0	0	0	0	1	1	1	1	1	1	1	1	1	0	1
NM_007726	Cnr1	chr4:34011606-34035806	0.403108	0.566269	0.263043	0.196915	0.866274	0	0	0	0	0	-1	1	0	1	0	0	-1	0	1	0	1
NM_026562	Cntd1	chr11:101140516-101150015	0.695511	0.621418	2.30631	2.50563	0.236501	1	1	0	0	0	1	1	1	1	1	1	1	1	1	0	1
NM_175275	Cntln	chr4:84530212-84777825	0.660072	0.635378	2.18115	1.16117	1.79244	0	0	0	0	0	-1	1	1	1	1	1	1	1	1	1	1
NM_177385	Cntln	chr4:84530212-84604507	0.0471365	0.0289142	0.202758	0.023252	0	0	0	0	0	0	-1	1	1	1	1	1	1	1	1	1	1
NM_001159647	Cntn1	chr15:91991787-92172398	5e-07	0.0215895	2.5e-07	0	0	NA	NA	NA	NA	NA	NA	0	0	0	0	NA	NA	NA	NA	NA	NA	I
NM_001159648	Cntn1	chr15:91881595-92172398	0.0373665	0.0570475	0.391813	0.119938	0	0	0	0	0	-1	-1	1	1	1	0	0	NA	-1	1	1	1
NM_177129	Cntn2	chr1:134406001-134439517	0.460198	0.992084	0.43497	0.917127	0.035842	1	0	0	-1	-1	-1	0	0	0	0	-1	-1	-1	1	1	1	I
NM_001109749	Cntn4	chr6:105627738-106649299	0	0.00430183	0	0	0.022682	0	0	0	0	NA	-1	0	0	0	1	-1	-1	-1	1	NA	0	I
NM_173004	Cntn4	chr6:105627738-106624264	0.005734	0.00155617	0.00704325	0.00467	1.8e-05	0	0	0	0	NA	-1	0	0	0	1	-1	-1	-1	1	NA	0	I
NM_001033359	Cntn5	chr9:9660890-10904726	0	0.003061	0	0.003753	0	0	1	0	1	NA	-1	0	0	1	1	NA	NA	-1	1	1	0	I
NM_001170787	Cntn5	chr9:9660890-10904775	0	0.00214967	0	1e-06	0	0	1	0	1	NA	-1	0	0	1	1	NA	NA	-1	1	1	0	I
NM_016782	Cntnap1	chr11:101037430-101052034	0.0764305	0.098353	0.974732	0.066434	1.08919	0	0	0	-1	-1	-1	0	0	1	0	0	0	1	NA	0	0	I
NM_001004357	Cntnap2	chr6:45010059-47251370	0.016427	0.0159908	0.0316735	0.008355	0.024114	-1	0	0	-1	-1	NA	1	0	1	0	NA	NA	NA	NA	NA	NA
NM_130457	Cntnap4	chr8:115093942-115406607	0.0207095	0.067973	0.11844	0.010618	0.012396	NA	1	1	NA	NA	NA	0	0	0	1	-1	-1	-1	NA	NA	NA	I
NM_027896	Coasy	chr11:100943938-100947933	3.51009	3.52952	3.96211	3.98423	3.67463	0	0	0	0	0	NA	0	1	1	1	1	1	1	1	0	0
NM_001282993	Cobl	chr11:12136678-12364963	2.38109	2.16204	0.137397	2.36731	0.395403	1	1	1	1	1	NA	0	0	0	0	-1	-1	1	1	1	1	I
NM_172496	Cobl	chr11:12136678-12364963	3.74574	2.28325	0.132081	1.48629	0.021168	1	1	1	1	1	NA	0	0	0	0	-1	-1	1	1	1	1	I
NM_027225	Cobll1	chr2:64926395-65076683	0.652747	1.12614	1.44217	0.630737	1.08454	0	0	0	0	0	-1	1	1	1	1	1	1	1	1	0	1
NM_177025	Cobll1	chr2:64926395-65076683	0.467382	0.745147	1.16515	0.231393	1.13782	0	0	0	0	0	-1	1	1	1	1	1	1	1	1	0	1
NM_001198835	Coch	chr12:52694327-52706760	1.30201	1.41008	2.9489	1.57731	1.25595	0	0	0	0	0	-1	0	0	0	0	0	0	0	1	0	1	I
NM_007728	Coch	chr12:52694327-52706760	0.144831	0.0746277	1.07563	0.0640545	5e-06	0	0	0	0	0	-1	0	0	0	0	0	0	0	1	0	1	I
NM_007729	Col11a1	chr3:113733457-113923244	0.536339	0.679952	1.90322	1.19836	5.60262	0	0	0	0	-1	NA	1	0	1	0	1	1	NA	1	1	1
NM_007731	Col13a1	chr10:61301245-61441856	0.471554	0.490959	2.94525	1.11105	0.031813	0	0	0	0	0	-1	1	0	1	0	-1	-1	0	1	1	0
NM_181277	Col14a1	chr15:55139304-55352358	0.319553	0.198091	0.209096	0.0875695	2.23233	0	0	0	0	-1	0	0	0	0	0	0	-1	0	1	-1	0	I
NM_009928	Col15a1	chr4:47220883-47326037	1.09545	0.669476	1.79345	0.026094	0.869441	0	0	0	0	0	-1	0	0	0	0	0	-1	0	1	1	0	I
NM_007733	Col19a1	chr1:24264521-24594276	0.0070205	0.0126058	0.0177453	0.022813	0.024005	0	0	0	0	0	-1	0	0	0	0	0	0	0	1	0	NA	I
NM_007742	Col1a1	chr11:94797583-94813170	6.07025	5.16361	6.03083	3.26372	0	1	1	0	0	-1	0	1	1	1	1	1	1	1	1	1	1
NM_007743	Col1a2	chr6:4455696-4491543	5.58034	4.49386	5.07897	3.00021	11.5796	0	0	0	0	-1	NA	1	0	1	0	1	1	1	1	NA	NA
NM_153393	Col23a1	chr11:51103421-51397427	0.285896	0.258904	0.87398	0.192046	0.474181	0	0	0	0	0	-1	1	0	1	0	0	-1	0	1	1	1
NM_027770	Col24a1	chr3:144955435-145214969	0.24435	0.185451	0.256964	0.041915	1.94972	-1	0	0	-1	-1	-1	0	0	1	0	1	NA	1	NA	NA	NA	I
NM_001244952	Col25a1	chr3:129883762-130302801	2e-06	0.0271293	0.398047	0.0352945	0.14938	0	0	0	0	0	-1	1	1	0	0	0	-1	0	1	0	0
NM_029838	Col25a1	chr3:129883762-130302801	1e-06	0.00492483	0.30342	0.0004345	0.197579	0	0	0	0	0	-1	1	1	0	0	0	-1	0	1	0	0
NM_198711	Col25a1	chr3:129883762-130302801	0.017097	0.0318315	0.220381	5e-07	0.232964	0	0	0	0	0	-1	1	1	0	0	0	-1	0	1	0	0
NM_024474	Col26a1	chr5:137217633-137358977	0.412529	0.881868	1.29335	0.623641	0.234182	0	0	0	0	-1	-1	0	0	0	0	-1	0	0	1	NA	0	I
NM_025685	Col27a1	chr4:62876445-62996024	0.696824	0.936587	0.608443	0.449862	2.66212	0	0	0	0	0	0	0	0	0	0	0	0	1	1	1	0	I
NM_001113515	Col2a1	chr15:97806032-97835155	0.403994	0.917699	1.89451	0.464822	0.993333	0	0	0	0	-1	-1	0	0	0	1	0	-1	0	1	0	0	I
NM_031163	Col2a1	chr15:97806032-97835155	0.772211	1.97113	1.82223	1.09009	0.623651	0	0	0	0	-1	-1	0	0	0	1	0	-1	0	1	0	0	I
NM_009931	Col4a1	chr8:11198422-11312826	4.07823	5.24457	4.29211	5.03394	7.64823	0	0	0	0	0	-1	0	0	0	0	0	1	1	1	1	0	I
NM_009932	Col4a2	chr8:11312828-11449287	3.65432	4.60957	4.00039	4.38501	7.59301	0	0	0	0	0	-1	0	0	0	0	0	1	1	1	1	0	I
NM_007734	Col4a3	chr1:82583495-82718634	0.0127185	0.0166908	0.0456408	0.015337	0.010288	0	0	0	1	-1	-1	0	0	0	0	-1	-1	0	1	0	0	I
NM_007735	Col4a4	chr1:82447297-82583424	0.0254715	0.0135643	0.0405893	0.0238875	0.044942	0	0	0	1	-1	-1	0	0	0	0	-1	-1	0	1	0	0	I
NM_015734	Col5a1	chr2:27741944-27895030	3.74964	3.50081	5.3491	2.17813	8.68614	0	0	0	0	0	NA	1	1	1	0	1	1	NA	1	1	1
NM_007737	Col5a2	chr1:45431175-45560127	3.54172	2.93091	2.98208	1.23041	9.24994	NA	1	1	NA	1	NA	0	0	0	1	1	1	NA	NA	NA	NA	I
NM_001102607	Col6a6	chr9:105591746-105730415	0.050921	0.056104	0.0186665	0.0895855	0.04949	0	0	0	-1	-1	NA	NA	-1	NA	1	NA	NA	NA	1	NA	NA
NM_199473	Col8a2	chr4:125964037-125991574	0.154143	0.303542	1.93461	0.432806	3.46961	0	0	0	-1	-1	-1	1	0	1	0	0	0	0	1	0	0
NM_007740	Col9a1	chr1:24184448-24259577	5e-07	0.00749867	1e-06	0.001008	1e-06	NA	NA	NA	NA	NA	NA	1	0	0	0	NA	NA	NA	NA	NA	NA	I
NM_007741	Col9a2	chr4:120712170-120727930	1.67206	1.2292	0.480745	2.66799	0.259479	0	0	1	0	0	-1	0	0	-1	0	-1	-1	0	1	1	1	I
NM_009936	Col9a3	chr2:180332926-180356890	1.17924	1.06983	1.88721	1.15607	0.495211	0	0	1	0	-1	NA	1	0	1	0	NA	NA	NA	1	1	1
NM_130449	Colec12	chr18:9707645-9877993	3.78173	3.63011	4.50316	2.9002	6.06748	0	0	0	0	0	-1	1	1	1	1	1	1	1	1	0	1
NM_177756	Colgalt2	chr1:154246996-154357825	0.30967	0.578754	0.309945	0.221276	0.022347	0	0	0	0	0	-1	0	0	0	0	0	0	0	1	0	1	I
NM_147778	Commd3	chr2:18594088-18597843	4.46613	4.63694	4.46492	4.97443	6.38312	1	0	0	0	0	1	1	1	1	1	1	1	1	1	0	1
NM_016685	Comp	chr8:72897446-72905965	0.171357	0.345099	1.95929	0.508339	2.25897	0	0	0	0	0	0	0	0	0	1	0	-1	0	1	0	0	II
NM_019877	Copz2	chr11:96711189-96722516	2.49335	2.27201	3.49101	3.20289	6.85391	0	0	1	0	0	NA	1	1	1	0	1	1	1	1	1	1
NM_001122756	Corin	chr5:72691263-72895779	0.025067	0.0434262	0.0355425	0.047716	0.025415	0	0	0	0	0	-1	0	0	0	0	-1	0	0	1	1	0	I
NM_016869	Corin	chr5:72691263-72895447	5.75e-05	0.013569	5.55e-05	4.35e-05	5.2e-05	0	0	0	0	0	-1	0	0	0	0	-1	0	0	1	1	0	I
NM_009898	Coro1a	chr7:133843287-133848268	1.94325	2.21551	2.51147	2.03876	6.04335	0	0	1	0	-1	-1	1	1	0	0	0	-1	0	1	-1	1
NM_001164804	Coro2a	chr4:46549808-46614801	0.956754	1.01606	2.92555	2.10141	1.68057	0	0	0	0	0	-1	1	0	0	0	-1	-1	0	1	1	0	I
NM_175484	Coro2b	chr9:62267298-62384851	2.20493	1.85473	1.03169	2.58686	2.07072	1	1	1	1	0	NA	0	0	0	0	1	1	1	1	1	1	I
NM_139128	Coro6	chr11:77277414-77283003	0.0761065	0.38386	0.479616	0.321842	0.738421	0	0	0	0	0	-1	0	0	0	0	0	NA	1	1	1	1	I
NM_139129	Coro6	chr11:77277414-77283003	0.458101	0.462745	0.409317	0.738575	1.03498	0	0	0	0	0	-1	0	0	0	0	0	NA	1	1	1	1	I
NM_139130	Coro6	chr11:77277414-77283003	0.21532	0.324572	0.330799	0.42914	0.646769	0	0	0	0	0	-1	0	0	0	0	0	NA	1	1	1	1	I
NM_009941	Cox4i1	chr8:123192189-123198109	9.33735	9.19544	9.72762	9.6318	9.37636	1	1	1	1	1	1	1	1	1	1	1	1	1	0	0	1
NM_007750	Cox8a	chr19:7289647-7292106	8.88848	8.88192	8.58959	9.30651	8.82693	1	1	1	1	1	NA	1	1	1	1	1	1	0	0	0	1
NM_007754	Cpd	chr11:76590709-76660510	1.90925	2.05962	2.71783	2.30776	4.1035	0	0	0	0	0	0	1	1	1	1	1	1	1	1	0	1
NM_013494	Cpe	chr8:67071348-67171837	3.65384	3.6188	3.67462	2.50305	7.17211	0	0	0	0	0	-1	0	0	0	0	1	1	1	1	1	1	I
NM_001252525	Cpeb1	chr7:88491911-88599644	0.434584	0.41624	1.66254	0.283441	1.15152	0	0	1	0	0	-1	1	1	1	1	0	1	0	1	-1	0
NM_001252526	Cpeb1	chr7:88491911-88599644	0.83816	1.01004	4.1932	0.147326	2.3816	0	0	1	0	0	-1	1	1	1	1	0	1	0	1	-1	0
NM_007755	Cpeb1	chr7:88491911-88599644	0.701653	0.894565	0.0339072	0.988901	0.003451	0	0	1	0	0	-1	1	1	1	1	0	1	0	1	-1	0
NM_001177379	Cpeb2	chr5:43624701-43680963	0.798627	0.941036	0.551298	0.784539	1.34217	0	0	1	0	0	NA	1	0	1	1	1	1	1	1	1	1
NM_175937	Cpeb2	chr5:43624701-43680963	0.835327	0.903349	0.604155	1.32241	0.894759	0	0	1	0	0	NA	1	0	1	1	1	1	1	1	1	1
NM_001081351	Cped1	chr6:21935909-22205606	0.576907	0.445895	0.914218	0.030628	4.27747	0	0	0	0	-1	NA	0	0	0	0	1	1	1	1	-1	1	I
NM_007756	Cplx1	chr5:108947572-108979046	0.854015	0.908596	0.338153	0.967383	0	1	0	1	1	0	NA	0	0	0	0	-1	-1	-1	1	1	1	I
NM_009946	Cplx2	chr13:54472712-54485278	0.367087	1.14725	1.44644	0.488212	2.3272	0	0	0	-1	-1	-1	0	0	NA	1	-1	-1	-1	0	NA	1
NM_146223	Cplx3	chr9:57447798-57454088	0.075812	0.0385365	0.0329433	0.0176205	0.021613	-1	0	0	-1	-1	-1	NA	-1	NA	1	-1	-1	-1	NA	-1	NA
NM_027468	Cpm	chr10:117066555-117124408	0.629815	1.31261	1.82156	0.833901	0.353749	0	0	0	0	0	-1	0	0	0	0	0	0	0	1	0	0	I
NM_030703	Cpn1	chr19:44030797-44061010	2.16881	1.46237	1.52648	1.96195	0.053597	0	1	0	NA	-1	-1	-1	1	0	0	-1	NA	-1	1	NA	1
NM_153507	Cpne2	chr8:97056927-97094429	1.62132	1.86584	2.23452	1.66994	4.21168	0	0	0	0	0	-1	0	0	0	0	1	1	1	1	1	1	I
NM_028719	Cpne4	chr9:104472117-104936874	0.0095385	0.0385525	0.0204195	0.021082	0	NA	1	1	-1	-1	NA	0	0	0	0	NA	NA	NA	NA	NA	NA	I
NM_153166	Cpne5	chr17:29293465-29374735	1.41087	0.957975	4.25878	1.55608	0.020695	0	0	0	0	0	-1	1	0	1	0	0	-1	0	1	1	1
NM_170684	Cpne7	chr8:125641273-125659085	0.248468	0.422479	1.91837	0.525686	0.051589	0	0	0	0	0	-1	0	0	0	0	-1	-1	-1	1	0	0	I
NM_001033851	Cpne8	chr15:90473753-90509819	4.19756	4.27279	2.02799	3.81685	3.89803	0	0	0	0	0	NA	1	0	1	0	1	1	1	1	1	1
NM_025815	Cpne8	chr15:90317911-90509819	0.779948	0.702764	0.647478	1.1024	2.16224	0	0	0	0	0	NA	1	0	1	0	1	1	1	1	1	1
NM_170673	Cpne9	chr6:113232300-113255565	1.39666	1.00575	0.464028	1.31385	0.022278	0	0	1	0	-1	1	1	0	0	1	-1	-1	-1	1	1	1	I
NM_013495	Cpt1a	chr19:3323300-3385733	4.79869	4.44425	4.80278	4.49788	4.80211	1	0	0	1	1	NA	1	1	1	0	1	1	1	1	1	1
NM_019696	Cpxm1	chr2:130216510-130223365	3.37792	3.29478	5.30946	3.06301	6.3424	0	0	0	0	0	NA	1	1	1	0	1	1	1	1	1	1
NM_018867	Cpxm2	chr7:139234492-139346424	0.324684	0.247337	0.386474	0.20828	4.28893	0	0	0	1	0	NA	0	0	-1	0	NA	NA	0	1	1	1	I
NM_153107	Cpz	chr5:35844866-35868275	1.04539	1.26314	0.948615	1.38991	2.30155	0	0	0	-1	-1	-1	0	0	0	1	-1	-1	0	1	NA	1	I
NM_001284507	Crabp1	chr9:54612554-54620917	0.918399	0.960622	1.18822	0.143505	4.75536	0	0	0	0	-1	-1	1	1	1	0	0	0	0	1	0	0
NM_013496	Crabp1	chr9:54612554-54620917	6.42167	6.3455	6.432	3.80525	10.3381	0	0	0	0	-1	-1	1	1	1	0	0	0	0	1	0	0
NM_007759	Crabp2	chr3:87752614-87757294	3.1244	4.36551	2.55987	2.85377	5.40269	0	0	1	-1	-1	NA	0	0	1	0	1	1	1	1	NA	1
NM_001163566	Crb2	chr2:37631768-37654623	0.199444	0.539942	1.16583	0.353486	0.163841	0	0	1	-1	-1	1	0	0	-1	0	NA	NA	-1	1	NA	1	I
NM_177638	Crb3	chr17:57201699-57205337	4.23393	4.43691	1.72233	4.39171	0	1	0	1	0	1	NA	1	0	1	0	0	0	-1	1	1	1
NM_011957	Creb3l1	chr2:91822484-91864327	2.57475	2.84015	3.63142	2.9019	6.16785	0	0	0	0	0	-1	1	1	1	0	1	1	1	1	0	1
NM_001025432	Crebbp	chr16:4084047-4213404	3.15045	2.97241	4.53537	2.14313	2.8318	1	1	1	0	1	0	1	1	1	1	1	1	1	1	1	1
NM_011804	Creg1	chr1:167693910-167705435	2.70606	2.77663	2.78438	3.05016	5.20053	0	1	0	0	0	-1	1	0	0	0	1	1	1	1	0	1	I
NM_170597	Creg2	chr1:39675250-39708027	0.0631225	0.0606095	0.855957	0.323879	0.406854	0	0	0	0	-1	-1	1	0	1	0	0	0	0	1	1	0
NM_205769	Crh	chr3:19593400-19595396	0.0422785	0.054697	0.00379275	0.0212655	0	0	0	0	0	0	NA	0	0	0	0	-1	-1	0	1	1	0	I
NM_198408	Crhbp	chr13:96201330-96214786	0.128688	0.159554	0.0630258	0.29132	0	0	0	0	0	-1	-1	0	0	0	1	-1	-1	0	1	1	0	I
NM_007762	Crhr1	chr11:103994195-104036832	0.0140055	0.0315233	0.117623	0.0368245	0	0	0	0	0	0	-1	0	0	0	0	-1	-1	-1	1	0	0	I
NM_015800	Crim1	chr17:78599587-78775932	1.31099	1.78926	2.4611	1.87324	3.93925	0	0	0	0	0	0	1	0	1	1	1	1	1	1	1	1
NM_007763	Crip1	chr12:114390222-114392090	6.11621	6.10577	4.30472	6.65133	7.9312	0	0	1	0	0	0	1	0	0	0	0	1	1	1	0	1	II
NM_024223	Crip2	chr12:114378446-114383717	5.41201	5.85553	4.19243	5.31011	5.51946	1	0	1	0	1	NA	1	0	0	1	1	1	1	1	1	1	II
NM_030209	Crispld2	chr8:122516369-122576693	0.863831	0.858669	3.90924	1.27783	4.41433	0	0	0	0	-1	-1	1	1	0	0	1	0	1	1	NA	0
NM_018827	Crlf1	chr8:73017054-73027980	2.12765	2.58937	4.2913	1.8392	5.78799	0	1	0	-1	1	0	1	0	1	0	1	1	1	NA	1	-1
NM_001136058	Crmp1	chr5:37633296-37683402	2.07717	2.13518	0.410973	0.649451	0.104211	0	0	0	0	0	-1	0	0	0	0	-1	-1	-1	1	0	0	II
NM_007765	Crmp1	chr5:37637002-37683402	3.99174	4.29168	0.515115	3.10332	3.30723	1	1	1	0	0	1	0	1	0	0	0	-1	0	1	1	1	II
NM_145123	Crtac1	chr19:42357526-42506273	0.899771	0.939308	2.91583	3.11657	0.035509	0	0	0	0	0	-1	1	0	1	0	-1	-1	-1	1	0	1
NM_173863	Crtc3	chr7:87731517-87833763	1.15765	1.38897	3.07024	1.08269	3.49991	0	0	0	0	0	1	1	1	1	0	1	1	1	1	1	1
NM_007771	Cry1	chr10:84594444-84647799	4.22275	4.00268	4.58959	3.9024	2.22336	0	0	0	1	0	NA	1	1	1	1	1	1	1	1	1	1
NM_009963	Cry2	chr2:92243803-92274226	3.42739	3.37479	3.78256	2.93167	2.74382	1	1	0	0	0	NA	1	1	1	1	1	1	1	1	1	1
NM_021541	Cryba2	chr1:74936507-74939717	0	0.105771	0.0930283	0.0518435	0	0	0	0	0	-1	-1	0	0	0	0	-1	-1	0	1	0	1	I
NM_030004	Cryl1	chr14:57893870-58017320	2.55154	2.37199	3.1557	2.76402	3.40924	0	0	0	1	0	-1	1	1	1	1	1	1	1	1	1	1
NM_016669	Crym	chr7:127329897-127345502	1.36354	2.35782	0.748056	2.16392	1.4985	0	0	0	-1	-1	0	0	0	0	0	NA	NA	-1	1	-1	1	I
NM_026994	Cryzl1	chr16:91689566-91729047	5.1e-05	0.378978	0.511486	0.207815	0.252806	1	1	1	0	1	0	1	1	1	1	1	1	1	1	1	1
NM_133679	Cryzl1	chr16:91689566-91729047	4.09809	3.85548	3.60633	4.34949	3.6368	1	1	1	0	1	0	1	1	1	1	1	1	1	1	1	1
NM_001113529	Csf1	chr3:107543965-107563387	0.621537	0.491419	0.513943	1.38838	3.3258	0	0	0	0	0	0	1	1	1	0	1	1	1	1	1	1
NM_001113530	Csf1	chr3:107548512-107563387	0.735583	0.508872	0.809573	0.557356	1.98667	0	0	0	0	0	0	1	1	1	0	1	1	1	1	1	1
NM_007778	Csf1	chr3:107543965-107563387	2.6999	2.69693	2.81487	2.16726	6.36501	0	0	0	0	0	0	1	1	1	0	1	1	1	1	1	1
NM_001252623	Csgalnact1	chr8:70880679-71259045	0.0239515	0.0510435	0.0744975	9.5e-06	1.05583	0	0	0	0	0	0	0	0	0	0	1	1	1	0	1	1	I
NM_172753	Csgalnact1	chr8:70880679-71259045	1.23246	0.842796	1.03126	0.0683635	5.05251	0	0	0	0	0	0	0	0	0	0	1	1	1	0	1	1	I
NM_027945	Csl	chr10:99220338-99222292	2.12284	2.12153	2.07627	2.06264	1.82624	NA	1	NA	NA	NA	NA	0	0	NA	1	NA	NA	NA	NA	-1	NA	II
NM_053171	Csmd1	chr8:15892544-17535385	0.033264	0.0281632	0.0220953	0.024632	0.025614	0	0	0	0	0	0	0	0	0	0	-1	NA	-1	1	1	0	I
NM_001081391	Csmd3	chr15:47412183-48623535	0.0089425	0.00819217	0.0301895	0.0025695	0.013479	0	0	0	-1	-1	0	0	0	0	0	0	0	0	1	NA	0	I
NM_001166273	Cspg5	chr9:110146286-110165080	0.0781265	0.020765	1.20051	2.2e-05	1.6e-05	0	0	0	0	0	NA	1	1	1	1	0	NA	1	1	1	1
NM_013884	Cspg5	chr9:110146286-110165080	0.667814	0.457083	2.44907	0.673373	0.317193	0	0	0	0	0	NA	1	1	1	1	0	NA	1	1	1	1
NM_153407	Csrnp2	chr15:100310000-100325670	2.33845	2.24747	4.23919	1.97103	1.71128	0	1	0	0	1	1	1	1	1	1	1	1	1	1	1	1
NM_009976	Cst3	chr2:148697467-148701204	6.47792	6.50058	7.69529	7.08454	9.7196	1	1	1	1	1	1	1	1	1	1	1	1	1	0	0	1
NM_001165253	Ctage5	chr12:60232439-60291207	4.0717	4.10512	4.09047	3.8698	3.8137	1	1	0	0	1	0	1	1	1	1	1	1	1	1	1	1
NM_153088	Ctdsp1	chr1:74438182-74443859	4.06958	4.22033	4.88026	3.58011	5.35711	1	0	1	1	1	NA	0	0	1	1	1	1	1	1	1	1	I
NM_133710	Ctdspl	chr9:118835653-118953237	1.08161	1.29381	3.46666	1.9262	2.75513	0	0	0	0	0	0	1	1	1	0	1	1	1	1	1	0
NM_010217	Ctgf	chr10:24315247-24318488	5.97709	5.76722	3.27264	5.72121	8.43527	1	1	1	1	1	NA	1	0	0	0	1	1	NA	1	1	1	I
NM_026778	Cthrc1	chr15:38908477-38918665	2.5664	3.11091	3.58256	2.34186	5.94831	0	0	0	0	NA	NA	1	1	1	0	1	1	1	1	0	1
NM_201354	Ctif	chr18:75590870-75857350	0.974751	1.05487	1.8324	1.37445	2.7748	0	0	0	0	0	0	1	0	0	0	1	1	1	1	0	1	I
NM_023465	Ctnnbip1	chr4:148892349-148940546	3.142	3.26057	3.80215	3.34839	3.44636	1	1	0	0	0	1	1	1	1	1	1	1	1	1	1	1
NM_008729	Ctnnd2	chr15:30102347-30959098	0.514464	0.804863	2.10902	0.841808	0.33655	0	0	0	0	0	-1	1	0	1	0	0	-1	0	1	0	1
NM_009982	Ctsc	chr7:95426602-95459385	2.52441	2.7153	1.09094	2.71496	5.90251	0	1	0	1	NA	NA	1	0	1	0	1	1	1	1	1	1
NM_019861	Ctsf	chr19:4855128-4860912	2.5262	2.78123	5.20593	2.76735	4.47776	1	1	1	1	NA	-1	1	1	1	1	0	-1	0	1	1	1
NM_007801	Ctsh	chr9:89949104-89970933	1.17899	2.22839	1.61154	1.01603	4.07523	0	1	0	1	NA	NA	0	0	0	1	1	1	1	1	0	1	I
NM_080285	Cttnbp2	chr6:18316476-18464825	0.20245	0.187102	0.358007	0.0893375	0.85211	0	0	0	0	0	NA	0	0	0	0	0	0	0	1	1	0	I
NM_001162934	Ctxn2	chr2:124962427-124973577	0	0.00643133	0.0101493	0	0	1	1	1	-1	NA	NA	1	1	1	1	0	-1	0	1	NA	1
NM_001172099	Cuedc1	chr11:87983066-88007642	1.08728	1.26756	1.24538	2.14864	1.77739	0	1	0	NA	NA	NA	1	0	NA	0	NA	NA	NA	1	1	1
NM_198013	Cuedc1	chr11:87912647-88007642	1.48958	1.84935	2.44986	1.8765	3.78384	0	0	0	0	0	0	1	0	1	1	1	1	1	1	1	1
NM_001081335	Cul9	chr17:46637557-46683337	0.747913	0.93523	2.96877	1.00142	1.85722	0	1	0	0	-1	1	1	1	1	1	1	NA	1	1	1	1
NM_001291234	Cux1	chr5:136742279-137043360	0.457817	0.414293	0.829723	0.356038	0.630886	0	0	0	0	0	1	0	0	0	1	0	1	1	1	0	0	II
NM_001291238	Cux1	chr5:136724004-137043360	2.02025	1.44858	2.17359	1.74641	2.85545	0	0	0	0	0	1	0	0	0	1	0	1	1	1	0	0	II
NM_009986	Cux1	chr5:136742279-137043360	0.342859	0.298936	0.674884	0.268805	0.698891	0	0	0	0	0	1	0	0	0	1	0	1	1	1	0	0	II
NM_198602	Cux1	chr5:136724004-137043360	2.7055	2.67562	3.47774	2.67889	3.94568	0	0	0	0	0	1	0	0	0	1	0	1	1	1	0	0	II
NM_007804	Cux2	chr5:122310224-122497834	0.777635	0.699141	3.49602	1.19287	0.023375	0	0	1	0	-1	-1	1	NA	NA	1	-1	-1	-1	1	0	NA
NM_001290740	Cwc22	chr2:77733709-77784413	3.66057	3.78935	3.10291	3.34615	3.31156	1	1	1	1	1	1	1	1	1	1	0	0	0	1	1	1
NM_030560	Cwc22	chr2:77733709-77784413	3.17842	3.30147	3.01161	3.13145	2.47911	1	1	1	1	1	1	1	1	1	1	0	0	0	1	1	1
NM_172667	Cwc22	chr2:77733709-77784413	2.78113	3.01141	1.88558	2.53219	3.81547	1	1	1	1	1	1	1	1	1	1	0	0	0	1	1	1
NM_181323	Cwh43	chr5:73797316-73844664	0.152352	0.0764262	0.025682	0.239205	0.011475	0	0	0	0	-1	NA	0	0	0	1	-1	-1	-1	1	1	0	I
NM_009142	Cx3cl1	chr8:97296079-97306326	0.814152	1.53857	3.51413	0.944233	3.08167	0	0	0	-1	-1	-1	1	1	1	0	0	1	1	1	1	1
NM_001012477	Cxcl12	chr6:117118552-117131386	0.400064	0.524023	0.528161	0.111969	2.41682	0	0	0	0	0	-1	0	0	0	0	0	0	1	1	1	1	I
NM_013655	Cxcl12	chr6:117118552-117131386	1.01986	1.16705	0.931448	0.439675	6.05307	0	0	0	0	0	-1	0	0	0	0	0	0	1	1	1	1	I
NM_021704	Cxcl12	chr6:117118552-117125087	2.06153	1.70483	2.55146	0.632313	7.6659	0	0	0	0	0	-1	0	0	0	0	0	0	1	1	1	1	I
NM_019568	Cxcl14	chr13:56390005-56397912	1.24942	1.61957	1.70296	2.01142	7.32537	0	0	0	0	0	-1	0	0	0	0	0	0	0	1	1	0	I
NM_023158	Cxcl16	chr11:70267735-70273486	1.89633	2.34594	1.35404	2.23197	4.7596	0	0	0	0	0	-1	1	1	0	1	1	1	1	1	1	NA
NM_009140	Cxcl2	chr5:91332924-91334964	0.95624	1.04596	0.965372	0.067195	3.75963	0	1	1	NA	NA	NA	0	0	1	1	NA	NA	1	1	NA	NA	I
NM_203320	Cxcl3	chr5:91215126-91217119	1.8089	0.858932	0.306049	0.029049	1.74205	0	1	1	NA	NA	NA	0	0	-1	1	NA	NA	NA	1	NA	NA	I
NM_009141	Cxcl5	chr5:91188323-91190651	2.15273	1.23035	0.576928	0.250035	5.3724	0	1	0	1	NA	-1	1	0	0	0	1	NA	1	1	1	1	I
NM_009911	Cxcr4	chr1:130484775-130488876	0.55796	1.33648	2.80994	0.618842	2.93143	0	0	0	0	-1	-1	1	0	1	0	0	0	0	1	0	1
NM_001004367	Cxxc4	chr3:133899458-133925053	0.125445	0.265631	0.364114	0.0658845	0.420321	0	0	0	0	0	-1	1	0	1	0	1	1	1	1	0	1
NM_028593	Cybrd1	chr2:70956110-70980983	0.320653	0.354219	0.782568	0.322483	0.632101	0	0	0	0	-1	-1	1	0	0	0	0	NA	1	1	0	1	I
NM_030206	Cygb	chr11:116506908-116515627	0.133637	0.268131	1.17754	0.0659855	0.6647	0	0	0	-1	-1	-1	0	0	NA	0	0	-1	0	1	1	1	I
NM_001136059	Cyp1a1	chr9:57545419-57551631	0.059099	0.294107	0.113465	0.098445	0	0	0	0	0	-1	-1	0	0	-1	0	-1	-1	0	1	1	1	I
NM_009994	Cyp1b1	chr17:80106292-80114381	1.38544	1.59705	1.71233	1.04373	5.31478	0	0	0	0	-1	-1	0	0	0	0	0	1	NA	0	0	0	II
NM_009996	Cyp24a1	chr2:170308464-170322638	0.0364005	0.08407	0.326457	0.023049	0	0	0	0	-1	-1	-1	0	0	0	0	-1	-1	-1	1	-1	0	I
NM_007811	Cyp26a1	chr19:37772297-37776026	0.414976	2.4356	0.435332	0.551195	0.088795	0	0	0	0	0	-1	0	0	0	0	0	-1	-1	1	1	0	I
NM_001105201	Cyp26c1	chr19:37760169-37767797	0.129744	0.278573	0.0232632	0.087569	0.102953	0	0	0	0	-1	-1	1	-1	NA	1	-1	-1	-1	1	1	1
NM_024264	Cyp27a1	chr1:74760147-74784464	0.705068	0.870441	0.563267	1.14399	1.52433	0	1	1	0	1	NA	0	0	0	0	0	1	1	1	1	1	I
NM_010009	Cyp27b1	chr10:126485301-126490062	0.271433	0.277691	0.113793	0.258076	0.217411	0	0	1	0	-1	-1	0	0	0	0	-1	-1	0	1	1	1	I
NM_009997	Cyp2a4	chr7:27092210-27100107	0.005182	0.0065455	0	0.0530245	0	NA	1	1	NA	NA	NA	0	0	0	1	NA	NA	NA	NA	NA	NA	I
NM_007812	Cyp2a5	chr7:27620357-27628283	0.005182	0.0129033	0.00418775	0.020858	0	NA	1	1	NA	-1	NA	0	0	0	0	NA	NA	NA	1	NA	1	I
NM_177382	Cyp2r1	chr7:121693676-121706486	0.203695	0.134828	0.944303	0.226446	0.144058	1	0	0	NA	-1	NA	1	1	1	1	1	NA	1	1	-1	1
NR_110407	Cyp2r1	chr7:121693676-121706486	0.037641	0.142838	0.00022925	0.097807	0.204158	1	0	0	NA	-1	NA	1	1	1	1	1	NA	1	1	-1	1
NR_110408	Cyp2r1	chr7:121693676-121706486	0.119933	0.20982	0.360882	2.5e-06	0.001514	1	0	0	NA	-1	NA	1	1	1	1	1	NA	1	1	-1	1
NM_010010	Cyp46a1	chr12:109572590-109600444	0.332076	0.412642	1.88585	0.410989	1.22615	0	0	0	0	0	-1	1	0	0	1	0	0	0	1	0	1	II
NM_177307	Cyp4f39	chr17:32589667-32630265	0.847125	0.663837	0.248559	0.723973	0	NA	1	1	-1	-1	NA	0	0	0	0	-1	-1	0	1	NA	NA	I
NM_133969	Cyp4v3	chr8:46391155-46418550	0.480408	0.436519	1.41928	0.0998335	2.62292	0	0	0	0	0	-1	1	1	1	0	1	1	1	1	1	1
NM_001003947	Cyp4x1	chr4:114781286-114806582	0.0118065	0.0833577	0.0625005	0.0125395	0	-1	0	0	-1	-1	NA	0	0	1	1	-1	NA	-1	NA	NA	NA	I
NM_010516	Cyr61	chr3:145309934-145312949	6.06838	5.87623	3.7308	5.68137	9.55678	0	0	1	1	1	1	0	0	0	0	1	1	1	1	1	1	II
NM_001004455	Cys1	chr12:25350702-25366660	0.0103585	0.0429558	0.0725325	0.0613875	0.136351	0	0	0	0	0	0	0	0	1	0	0	NA	1	0	1	1	I
NM_001161807	Cys1	chr12:25350702-25366660	0.141885	0.0752578	0.157294	0.000226	0.00086	0	0	0	0	0	0	0	0	1	0	0	NA	1	0	1	1	I
NM_138686	Cys1	chr12:25350702-25366660	0.0002665	0.0274735	0.229962	4e-06	1.4164	0	0	0	0	0	0	0	0	1	0	0	NA	1	0	1	1	I
NM_001112699	Cyth1	chr11:118025479-118109906	1.37268	1.43523	2.74772	1.38179	1.68981	0	0	1	0	0	-1	1	1	1	1	1	1	1	1	1	1
NM_011180	Cyth1	chr11:118025479-118109906	0.336122	0.310989	0.608534	0.384921	3.00046	0	0	1	0	0	-1	1	1	1	1	1	1	1	1	1	1
NM_144853	Cyyr1	chr16:85456489-85550618	0.693212	0.847766	0.0563985	0.628172	0.081883	1	1	1	1	NA	NA	0	0	1	0	-1	NA	0	1	1	1	I
NR_028577	D030025P21Rik	chr12:86216751-86220705	0.73007	0.625259	0.331984	0.13729	3.08451	0	0	0	0	0	-1	0	0	0	0	0	1	1	1	1	0	I
NM_001033258	D10Bwg1379e	chr10:18307816-18463564	0.472875	0.408965	0.424931	0.430392	0.107796	1	0	0	0	1	NA	1	1	1	0	0	NA	0	1	1	1
NM_133825	D1Ertd622e	chr1:99540478-99558595	1.86727	1.89416	3.09841	1.88144	2.58425	1	0	0	0	0	NA	1	1	1	1	1	1	1	1	0	1
NM_177664	D3Bwg0562e	chr3:117022062-117063794	0.0474545	0.0258145	0.0192732	0.0463915	0.21662	0	0	0	0	-1	-1	0	0	0	0	-1	NA	0	0	1	0	I
NM_001033347	D430041D05Rik	chr2:103983231-104250491	0.0473515	0.08516	0.296431	0.0613675	0.00376	0	0	0	0	0	-1	1	0	1	0	0	-1	0	1	0	0
NR_028416	D630041G03Rik	chr7:4418846-4422486	0.043783	0.0200747	0.0498422	0.0610335	0.00839	0	0	1	0	-1	0	0	0	0	0	0	0	0	1	1	0	I
NM_194061	D630045J12Rik	chr6:38073173-38204009	1.25744	1.17693	3.49195	1.40537	0.839781	0	0	0	0	0	NA	1	1	1	0	1	1	1	1	1	0
NM_172911	D8Ertd82e	chr8:37157881-37210841	2.18162	2.58642	0.744607	3.15195	3.19413	0	0	0	0	0	0	0	0	0	0	1	1	1	1	1	1	I
NM_177335	D930020B18Rik	chr10:121078756-121130970	0.088839	0.0754687	0.538087	0.093721	0.010216	0	0	0	0	0	0	0	0	1	0	0	-1	0	1	1	0
NM_001008231	Daam2	chr17:49595346-49703662	0.203513	0.353815	1.3056	0.095727	1.9585	-1	0	0	-1	-1	-1	0	0	1	0	1	1	1	NA	NA	1	I
NM_010014	Dab1	chr4:104040142-104352994	2.15435	1.84667	1.47129	2.10501	0	0	0	0	0	0	0	0	0	1	0	-1	-1	-1	1	1	1	II
NM_177259	Dab1	chr4:104040142-104417449	0.775802	1.19077	0.525326	0.0511395	0.016808	0	0	0	0	0	0	0	0	1	0	-1	-1	-1	1	1	1	II
NR_104385	Dab1	chr4:104040142-104417449	0.360639	0.301621	0.942759	0.579564	1.9e-05	0	0	0	0	0	0	0	0	1	0	-1	-1	-1	1	1	1	II
NM_001037905	Dab2	chr15:6336747-6390709	0.120211	1.14135	0.0346395	0.36401	2.85265	0	0	0	1	0	NA	0	0	1	0	1	1	1	1	1	1
NM_001102400	Dab2	chr15:6336747-6390709	0.013106	0.2021	0.120738	0.133793	0.659795	0	0	0	1	0	NA	0	0	1	0	1	1	1	1	1	1
NM_023118	Dab2	chr15:6336747-6390709	1.61325	1.9297	1.27332	1.14223	5.53037	0	0	0	1	0	NA	0	0	1	0	1	1	1	1	1	1
NM_001038610	Dach1	chr14:98186064-98568984	0.198639	0.50883	0.0697357	0.01897	0.182985	0	0	0	0	0	0	0	0	0	0	0	0	0	1	0	1	I
NM_007826	Dach1	chr14:98186064-98568984	6.6e-05	0.0801825	0.0136347	4.95e-05	6e-05	0	0	0	0	0	0	0	0	0	0	0	0	0	1	0	1	I
NM_001190466	Dact1	chr12:72410870-72421094	1.01392	1.03244	2.44672	1.29678	2.39017	0	0	0	0	0	NA	1	1	1	1	1	1	1	0	1	1
NM_021532	Dact1	chr12:72410870-72421094	1.5713	1.45375	2.65186	1.54095	3.08304	0	0	0	0	0	NA	1	1	1	1	1	1	1	0	1	1
NM_172826	Dact2	chr17:14332236-14340838	3.71083	4.11331	3.40124	3.70679	0.386984	1	1	0	1	1	NA	1	0	1	1	0	-1	0	1	1	1
NM_198114	Dagla	chr19:10319754-10379367	1.00066	1.0578	2.59004	0.670398	2.07071	0	0	0	1	1	-1	1	1	1	1	1	1	1	1	0	1
NM_144915	Daglb	chr5:144225360-144265310	1.59518	1.83439	4.03097	1.2452	2.85895	0	1	0	0	0	1	1	1	1	1	1	1	1	0	1	1
NM_001285917	Dapk1	chr13:60703307-60864552	1.85319	1.95996	1.44441	1.14023	1.23239	1	1	1	1	1	NA	1	0	0	0	0	1	1	1	1	1	I
NM_029653	Dapk1	chr13:60703307-60864552	2.76849	2.74061	1.85124	2.80334	2.31667	1	1	1	1	1	NA	1	0	0	0	0	1	1	1	1	1	I
NM_134062	Dapk1	chr13:60703571-60864552	1.34789	1.55508	0.993748	2.15757	0.952186	1	1	1	1	1	NA	1	0	0	0	0	1	1	1	1	1	I
NM_010019	Dapk2	chr9:66006032-66120049	0.453562	0.554642	3.7456	0.609846	0.173684	0	0	0	0	-1	-1	1	1	0	0	0	-1	0	1	0	0
NM_001277863	Dazl	chr17:50418717-50432945	2.84074	2.78589	6.81951	1.60916	0.072535	0	0	0	-1	-1	NA	1	1	1	1	1	NA	1	1	1	NA
NM_010021	Dazl	chr17:50418717-50432945	2.76379	2.1655	8.04983	2.06199	0.000301	0	0	0	-1	-1	NA	1	1	1	1	1	NA	1	1	1	NA
NM_001177371	Dbn1	chr13:55574788-55589437	0.0399575	0.313219	0.434729	0.123375	0.630715	1	0	1	0	0	NA	1	1	1	1	1	1	1	1	1	1
NM_001177372	Dbn1	chr13:55574788-55589437	2.51942	3.00337	3.00509	2.62923	4.74788	1	0	1	0	0	NA	1	1	1	1	1	1	1	1	1	1
NM_019813	Dbn1	chr13:55574788-55589437	3.1212	3.96568	4.10052	3.53762	5.80643	1	0	1	0	0	NA	1	1	1	1	1	1	1	1	1	1
NM_001170975	Dbndd1	chr8:126029586-126039355	0.100878	0.095586	0.114432	0.238817	3.4e-05	0	0	0	0	0	-1	1	1	1	0	0	-1	0	1	0	1
NM_001170976	Dbndd1	chr8:126028617-126039355	0.454964	0.568335	0.735542	0.547983	0.399408	0	0	0	0	0	-1	1	1	1	0	0	-1	0	1	0	1
NM_028146	Dbndd1	chr8:126029586-126039355	0.745635	0.871107	2.12357	0.891235	0.737425	0	0	0	0	0	-1	1	1	1	0	0	-1	0	1	0	1
NM_001048227	Dbndd2	chr2:164311639-164318823	1.75e-05	0.0877902	1.39591	0.000101	0.168469	0	0	0	0	0	-1	1	1	1	1	1	1	1	1	1	0
NM_001048228	Dbndd2	chr2:164312376-164318823	0.275476	0.200033	1.92658	0.246255	0.694811	0	0	0	0	0	-1	1	1	1	1	1	1	1	1	1	0
NM_001048229	Dbndd2	chr2:164313610-164318823	7.5e-06	0.0591023	0.959858	1.2e-05	1.6e-05	0	0	0	0	0	-1	1	1	1	1	1	1	1	1	1	0
NM_026797	Dbndd2	chr2:164311954-164318823	0.431321	0.63063	3.7243	0.797019	2.18037	0	0	0	0	0	-1	1	1	1	1	1	1	1	1	1	0
NM_001005232	Dbx1	chr7:56886868-56892205	0	0.501109	0.0240017	0.013535	0	0	0	0	-1	-1	-1	0	0	0	1	-1	-1	-1	1	-1	-1	I
NM_207533	Dbx2	chr15:95453993-95485202	0.0859935	0.116184	1.35821	0.060456	0.107721	0	0	0	0	0	-1	0	0	0	0	-1	-1	0	1	0	1	I
NM_001190718	Dcaf12l1	chrX:42139743-42143338	1.0122	1.14944	0.421817	1.18304	0.618031	0	0	1	NA	1	NA	0	0	0	0	1	NA	1	1	1	1	I
NM_178739	Dcaf12l1	chrX:42139743-42143374	2.38855	1.61279	0.606074	1.89826	0.888927	0	0	1	NA	1	NA	0	0	0	0	1	NA	1	1	1	1	I
NM_175539	Dcaf12l2	chrX:41718633-41721514	0.0903755	0.0921102	0.166387	0.0755795	0.215272	0	0	1	-1	NA	-1	0	0	1	1	NA	NA	1	NA	NA	1	I
NM_007831	Dcc	chr18:71413285-72510723	0.0677385	0.29619	0.0110373	0.0427255	0.12627	0	0	0	-1	-1	NA	0	0	0	0	-1	-1	0	NA	NA	NA	I
NM_001195617	Dcdc2a	chr13:25147872-25213390	0.027485	0.00479217	2.5e-07	0.077551	0	0	0	0	0	-1	0	0	0	0	0	-1	-1	0	1	0	1	II
NM_177577	Dcdc2a	chr13:25147872-25302575	0.150453	0.07281	0.0646483	0.341463	0.021137	0	0	0	0	-1	0	0	0	0	0	-1	-1	0	1	0	1	II
NM_001162943	Dchs1	chr7:112901502-112936064	0.717986	0.897077	1.28539	0.124741	2.96677	0	0	0	0	0	0	1	0	1	0	1	1	0	1	-1	-1
NM_001111053	Dclk1	chr3:55046447-55275239	0.397384	0.27236	0.80838	0.020051	2.06953	0	0	0	0	0	-1	0	0	1	0	1	1	1	1	1	1	I
NM_001195538	Dclk1	chr3:55046447-55342990	0.0668935	0.205548	0.299929	0.024087	1.04704	0	0	0	0	0	-1	0	0	1	0	1	1	1	1	1	1	I
NM_019978	Dclk1	chr3:55046447-55342990	0.0852035	0.000171	0.000326	0.0005575	0.193768	0	0	0	0	0	-1	0	0	1	0	1	1	1	1	1	1	I
NM_001195496	Dclk2	chr3:86590071-86724806	0.0021825	0.105077	0.00015625	0.000548	0.606052	1	1	1	1	1	1	1	1	1	0	0	0	1	1	1	1
NM_001195497	Dclk2	chr3:86590071-86724806	2.27331	2.7969	2.29555	1.74955	0.934471	1	1	1	1	1	1	1	1	1	0	0	0	1	1	1	1
NM_001195498	Dclk2	chr3:86590071-86724806	0.213184	0.340751	0.56487	0.283786	0	1	1	1	1	1	1	1	1	1	0	0	0	1	1	1	1
NM_001195499	Dclk2	chr3:86590071-86724806	0.446894	0.494555	0.807129	0.24952	0	1	1	1	1	1	1	1	1	1	0	0	0	1	1	1	1
NM_001195500	Dclk2	chr3:86602841-86724806	0.158127	0.0536625	0.0729145	0.0822265	0	1	1	1	1	1	1	1	1	1	0	0	0	1	1	1	1
NM_027539	Dclk2	chr3:86590071-86724806	1.37367	2.23812	1.82534	1.8877	0.130508	1	1	1	1	1	1	1	1	1	0	0	0	1	1	1	1
NM_172928	Dclk3	chr9:111341584-111392115	0.094603	0.10429	0.227886	0.236177	0.173465	0	0	0	-1	0	-1	0	0	-1	0	-1	-1	-1	NA	NA	1	I
NM_001159565	Dctn3	chr4:41661829-41670195	2.55142	2.50161	1.60711	2.57347	2.70539	1	1	1	0	0	NA	0	1	0	0	1	0	1	1	1	1
NM_016890	Dctn3	chr4:41661829-41670195	5.32661	5.38625	4.39374	5.40944	5.73358	1	1	1	0	0	NA	0	1	0	0	1	0	1	1	1	1
NM_001024504	Dcun1d2	chr8:13255962-13288126	1.68414	1.36584	1.82376	1.78356	1.42576	0	1	1	0	0	1	1	1	1	1	1	1	1	1	1	1
NM_001042649	Dcun1d2	chr8:13255962-13288126	0.759494	1.11813	1.37857	0.26202	1.41208	0	1	1	0	0	1	1	1	1	1	1	1	1	1	1	1
NM_001042650	Dcun1d2	chr8:13255962-13288126	0.924337	1.58807	1.78903	1.07668	2.32221	0	1	1	0	0	1	1	1	1	1	1	1	1	1	1	1
NM_001042651	Dcun1d2	chr8:13255962-13288126	0.777397	0.54937	0.367992	0.3541	0.000218	0	1	1	0	0	1	1	1	1	1	1	1	1	1	1	1
NM_026993	Ddah1	chr3:145421655-145557241	4.19504	4.30956	3.16631	4.20529	5.59122	0	0	0	1	1	1	1	1	1	1	1	1	1	1	1	1
NM_030143	Ddit4l	chr3:137286635-137291296	2.50729	2.68127	0.756347	2.25983	2.4596	0	0	0	1	0	-1	0	0	1	0	1	1	1	1	1	1	II
NM_001013741	Ddn	chr15:98634212-98638356	0.027144	0.0803407	0.051465	0.053295	0.063977	0	0	0	0	-1	-1	0	0	0	0	0	-1	0	1	0	0	I
NM_017397	Ddx20	chr3:105481379-105490489	4.9349	5.04107	5.23164	4.12874	2.638	1	1	0	0	0	-1	1	1	1	1	1	1	1	1	1	1
NM_013932	Ddx25	chr9:35349432-35366055	2.18547	2.37349	5.66795	2.14977	0.713383	0	0	0	0	0	1	1	1	1	1	0	0	0	1	1	0
NM_001145885	Ddx4	chr13:113388540-113442518	3.30845	3.65263	6.41066	3.75033	0.000122	0	0	0	-1	-1	NA	1	1	1	1	NA	NA	NA	0	-1	-1
NM_010029	Ddx4	chr13:113388540-113442518	0.00054	0.192512	1.7463	0.153247	0.199388	0	0	0	-1	-1	NA	1	1	1	1	NA	NA	NA	0	-1	-1
NM_028041	Ddx54	chr5:121063138-121078601	5.62862	5.59675	5.00249	5.22819	5.04263	1	1	1	1	1	1	1	1	1	1	0	0	1	1	1	1
NM_001282072	Deaf1	chr7:148483074-148513624	0.411513	0.349841	2.6553	0.805088	0.428443	0	0	1	1	1	1	1	1	1	1	1	1	1	1	0	0
NM_001282076	Deaf1	chr7:148483074-148513624	1.2634	1.23788	1.10512	0.776269	0.486395	0	0	1	1	1	1	1	1	1	1	1	1	1	1	0	0
NM_016874	Deaf1	chr7:148483074-148513624	3.76425	3.42142	3.02378	3.27498	3.38158	0	0	1	1	1	1	1	1	1	1	1	1	1	1	0	0
NM_001253783	Def8	chr8:125966855-125987799	1.13045	1.53991	0.145911	1.71551	0.833246	0	1	1	1	1	1	1	0	0	0	1	1	1	1	1	1	I
NM_001253784	Def8	chr8:125966855-125987799	2.09969	2.09996	0.216506	1.7013	1.35985	0	1	1	1	1	1	1	0	0	0	1	1	1	1	1	1	I
NM_001281803	Def8	chr8:125967158-125987799	2.05471	2.02972	0.210521	2.1093	1.69839	0	1	1	1	1	1	1	0	0	0	1	1	1	1	1	1	I
NM_054046	Def8	chr8:125966855-125987799	4.5462	4.67097	0.93454	4.33018	2.81933	0	1	1	1	1	1	1	0	0	0	1	1	1	1	1	1	I
NM_001171002	Degs2	chr12:109925001-109940516	1.93952	2.1544	2.38402	1.93355	2.77858	0	0	0	0	-1	-1	0	0	0	0	-1	-1	-1	1	1	1	I
NM_027299	Degs2	chr12:109928431-109940516	0	0.00460983	0.0168077	0.022155	0	0	0	0	0	-1	-1	0	0	0	0	-1	-1	-1	1	1	1	I
NM_001093754	Dennd2d	chr3:106285348-106305948	0.193697	0.153126	0.609554	0.105408	0.726531	0	0	0	0	0	NA	1	1	1	1	1	1	1	1	1	1
NM_001278941	Dennd2d	chr3:106285367-106305948	0.0001195	0.000109	0.108093	0.119727	3.5e-05	0	0	0	0	0	NA	1	1	1	1	1	1	1	1	1	1
NM_001081066	Dennd3	chr15:73342989-73402672	1.35745	1.13298	1.08034	1.55126	0.749048	1	0	0	1	1	1	1	0	1	1	1	1	1	1	1	1
NM_010043	Des	chr1:75356866-75365154	1.97808	2.47012	1.59356	3.95465	3.81878	0	0	0	0	-1	NA	0	0	-1	0	-1	NA	NA	1	1	1	I
NM_018769	Dfna5	chr6:50157401-50211768	0.68735	0.824303	1.12841	0.565508	0.912685	0	1	0	1	NA	-1	1	1	1	0	1	1	1	1	1	1
NM_026384	Dgat2	chr7:106302172-106331223	1.50099	1.71902	5.90693	1.43533	1.60185	0	0	0	0	0	-1	1	1	1	1	0	0	1	1	0	0
NM_001081633	Dgcr14	chr16:17900801-17911441	1.75598	1.74651	2.32638	1.87265	1.77616	1	0	1	0	0	0	1	1	0	0	0	0	0	1	1	1
NM_022408	Dgcr14	chr16:17900801-17911441	3.40349	3.46152	3.40376	2.95993	3.03049	1	0	1	0	0	0	1	1	0	0	0	0	0	1	1	1
NM_178681	Dgkb	chr12:38607291-39359997	0.077958	0.141759	0.00331425	0.026961	0	1	1	0	NA	NA	NA	1	0	1	1	0	1	0	1	1	1
NM_138650	Dgkg	chr16:22466641-22657304	0.190116	0.122282	0.27176	0.145039	0.03237	0	0	0	0	0	-1	0	0	0	0	-1	-1	0	1	0	1	I
NM_001081206	Dgki	chr6:36796021-37249976	0.055531	0.112498	0.87667	0.086723	0.051713	0	0	0	0	0	-1	0	0	0	0	0	0	0	1	0	1	I
NM_177914	Dgkk	chrX:6356431-6525489	0.276865	0.571333	1.72065	0.17279	0.20579	0	0	0	-1	-1	-1	1	0	1	1	-1	-1	0	1	NA	1
NM_007857	Dhh	chr15:98723457-98728971	0.233696	0.420584	0.355767	0.609171	0.222434	0	0	0	0	-1	-1	0	1	0	0	-1	-1	-1	1	0	0	I
NM_001172424	Dhrs3	chr4:144482729-144517548	1.00088	1.19949	0.6686	0.853694	4.76709	0	0	0	0	0	NA	1	0	1	1	1	1	1	1	0	1
NM_011303	Dhrs3	chr4:144483039-144517548	0.70575	0.589682	0.67916	0.687199	3.75468	0	0	0	0	0	NA	1	0	1	1	1	1	1	1	0	1
NM_026191	Dhx40	chr11:86582350-86621162	4.42026	4.29862	5.52182	4.5421	3.64728	1	0	0	1	1	NA	1	1	1	1	1	1	1	1	1	1
NM_172119	Dio3	chr12:111517439-111519307	1.79392	1.90913	0.796465	1.00841	1.72441	0	0	0	0	0	-1	0	0	0	0	-1	-1	0	1	0	0	I
NR_002866	Dio3os	chr12:111513594-111516278	0.264603	0.24504	0.297153	0.228156	0.739805	0	0	0	0	0	-1	0	0	0	0	-1	-1	0	1	0	0	I
NM_001159361	Dip2b	chr15:99869094-100049904	2.33444	2.16971	3.31206	2.12732	1.1784	0	0	0	0	0	0	1	1	1	1	0	1	1	1	0	1
NM_001081426	Dip2c	chr13:9275770-9668172	1.75185	1.76538	1.81532	1.7025	2.10731	0	1	0	0	0	1	1	1	1	1	1	1	1	1	1	1
NM_001024474	Diras2	chr13:52599743-52626205	0.254511	0.190113	0.140692	0.0834765	0.244044	0	0	0	0	-1	-1	0	0	1	0	0	-1	0	1	1	0
NM_010051	Dkk1	chr19:30620373-30623986	0.160347	0.61319	0.0460503	0.779241	0.117556	0	0	0	0	-1	-1	0	0	0	0	-1	-1	0	0	NA	1	I
NM_020265	Dkk2	chr3:131748255-131843268	0.981004	0.560481	0.704342	0.166354	4.71438	-1	0	0	-1	-1	-1	0	0	0	0	0	1	0	1	NA	1	I
NR_028264	Dleu2	chr14:62221672-62301210	0.564729	0.583673	0.802147	0.396185	1.2121	0	1	1	0	1	0	1	1	1	1	1	1	1	1	0	0
NM_173419	Dleu7	chr14:62895065-62911816	0.606468	0.375654	0.707482	0.864353	0.098891	0	1	0	1	1	-1	1	1	1	0	-1	NA	-1	1	1	1
NM_011807	Dlg2	chr7:98239295-99597756	0	0	0	0	0	NA	NA	NA	NA	NA	NA	0	0	1	0	-1	-1	0	NA	NA	NA	I
NM_001163513	Dlg5	chr14:24953174-25065142	3.35305	3.1546	2.61166	2.93027	3.45432	1	1	0	0	0	NA	1	0	1	1	1	1	1	1	1	1
NM_027726	Dlg5	chr14:24953174-25065142	1.02164	1.68187	1.72649	2.62137	2.9504	1	1	0	0	0	NA	1	0	1	1	1	1	1	1	1	1
NM_001145965	Dlgap2	chr8:14095874-14847686	0.0155145	0.0419608	0.243196	0.0633425	0.124938	0	0	0	0	0	0	0	0	0	1	-1	-1	-1	1	1	0	I
NM_172910	Dlgap2	chr8:14095874-14847686	0.021675	0.0126973	0.333909	0.0001015	0.000122	0	0	0	0	0	0	0	0	0	1	-1	-1	-1	1	1	0	I
NM_001277186	Dlgap4	chr2:156439432-156590099	0.417293	0.652484	1.12286	0.6654	0.206899	0	0	0	0	0	1	1	0	0	0	0	-1	0	1	1	1	I
NM_001277187	Dlgap4	chr2:156439432-156590099	0.055105	0.167415	0.897215	0.14781	0	0	0	0	0	0	1	1	0	0	0	0	-1	0	1	1	1	I
NM_146128	Dlgap4	chr2:156439432-156590099	1.88395	1.65033	4.16896	2.31859	0	0	0	0	0	0	1	1	0	0	0	0	-1	0	1	1	1	I
NM_001190703	Dlk1	chr12:110691664-110701546	0.09405	0.212203	0.48956	0.167767	0.335021	0	0	0	0	-1	-1	0	0	1	0	0	-1	-1	1	-1	0	I
NM_001190704	Dlk1	chr12:110691664-110701546	0	0.136913	0.624163	0.105961	0.317422	0	0	0	0	-1	-1	0	0	1	0	0	-1	-1	1	-1	0	I
NM_001190705	Dlk1	chr12:110691664-110701546	1.05e-05	0.258361	0.737157	0.0572415	0.734777	0	0	0	0	-1	-1	0	0	1	0	0	-1	-1	1	-1	0	I
NM_010052	Dlk1	chr12:110691664-110701546	0.925018	2.1491	3.14617	1.10694	3.17333	0	0	0	0	-1	-1	0	0	1	0	0	-1	-1	1	-1	0	I
NR_033813	Dlk1	chr12:110691032-110701546	0.178296	0.463884	0.646919	0.09223	0.590984	0	0	0	0	-1	-1	0	0	1	0	0	-1	-1	1	-1	0	I
NM_007865	Dll1	chr17:15504317-15512787	1.77986	1.73928	0.391167	0.518801	0.298648	0	0	0	0	0	-1	0	0	0	0	0	0	0	1	0	0	I
NM_007866	Dll3	chr7:29078573-29086804	0.78317	1.88205	1.39112	1.17539	0.099724	0	1	1	-1	-1	-1	0	0	0	0	-1	-1	0	1	1	1	I
NM_019454	Dll4	chr2:119151519-119161402	0.0654715	0.164806	0.502655	0.0582785	0.043848	0	0	0	0	0	-1	0	1	0	0	0	0	0	1	1	0	I
NM_010053	Dlx1	chr2:71367501-71372037	0.055187	0.0595223	1.00242	0.0434065	0.179226	0	0	0	0	1	-1	0	1	0	0	0	0	0	0	0	0	I
NR_002854	Dlx1as	chr2:71368694-71375948	0.0621995	0.0571255	0.863989	0.049656	0.129252	-1	0	0	-1	-1	0	0	-1	-1	0	-1	-1	0	1	-1	-1
NM_010054	Dlx2	chr2:71381464-71384811	0.102332	0.214914	1.18701	0.382804	0.500763	0	0	0	0	0	-1	0	1	0	0	1	1	1	1	0	0	I
NM_010055	Dlx3	chr11:94981430-94986605	0.193891	0.407803	3.48174	1.38302	0.011993	0	0	0	0	-1	0	0	0	1	0	-1	-1	0	0	0	0
NM_007867	Dlx4	chr11:95001760-95007115	0.042541	0.0605762	2.64418	0.271605	0.052654	0	0	0	-1	-1	-1	1	0	1	0	0	0	0	1	0	0
NM_010056	Dlx5	chr6:6827800-6832068	0.0442355	0.0247342	4.025e-05	4.3e-05	0.241857	0	0	0	0	-1	0	0	1	0	0	0	-1	0	1	0	1	I
NM_198854	Dlx5	chr6:6827800-6832068	0.001102	0.0576543	0.0876793	0.035846	1.3e-05	0	0	0	0	-1	0	0	1	0	0	0	-1	0	1	0	1	I
NM_010057	Dlx6	chr6:6813333-6817970	0.105873	0.0897555	0.110256	0.054082	0.194243	0	0	0	-1	-1	-1	0	0	1	0	-1	-1	0	0	0	0	II
NR_002839	Dlx6as2	chr6:6813796-6815150	0	0.00672233	0.0248088	0.009612	0.024886	-1	-1	-1	-1	-1	-1	0	0	0	0	-1	-1	0	NA	-1	-1	I
NM_001025567	Dmbx1	chr4:115587723-115612531	0.124594	0.162648	0.73	0.243061	0.002858	0	0	0	0	0	0	0	0	1	0	NA	-1	-1	1	0	0	I
NM_130865	Dmbx1	chr4:115587723-115612531	0.0060225	0.0205115	1.11297	0.002224	0.002813	0	0	0	0	0	0	0	0	1	0	NA	-1	-1	1	0	0	I
NM_028772	Dmgdh	chr13:94444390-94522778	0.090026	0.039764	0.0517668	0.633916	0	-1	0	0	-1	-1	-1	0	0	0	0	-1	-1	-1	1	-1	1	I
NM_015826	Dmrt1	chr19:25580195-25678818	3.88399	3.35517	7.91079	3.61977	0.095582	0	0	0	0	1	NA	1	1	1	0	-1	-1	-1	0	0	0
NM_145831	Dmrt2	chr19:25746900-25753481	0.137368	0.107014	0.814087	0.156878	3.28994	0	0	0	0	-1	-1	0	0	0	0	0	0	0	0	0	0	I
NM_177360	Dmrt3	chr19:25685026-25698411	0.75549	0.527016	3.63176	0.776286	0	0	0	0	0	0	-1	1	0	1	0	-1	-1	-1	1	0	0
NM_175647	Dmrta1	chr4:89354888-89361457	0.068232	0.08443	0.061249	0.052014	0.022902	0	0	0	0	0	-1	0	0	0	0	-1	-1	0	0	0	1	I
NM_172296	Dmrta2	chr4:109650629-109656289	0.456663	0.87942	1.05862	0.586291	0.375251	0	0	0	0	0	-1	0	0	0	0	-1	-1	0	1	0	0	II
NM_019872	Dmrtb1	chr4:107348894-107356767	1.40498	1.64442	4.47649	1.758	0	0	0	0	1	-1	NA	1	1	1	1	NA	NA	NA	1	1	1
NM_027732	Dmrtc2	chr7:25655075-25662670	0.748372	0.541072	2.94312	1.4092	0.020267	1	0	0	-1	-1	NA	1	1	1	1	-1	NA	NA	NA	NA	NA
NM_172771	Dmxl2	chr9:54212964-54349433	1.71308	1.40614	3.34906	1.745	0.771412	1	1	0	0	0	NA	1	1	1	1	0	1	0	1	1	1
NM_026648	Dnaaf1	chr8:122099134-122122354	0.276247	0.354392	0.948333	0.288158	0.021924	0	0	0	0	0	0	1	1	1	1	0	0	0	1	0	1
NM_010060	Dnah11	chr12:119116454-119437516	0.531251	0.475437	1.50583	0.637559	0.209357	0	0	0	0	1	NA	1	0	1	0	0	0	0	1	0	0
NM_175138	Dnaic1	chr4:41516826-41585191	0.792841	0.730086	0.627152	1.64149	0.085856	0	0	0	0	0	-1	1	0	1	1	1	0	0	1	0	1
NM_019794	Dnaja2	chr8:88061538-88079170	6.4158	6.48528	6.93687	6.22868	5.44315	1	1	1	1	1	1	1	1	1	1	1	1	1	0	0	1
NM_021422	Dnaja4	chr9:54547365-54564124	0.924077	1.14966	4.1788	0.899843	2.84846	0	0	0	0	0	0	1	1	1	0	1	1	1	1	0	0
NM_008299	Dnajb3	chr1:90101306-90102323	0.929928	1.10469	2.93992	1.08105	1.81057	1	0	0	-1	-1	-1	1	1	1	1	1	NA	1	1	0	0
NM_176835	Dnajc22	chr15:98929914-98935138	1.73834	1.65596	1.29927	2.30042	0.045187	0	0	0	0	-1	0	0	1	0	0	-1	0	0	1	0	0	I
NM_001164583	Dnajc6	chr4:101223198-101315404	0.17376	5.33333e-06	1e-06	9.5e-06	0	1	1	1	1	-1	NA	0	0	0	0	-1	-1	-1	1	NA	1	I
NM_001164584	Dnajc6	chr4:101180580-101315404	0.0320855	0.177187	0.0899743	0.64639	0.022847	1	1	1	NA	-1	NA	1	0	1	1	0	NA	0	1	1	1
NM_001164585	Dnajc6	chr4:101180580-101315404	0.764597	0.405112	0.0498792	1.25869	0.000342	1	1	1	NA	-1	NA	1	0	1	1	0	NA	0	1	1	1
NM_198412	Dnajc6	chr4:101169252-101315404	1.71675	1.19836	0.154813	2.60041	0	0	1	0	0	0	1	0	0	0	0	-1	-1	0	1	1	1	I
NM_152915	Dner	chr1:84366413-84692796	0.351172	0.574011	0.210143	1.21976	0.62093	0	0	1	0	0	NA	0	0	0	0	-1	NA	0	1	1	1	I
NM_001038619	Dnm3	chr1:163917432-164408161	0.011032	0.0264173	0.0778888	0.028061	0.927011	0	0	1	0	-1	-1	1	1	0	1	0	0	0	1	1	0
NM_172646	Dnm3	chr1:163920353-164408165	0.0747455	0.054074	0.0962723	0.008824	1.34922	0	0	1	0	-1	-1	1	1	0	1	0	0	0	1	1	0
NM_001271753	Dnmt3a	chr12:3807159-3914443	0.0163875	1.05164	0.894116	2.04493	0.025453	0	0	0	0	0	NA	1	1	NA	0	1	NA	1	1	1	1
NM_007872	Dnmt3a	chr12:3806979-3914443	2.01161	1.02527	2.19768	0.0011285	2.23086	0	0	0	0	0	NA	1	1	NA	0	1	NA	1	1	1	1
NM_010069	Doc2a	chr7:133991066-133996219	3.16338	3.39564	2.28828	2.46311	2.15398	0	0	1	0	0	-1	0	0	1	0	-1	-1	-1	1	0	0	I
NM_007873	Doc2b	chr11:75582591-75609559	0.130216	0.157236	2.07053	0.050963	0.48725	0	0	0	0	0	-1	1	0	1	0	-1	-1	1	1	0	0
NM_001033420	Dock1	chr7:141862369-142365330	3.23019	3.23655	3.85236	3.8172	3.74523	0	1	0	1	1	1	1	1	1	0	1	1	1	1	1	1
NM_175291	Dock10	chr1:80497642-80755128	0.129605	0.112907	0.262101	0.0295185	1.19932	0	0	0	0	0	-1	0	0	0	0	0	0	1	1	1	1	I
NM_153413	Dock3	chr9:106795155-107134240	0.64968	0.496189	3.73405	0.406056	0.045797	0	0	0	0	0	-1	1	0	1	1	-1	-1	0	0	0	0
NM_172803	Dock4	chr12:41172639-41573075	1.14161	1.14019	1.00734	1.43743	1.71382	1	1	0	0	0	1	1	0	1	1	1	1	1	1	1	1
NM_001290636	Dock7	chr4:98603349-98787606	0.963018	1.08545	2.83326	1.2	0.938037	1	0	0	0	0	1	1	1	1	1	1	1	1	1	0	1
NM_026082	Dock7	chr4:98603349-98787606	2.49819	2.45995	3.49507	2.95806	3.50337	1	0	0	0	0	1	1	1	1	1	1	1	1	1	0	1
NM_028785	Dock8	chr19:25074018-25276922	0.168812	0.36928	1.49883	0.179494	2.52231	0	0	0	0	0	-1	1	0	0	0	0	-1	0	1	0	0	I
NM_134074	Dock9	chr14:121941260-122196956	1.34996	1.19942	3.41218	1.29864	0.987581	1	0	1	0	0	1	1	1	1	1	1	1	1	1	1	1
NM_001291799	Dok1	chr6:82980929-82983465	0.488262	0.278854	0.461718	0.352703	3.33136	0	0	0	0	0	-1	1	1	1	0	1	1	1	1	0	0
NM_010070	Dok1	chr6:82980929-82983465	1.78768	2.48657	2.53798	1.69808	4.92791	0	0	0	0	0	-1	1	1	1	0	1	1	1	1	0	0
NM_053246	Dok4	chr8:97387727-97400212	1.47125	1.48873	2.6767	1.86668	2.84175	0	0	0	0	0	1	1	1	1	0	1	1	1	1	1	1
NM_001163686	Dok5	chr2:170557306-170705275	0.122463	0.218916	0.0793593	0.309225	0.000285	0	0	0	0	-1	-1	1	0	0	0	1	1	1	1	1	1	I
NM_029761	Dok5	chr2:170557306-170705275	0.222806	0.535172	1.29634	0.212826	2.94122	0	0	0	0	-1	-1	1	0	0	0	1	1	1	1	1	1	I
NM_001039173	Dok6	chr18:89470526-89938528	0.0385725	0.0431388	0.0151643	0	0.324647	0	0	0	0	0	-1	0	0	0	0	0	-1	0	1	0	1	I
NM_172708	Dok7	chr5:35399732-35430480	0.158631	0.093184	0.212569	0.061683	0.074152	0	0	0	0	0	-1	0	0	-1	0	-1	-1	0	1	1	NA	I
NM_177208	Dopey1	chr9:86360760-86449413	1.21994	1.2542	2.84591	1.21429	1.39122	1	1	0	0	0	-1	1	1	1	1	0	1	1	1	0	1
NM_026700	Dopey2	chr16:93712151-93740523	0.510068	0.211689	0.0616792	0.308084	0.071122	1	0	0	0	0	0	1	1	0	1	1	1	1	1	1	1
NM_027293	Dopey2	chr16:93712151-93810833	2.20926	2.01219	3.12788	2.48758	2.36487	1	0	0	0	0	0	1	1	0	1	1	1	1	1	1	1
NM_001267625	Dpf3	chr12:84314737-84828686	0.0089375	0.0379872	0.0942318	0.12035	0.026165	0	0	0	0	0	0	0	0	0	0	0	0	0	1	1	0	II
NM_001267626	Dpf3	chr12:84369997-84828686	0.159879	0.069429	0.550963	0.273287	0.008658	0	0	0	0	0	0	0	0	0	0	0	0	0	1	1	0	II
NM_058212	Dpf3	chr12:84369997-84828686	0.039691	0.116454	0.00015	3e-05	0.00902	0	0	0	0	0	0	0	0	0	0	0	0	0	1	1	0	II
NM_144491	Dph1	chr11:74991144-75003985	3.64397	3.56883	3.26597	3.49785	3.30893	1	1	1	0	0	1	0	0	1	0	1	1	1	1	1	1	II
NM_199021	Dpp10	chr1:125228714-125942136	0.0182185	0.014171	0.0136592	0.0114815	0	0	0	0	0	0	-1	0	0	0	0	-1	-1	-1	1	NA	1	I
NM_001159543	Dpp4	chr2:62171279-62250288	0.575874	0.290779	0.0429163	0.204212	0.028916	0	1	0	1	NA	NA	0	0	0	0	0	-1	0	1	1	1	I
NM_010074	Dpp4	chr2:62168129-62250288	2.51685	2.13413	0.0970847	2.04225	0.06976	0	1	0	1	NA	NA	0	0	0	0	0	-1	0	1	1	1	I
NM_010075	Dpp6	chr5:27143896-28054040	0.132748	0.0859942	1e-06	0.0509455	0	0	0	0	0	-1	-1	0	0	0	0	NA	NA	NA	1	NA	0	I
NM_207282	Dpp6	chr5:27375738-28054040	0.0297285	0.0175828	0.00818025	0.027237	0	0	0	0	-1	-1	-1	0	0	0	0	NA	NA	-1	1	NA	0	I
NM_001166207	Dpy19l2	chr9:24361491-24500737	0	0.0169195	0.155175	0.0248805	0	0	0	0	-1	-1	-1	1	1	1	1	-1	NA	-1	1	1	1
NM_001164466	Dpys	chr15:39614242-39689016	1.0746	0.816379	0.0163077	0.580932	0	0	1	0	1	1	-1	0	0	0	0	-1	-1	-1	1	1	1	I
NM_022722	Dpys	chr15:39600030-39689016	0.05072	0.0189157	1.25e-06	0.0663785	0	0	1	0	1	1	-1	0	0	0	0	-1	-1	-1	1	1	1	I
NM_009955	Dpysl2	chr14:67421700-67487437	1.39787	1.87761	2.72046	1.87169	3.35729	1	1	1	0	0	NA	1	1	1	1	1	1	1	1	1	1
NM_009468	Dpysl3	chr18:43480632-43553031	2.29488	2.28006	0.883512	2.21703	4.48004	1	1	1	0	0	NA	0	0	1	0	1	1	1	1	1	1	I
NM_011993	Dpysl4	chr7:146271899-146287690	1.07116	2.14752	0.866448	1.71886	1.45787	0	0	0	0	0	-1	0	0	0	0	0	1	1	1	0	1	I
NM_023047	Dpysl5	chr5:31014267-31101742	1.61692	2.494	3.1595	2.27952	0.104213	0	0	0	0	0	NA	1	0	1	0	0	0	0	1	0	0	II
NM_027878	Dram1	chr10:87785548-87819820	0.843137	1.19293	1.26681	0.420891	4.15407	0	0	0	0	0	NA	1	0	1	0	1	1	1	1	0	1
NM_027426	Draxin	chr4:147472545-147504807	0.241907	0.572583	0.622136	0.389149	0.344331	0	0	0	0	0	0	0	0	0	0	0	-1	0	1	1	0	I
NM_001291801	Drd1a	chr13:54146552-54150149	0.009771	0.0202605	0.0303612	0.0107725	0.034407	0	0	0	0	-1	-1	1	NA	-1	0	0	-1	0	1	1	1
NM_010076	Drd1a	chr13:54146552-54151027	0.0096685	0.0004725	0.0251747	0.000387	0.000453	0	0	0	0	-1	-1	1	NA	-1	0	0	-1	0	1	1	1
NM_010077	Drd2	chr9:49148766-49215319	0.140308	0.112919	0.108751	0.153388	0.063013	0	0	0	0	-1	-1	1	0	0	0	-1	-1	-1	1	0	NA	I
NM_007878	Drd4	chr7:148477904-148480900	0.115176	0.204686	0.316958	0.863143	0.398513	0	0	0	0	-1	0	0	0	0	0	-1	-1	0	1	0	0	I
NM_013503	Drd5	chr5:38710747-38713549	0.065165	0.054412	0.0123125	0.071898	0.011084	0	0	0	0	-1	-1	0	0	0	0	-1	-1	-1	1	0	0	I
NM_013505	Dsc2	chr18:20189298-20218006	0.85575	1.299	0.35206	2.25066	0.180465	0	0	0	0	1	NA	1	0	1	1	0	NA	1	1	1	1
NM_001291809	Dsc3	chr18:20119430-20160598	0.001003	0.0173247	0.000691	0.0003555	0.000858	0	0	0	1	NA	-1	0	0	1	0	NA	NA	1	1	1	1	I
NM_007882	Dsc3	chr18:20119430-20160598	0.014475	0.0321978	0.0476605	0.0697405	0.010947	0	0	0	1	NA	-1	0	0	1	0	NA	NA	1	1	1	1	I
NM_031174	Dscam	chr16:96813686-97392342	0.024039	0.0433245	0.369814	0.054481	0.024961	0	0	0	0	0	-1	0	0	0	0	-1	-1	-1	1	1	1	I
NM_001081270	Dscaml1	chr9:45238375-45561796	0.334715	0.343095	0.926181	0.436831	0.010067	0	0	0	0	0	0	0	0	0	0	-1	-1	-1	1	0	1	I
NM_007883	Dsg2	chr18:20716616-20763027	3.45015	2.99909	0.560591	3.25098	0.007614	1	1	0	1	1	1	0	0	0	0	-1	-1	0	1	1	1	I
NM_023842	Dsp	chr13:38243162-38290446	1.99341	2.42672	0.74426	2.88549	0.113535	0	0	0	0	0	-1	0	0	0	0	-1	-1	-1	1	0	1	I
NM_008052	Dtx1	chr5:121130272-121161678	1.74798	1.9445	3.40613	2.81227	0.087858	0	0	0	0	0	-1	0	0	0	0	-1	-1	0	1	1	1	I
NM_172442	Dtx4	chr19:12540825-12576486	1.35489	1.97701	1.54219	1.47697	2.21569	0	0	0	0	0	1	1	1	1	1	1	1	1	1	1	1
NM_001099297	Duox1	chr2:122141407-122173708	0.281228	0.220944	0.137292	0.114403	0.077834	-1	-1	-1	-1	-1	-1	-1	0	0	-1	-1	-1	-1	NA	-1	NA	I
NM_177610	Duox2	chr2:122106172-122123901	0.0514695	0.0387325	0.208294	0.0151565	0	0	0	0	-1	-1	-1	0	0	0	0	-1	-1	0	1	-1	-1	I
NM_145395	Duoxa1	chr2:122129284-122139466	0.085	0.0950388	0.134224	0.0460875	0.354589	0	0	0	-1	-1	-1	0	0	0	0	0	0	0	1	-1	1	I
NM_025777	Duoxa2	chr2:122124635-122128621	0.0346855	0.112579	0.336325	0.023669	0	0	0	0	-1	-1	-1	0	0	0	0	-1	-1	0	0	-1	-1	I
NM_022019	Dusp10	chr1:185858339-185899515	1.22839	1.44975	2.93212	1.10645	1.89379	0	0	0	0	0	0	1	1	1	0	1	1	1	1	0	0
NM_019819	Dusp14	chr11:83861546-83881859	2.79362	3.12757	3.80997	2.7318	2.41816	0	1	0	0	1	1	1	1	1	1	1	1	1	1	1	0
NM_001159376	Dusp15	chr2:152766730-152777318	0.125613	0.252051	0.614238	0.0854755	0.733558	0	0	0	0	0	0	0	0	1	0	0	-1	0	0	1	0	II
NM_145744	Dusp15	chr2:152770668-152777141	0.226736	0.289447	0.639919	0.165394	1.12279	0	0	0	0	0	0	0	0	1	0	0	-1	0	0	1	0	II
NM_001048054	Dusp16	chr6:134665485-134742646	0.428416	0.688787	0.703541	1.1402	2.6e-05	0	1	0	0	1	1	1	0	1	1	1	1	1	1	0	1
NM_130447	Dusp16	chr6:134665485-134742646	3.15651	2.94218	2.80389	2.92753	2.36336	0	1	0	0	1	1	1	0	1	1	1	1	1	1	0	1
NM_010090	Dusp2	chr2:127161894-127164113	0.54749	1.15812	2.35047	0.586414	0.311118	0	0	0	0	0	-1	1	1	1	1	0	NA	1	1	-1	0
NM_025869	Dusp26	chr8:32200133-32207519	0.249882	0.490887	1.55073	0.29282	0	0	0	0	0	0	-1	0	0	0	0	-1	-1	-1	1	0	0	I
NM_028207	Dusp3	chr11:101832457-101846105	2.76334	2.74805	2.4877	2.05504	4.41498	1	1	0	0	0	NA	1	1	1	1	1	1	1	1	1	1
NM_176933	Dusp4	chr8:35870663-35882948	3.57745	4.10155	1.33347	3.37808	2.96581	0	0	0	1	0	NA	1	0	0	0	1	1	1	1	1	0	II
NM_153459	Dusp7	chr9:106270962-106278054	2.37575	2.96335	4.08546	2.2672	3.71137	1	0	0	0	0	1	1	1	1	1	1	1	1	1	1	1
NM_029352	Dusp9	chrX:70884779-70888853	5.61809	5.16594	4.9823	6.83003	1.07018	0	0	1	-1	0	NA	1	0	1	1	0	NA	0	1	1	1
NM_001081954	Dux	chr10:57693398-57695423	0.819083	0.894682	0.0557713	1.13181	0	0	0	0	-1	-1	-1	0	0	0	0	NA	NA	NA	0	0	0	I
NM_001191023	Dync1i1	chr6:5675638-5978039	0	1e-05	0.000106	0	0	0	1	0	0	NA	NA	1	0	1	0	0	-1	0	1	1	1
NM_001191025	Dync1i1	chr6:5675638-5978039	0.160493	0.417031	0.194355	0.0005245	0.302725	0	1	0	0	NA	NA	1	0	1	0	0	-1	0	1	1	1
NM_001191026	Dync1i1	chr6:5675638-5978039	3e-06	0.004887	7.175e-05	4e-06	0	0	1	0	0	NA	NA	1	0	1	0	0	-1	0	1	1	1
NM_001191027	Dync1i1	chr6:5675638-5978039	0.109585	0.0468682	0.00752475	0.218264	8.7e-05	0	1	0	0	NA	NA	1	0	1	0	0	-1	0	1	1	1
NM_010063	Dync1i1	chr6:5675638-5978039	0	0.0525442	0.030353	0	0.000128	0	1	0	0	NA	NA	1	0	1	0	0	-1	0	1	1	1
NM_001077694	Dysf	chr6:83958591-84161053	1.01521	1.05291	0.447131	1.00094	2.52586	0	1	0	0	0	NA	1	0	1	0	1	1	1	1	1	1
NM_021469	Dysf	chr6:83969379-84161053	1.02859	0.94697	1.97582	1.25058	2.71261	1	1	1	1	NA	NA	1	0	0	0	1	NA	1	1	1	1	I
NM_172859	Dzank1	chr2:144296292-144353134	0.229297	0.337406	1.87493	0.173885	0.137909	1	1	0	0	0	NA	1	1	1	1	0	0	0	1	1	1
NM_025943	Dzip1	chr14:119274741-119322389	2.24811	2.44399	3.82204	2.72881	3.04618	0	0	0	0	0	-1	1	1	1	0	1	1	1	1	0	1
NM_175332	E130012A19Rik	chr11:97488700-97491030	6.46559	6.65487	4.34767	5.59721	1.70544	1	1	1	0	0	1	1	0	1	1	0	-1	0	1	1	1
NR_024324	E130201H02Rik	chr7:127741138-127741989	3.6087	3.83794	2.51277	4.1649	3.64718	0	0	0	-1	-1	-1	1	0	1	0	NA	NA	0	1	0	0
NM_001013784	E130309D14Rik	chr11:74433106-74455018	1.8762	1.44294	0.531345	2.09226	0.037574	1	0	0	0	0	NA	0	0	0	0	-1	-1	-1	1	1	1	I
NM_178756	E130309F12Rik	chr4:49072333-49353133	0.070323	0.102694	0.878835	0.0601395	0.008104	0	0	0	0	0	-1	1	0	0	0	0	0	0	1	0	1	I
NM_007892	E2f5	chr3:14578670-14606309	3.77872	4.00577	4.45258	4.69388	2.41047	1	1	0	0	0	0	1	1	1	1	1	1	1	1	1	1
NM_033270	E2f6	chr12:16817770-16833558	3.11523	3.59087	4.27443	2.86925	2.9155	0	0	0	0	0	-1	1	1	1	1	1	1	1	0	0	1
NR_027677	E2f6	chr12:16817770-16833558	2.78566	2.40894	3.77787	2.5219	2.01725	0	0	0	0	0	-1	1	1	1	1	1	1	1	0	0	1
NM_001013368	E2f8	chr7:56121798-56136411	4.24658	4.32673	2.39427	3.55569	2.10692	0	0	0	0	0	-1	1	0	1	1	1	1	1	1	1	1
NM_175528	E330009J07Rik	chr6:40357496-40386132	1.01285	0.9879	2.14002	0.918737	0.498416	0	0	0	0	0	-1	1	1	1	1	1	0	0	1	0	1
NR_026942	E330013P04Rik	chr19:60220577-60238494	0.0417555	0.047898	0.238187	0.018665	0.688651	NA	1	0	NA	NA	NA	1	1	1	1	0	0	1	NA	NA	NA
NM_001113401	Eaf2	chr16:36792969-36828345	0.581583	0.551214	1.55837	0.837078	0.137477	1	1	0	0	0	-1	1	1	1	1	0	0	0	1	0	1
NM_001290709	Ebf1	chr11:44431601-44821598	0.0013615	0.435536	0.412366	0.136418	1.9426	0	0	0	0	0	0	0	1	0	0	1	1	1	1	0	0	I
NM_001290710	Ebf1	chr11:44431601-44821598	0.108795	0.078886	0.0433332	0.0827965	0.103697	0	0	0	0	0	0	0	1	0	0	1	1	1	1	0	0	I
NM_001290711	Ebf1	chr11:44431601-44821598	5.5e-06	0.0577993	0.170905	0.086384	0.161895	0	0	0	0	0	0	0	1	0	0	1	1	1	1	0	0	I
NM_007897	Ebf1	chr11:44431601-44821598	0.835655	0.537457	0.345005	0.0217855	2.27488	0	0	0	0	0	0	0	1	0	0	1	1	1	1	0	0	I
NM_001276387	Ebf2	chr14:67852128-68049789	0.0545295	0.111449	0.051914	0.0352915	0.081071	0	0	0	0	-1	0	1	1	0	0	0	0	0	1	0	0	I
NM_010095	Ebf2	chr14:67852128-68049789	0.05473	0.414766	1.28009	0.035422	0.21952	0	0	0	0	-1	0	1	1	0	0	0	0	0	1	0	0	I
NM_001113414	Ebf3	chr7:144385353-144506128	5.75e-05	0.250987	0.51968	7.4e-05	1.15362	0	0	0	0	-1	-1	0	1	1	NA	0	1	0	1	0	0	I
NM_001113415	Ebf3	chr7:144385353-144506128	9.5e-06	0.0637275	0.161884	1.35e-05	0.000188	0	0	0	0	-1	-1	0	1	1	NA	0	1	0	1	0	0	I
NM_010096	Ebf3	chr7:144385353-144506128	0.251866	0.398142	0.431463	0.067507	0.907042	0	0	0	0	-1	-1	0	1	1	NA	0	1	0	1	0	0	I
NM_001110513	Ebf4	chr2:130121674-130196217	0.443719	0.452393	2.82385	1.31477	1.97561	0	0	0	0	0	-1	1	0	0	0	0	0	0	1	1	0	I
NM_139293	Ece2	chr16:20629923-20645988	0.574519	0.999212	1.11032	0.927388	2.26035	1	1	0	0	0	NA	1	1	1	0	1	NA	1	1	1	1
NM_177942	Ece2	chr16:20629923-20645988	0.662259	0.093666	0.214839	0.000686	0.087263	1	1	0	0	0	NA	1	1	1	0	1	NA	1	1	1	1
NM_001277925	Ecel1	chr1:89044229-89052711	0.1672	0.0968527	0.348249	0.217005	0.01073	0	0	0	0	0	-1	0	0	0	0	-1	-1	-1	1	0	0	I
NM_021306	Ecel1	chr1:89044229-89052931	0.167145	0.466862	0.16445	0.231877	0.010859	0	0	0	0	0	-1	0	0	0	0	-1	-1	-1	1	0	0	I
NM_026947	Eci3	chr13:35038482-35055678	1.0078	1.04711	1.36784	1.4226	1.64154	1	0	1	-1	-1	-1	0	0	0	0	0	-1	0	1	1	1	I
NM_010100	Edar	chr10:58063535-58138444	0.0134525	0.0283527	0.22558	0.0173515	0.072986	NA	0	1	-1	-1	-1	1	1	1	0	0	NA	0	NA	NA	NA
NM_133643	Edaradd	chr13:12563475-12612717	0.051005	0.0529928	0.596993	0.033274	0.075241	0	0	0	0	-1	-1	1	0	1	1	0	0	0	1	0	1
NM_001037987	Edil3	chr13:88961076-89462830	0.363711	0.311441	0.17624	0.0602445	2.04222	0	0	0	0	0	-1	0	0	1	0	1	1	1	1	0	1	I
NM_010103	Edil3	chr13:88961076-89462830	0.118312	0.137239	0.0441327	0.0122955	1.7914	0	0	0	0	0	-1	0	0	1	0	1	1	1	1	0	1	I
NM_010104	Edn1	chr13:42396638-42403358	0.909705	0.86958	0.0495637	1.38132	2.36627	-1	0	0	0	-1	0	0	0	0	1	1	1	1	1	1	1	I
NM_007902	Edn2	chr4:119834028-119839965	0.630846	0.269091	0.014153	0.420397	0.027486	0	0	1	NA	NA	NA	NA	NA	NA	0	NA	NA	NA	1	1	1
NM_007903	Edn3	chr2:174586258-174609543	0	0.0995753	0.165968	0.0562735	0	0	0	0	0	-1	-1	1	0	NA	1	NA	NA	NA	1	1	1
NM_010332	Ednra	chr8:80186927-80248351	1.73816	1.14485	1.3634	0.0660345	3.12268	1	0	0	1	1	-1	1	0	1	1	1	1	1	1	1	1
NM_001136061	Ednrb	chr14:104213831-104243693	4.5e-06	0.192536	0.0287965	1.6e-05	0.09585	0	0	0	0	-1	-1	0	0	0	0	0	-1	0	1	1	1	I
NM_001276296	Ednrb	chr14:104213831-104242918	0.0566035	0.0435522	0.0232245	0.017113	0.400769	0	0	0	0	-1	-1	0	0	0	0	0	-1	0	1	1	1	I
NM_007904	Ednrb	chr14:104213831-104242918	0.211228	0.379452	0.0434163	0.0957645	2.07299	0	0	0	0	-1	-1	0	0	0	0	0	-1	0	1	1	1	I
NM_001001932	Eea1	chr10:95403296-95508152	1.89365	1.84735	2.44077	1.93486	2.64909	0	1	0	0	1	0	1	1	1	1	1	1	1	1	1	1
NM_010106	Eef1a1	chr9:78326260-78329531	12.6017	12.4976	11.6739	13.0633	12.3167	1	1	1	1	1	1	1	1	1	1	1	1	1	0	0	1
NM_007906	Eef1a2	chr2:180882396-180891720	0.564185	0.48702	0.299407	0.596454	0.066419	0	0	0	0	0	-1	0	0	-1	0	-1	-1	-1	1	NA	1	I
NM_018796	Eef1b2	chr1:63223404-63227060	8.99328	9.0672	7.82309	9.50452	8.41543	1	1	1	1	1	1	1	1	1	1	1	1	1	0	0	1
NM_001285429	Eef1d	chr15:75725225-75739986	2.9045	3.36755	2.60807	1.57101	2.04373	0	0	1	0	0	0	1	0	1	0	1	1	1	1	1	1
NM_001285430	Eef1d	chr15:75725225-75739774	3.58887	3.43612	2.88649	4.15305	2.56939	0	0	1	0	0	0	1	0	1	0	1	1	1	1	1	1
NM_001285431	Eef1d	chr15:75725225-75739986	0.54245	0.72016	0.333162	0.0827935	0.592271	0	0	1	0	0	0	1	0	1	0	1	1	1	1	1	1
NM_001285432	Eef1d	chr15:75725225-75739774	4.04455	3.97416	2.8113	3.33312	4.10429	0	0	1	0	0	0	1	0	1	0	1	1	1	1	1	1
NM_001285433	Eef1d	chr15:75725225-75739774	0.848074	0.755657	0.40216	0.7031	0.878244	0	0	1	0	0	0	1	0	1	0	1	1	1	1	1	1
NM_001285434	Eef1d	chr15:75725225-75739774	1.8563	1.83386	1.96462	1.47709	1.22514	0	0	1	0	0	0	1	0	1	0	1	1	1	1	1	1
NM_023240	Eef1d	chr15:75725225-75739774	7.318	7.26857	6.49148	7.47183	6.23834	0	0	1	0	0	0	1	0	1	0	1	1	1	1	1	1
NM_029663	Eef1d	chr15:75725225-75739774	1.50978	1.7695	1.05277	0.691963	0.650805	0	0	1	0	0	0	1	0	1	0	1	1	1	1	1	1
NM_007907	Eef2	chr10:80639375-80645254	10.4352	10.2139	10.1341	10.4377	10.5198	1	1	1	1	0	0	1	1	1	1	1	1	1	0	0	1
NM_001267710	Eef2k	chr7:127987113-128050733	4.6e-05	0.0291315	0.708012	0.081507	0.404612	0	0	0	0	0	NA	1	1	1	0	1	1	1	1	1	1
NM_007908	Eef2k	chr7:127986344-128050733	1.62944	1.43316	3.73786	1.84267	3.27745	0	0	0	0	0	NA	1	1	1	0	1	1	1	1	1	1
NM_026189	Eepd1	chr9:25289181-25411695	1.02021	0.938324	2.54761	1.20809	1.16449	0	0	0	1	0	NA	1	1	1	0	1	NA	1	1	1	1
NM_001025103	Efcab4a	chr7:148646992-148652501	1.5643	1.72016	2.99428	2.12237	1.69637	0	0	1	0	-1	NA	1	1	1	0	-1	-1	0	1	0	1
NM_001159697	Efcc1	chr6:87680862-87705905	0.797297	0.860991	1.23368	0.396673	0.244549	0	0	0	0	0	0	0	0	0	0	0	-1	0	0	0	0	I
NM_146015	Efemp1	chr11:28753204-28826743	2.73269	2.47747	3.39909	0.470967	4.97024	NA	0	0	0	0	1	0	0	1	0	1	NA	1	1	NA	1
NM_001164352	Efemp2	chr19:5474734-5481854	1.37973	1.09125	2.22174	0.568029	4.35837	0	0	1	0	0	NA	1	1	1	1	1	1	1	1	1	1
NM_021474	Efemp2	chr19:5474689-5481854	3.69018	3.8139	5.28869	3.42444	8.39799	0	0	1	0	0	NA	1	1	1	1	1	1	1	1	1	1
NM_028889	Efhd1	chr1:89160938-89207366	0.763027	0.940766	0.822001	1.30905	0.017931	0	0	0	0	0	-1	0	0	0	1	0	-1	0	1	1	0	II
NM_025994	Efhd2	chr4:141414056-141430835	3.65371	3.73277	4.03008	3.49578	6.10409	1	0	0	0	0	NA	1	1	1	1	1	1	0	1	0	1
NM_001162425	Efna1	chr3:89075651-89084873	0.000916	4.63333e-05	0.516841	0.000293	3.6e-05	0	1	1	0	0	1	1	1	1	0	0	0	1	1	1	1
NM_010107	Efna1	chr3:89075651-89083567	0.762082	1.27471	2.52034	2.01985	2.49359	0	1	1	0	0	1	1	1	1	0	0	0	1	1	1	1
NM_007909	Efna2	chr10:79642226-79652755	1.64819	2.19309	4.10076	1.99233	2.30756	0	0	0	0	0	NA	1	1	1	1	1	1	1	1	1	1
NM_010108	Efna3	chr3:89118872-89126801	1.84475	2.5647	4.24373	2.86559	2.49204	0	1	0	0	0	NA	1	1	1	0	0	0	0	1	1	0
NM_010109	Efna5	chr17:62952305-63230666	0.0033475	0.411911	0.192787	0.0068535	1.20374	0	0	0	0	0	0	1	0	1	0	1	1	1	1	1	1	I
NM_207654	Efna5	chr17:62952305-63230666	0.668512	1.02799	0.504578	1.18414	2.4216	0	0	0	0	0	0	1	0	1	0	1	1	1	1	1	1	I
NM_010110	Efnb1	chrX:96331468-96344330	1.55586	1.96987	2.28508	1.84295	4.06902	0	0	0	0	0	NA	1	0	1	1	1	1	1	1	1	1
NM_010111	Efnb2	chr8:8617438-8660773	2.68929	3.22714	1.82222	2.24857	3.93144	0	0	0	1	0	-1	1	0	0	1	1	1	1	1	1	1	II
NM_001082483	Efr3b	chr12:3962553-4038915	2.08153	1.6067	2.40233	1.44607	0.807136	0	0	0	0	0	-1	0	0	0	0	0	1	0	1	0	1	I
NM_010113	Egf	chr3:129380492-129458240	0.317429	0.324413	0.51703	0.389744	0.317941	NA	1	1	-1	NA	-1	0	0	0	0	-1	-1	-1	1	NA	NA	I
NM_001167748	Egfem1	chr3:28981498-29589978	0	0.00462267	0.012887	0	0.012407	0	0	0	0	-1	-1	0	0	0	0	-1	-1	0	1	0	1	I
NM_029412	Egfem1	chr3:28981498-29589978	0	3.83333e-06	1.15e-05	0	2.3e-05	0	0	0	0	-1	-1	0	0	0	0	-1	-1	0	1	0	1	I
NM_001289496	Egflam	chr15:7156119-7348390	0.001111	0.00138533	0.00207725	0.0009935	4.4e-05	0	0	0	0	0	-1	0	0	0	0	0	0	0	1	1	1	I
NM_001289498	Egflam	chr15:7156119-7348395	0.002638	0.000894833	0.0007095	0	6.2e-05	0	0	0	0	0	-1	0	0	0	0	0	0	0	1	1	1	I
NM_178748	Egflam	chr15:7156119-7348390	0.079259	0.261849	0.318016	0.162128	0.291146	0	0	0	0	0	-1	0	0	0	0	0	0	0	1	1	1	I
NM_007912	Egfr	chr11:16652205-16787661	0.481247	0.275431	0.596122	0.560862	1.97262	0	0	0	0	0	-1	0	0	0	0	1	1	1	1	1	0	I
NM_207655	Egfr	chr11:16652205-16813910	1.32178	1.40359	1.57727	1.46691	3.84784	0	0	0	0	0	-1	0	0	0	0	1	1	1	1	1	0	I
NM_053207	Egln1	chr8:127432486-127473154	3.13138	3.21227	4.91044	3.90635	4.5689	0	0	0	1	1	1	1	1	1	1	1	1	1	1	1	1
NM_028133	Egln3	chr12:55279967-55304861	2.5355	2.51149	3.60638	4.22746	1.95803	0	0	0	0	0	1	1	1	1	0	0	1	1	1	1	1
NM_007913	Egr1	chr18:35020860-35024610	4.57818	3.75641	6.20386	3.45784	8.02101	0	0	1	0	0	1	1	1	1	0	1	1	1	1	0	0
NM_010118	Egr2	chr10:67000616-67004936	0.657694	0.407953	2.8728	0.112289	3.60686	0	0	0	0	0	0	1	0	1	0	0	1	1	1	1	0
NM_001289925	Egr3	chr14:70477251-70482420	9.4e-05	0.188215	1.16613	2.5e-06	9.5e-05	0	0	0	0	0	0	1	0	1	0	0	1	1	0	0	0
NM_001289927	Egr3	chr14:70477601-70482420	4.15e-05	0.0813337	0.281669	0.049175	0.215667	0	0	0	0	0	0	1	0	1	0	0	1	1	0	0	0
NM_018781	Egr3	chr14:70477251-70482420	1.01064	0.678701	1.8793	0.0001535	1.35018	0	0	0	0	0	0	1	0	1	0	0	1	1	0	0	0
NM_020596	Egr4	chr6:85461115-85463536	1.15924	0.938933	7.31829	0.119325	0.117039	0	0	0	0	0	-1	1	1	1	1	0	-1	0	1	0	0
NM_025613	Eid1	chr2:125498835-125501378	3.00851	3.35553	4.09052	2.88603	5.05926	0	1	0	0	0	NA	1	1	1	1	1	1	1	1	0	1
NM_027236	Eif1ad	chr19:5366812-5371511	5.14036	5.44638	5.33894	4.79147	3.6692	1	1	1	1	1	1	1	1	1	1	1	1	1	0	0	1
NM_025829	Eif4e3	chr6:99575130-99616765	0.88259	1.09335	1.52734	1.16728	2.71338	0	0	0	0	0	-1	1	0	0	1	1	1	1	1	1	1	II
NM_001256195	Eif4g3	chr4:137549370-137762994	2.53161	3.14497	3.82806	2.85622	4.05582	1	1	1	0	0	NA	1	1	1	1	1	1	1	1	0	1
NM_001256198	Eif4g3	chr4:137549370-137762994	1.24417	1.73645	2.09986	1.55372	2.192	1	1	1	0	0	NA	1	1	1	1	1	1	1	1	0	1
NM_172703	Eif4g3	chr4:137549370-137762994	2.10951	3.03827	2.92416	3.19643	3.58429	1	1	1	0	0	NA	1	1	1	1	1	1	1	1	0	1
NM_001166590	Eif5a	chr11:69730213-69734132	4.38629	4.07483	3.21102	2.91957	1.53861	1	1	1	1	1	1	1	1	1	1	1	1	1	0	0	1
NM_001166592	Eif5a	chr11:69730213-69734449	0.628143	1.10378	1.37291	1.16629	1.56249	1	1	1	1	1	1	1	1	1	1	1	1	1	0	0	1
NM_001166594	Eif5a	chr11:69730213-69734449	4.52714	4.37401	4.07173	3.9135	4.05566	1	1	1	1	1	1	1	1	1	1	1	1	1	0	0	1
NM_001166595	Eif5a	chr11:69730213-69734777	8.76532	8.59544	7.42088	8.85996	6.87424	1	1	1	1	1	1	1	1	1	1	1	1	1	0	0	1
NM_001166596	Eif5a	chr11:69730213-69734587	4.43098	3.6885	3.20041	4.28188	1.98822	1	1	1	1	1	1	1	1	1	1	1	1	1	0	0	1
NM_177586	Eif5a2	chr3:28680232-28697768	1.92746	1.99114	4.60872	2.19255	1.5406	0	0	0	0	0	-1	1	1	1	1	0	0	1	1	1	0
NM_010486	Elavl2	chr4:90917456-91038746	0.845148	0.772429	1.5337	0.866185	0.336088	1	0	0	0	0	NA	1	0	1	0	-1	-1	0	1	1	1
NM_207685	Elavl2	chr4:90917456-91066675	0.043655	0.187816	0.485006	0.14306	0	1	0	0	1	0	NA	0	0	1	0	-1	NA	-1	1	0	1	I
NM_207686	Elavl2	chr4:90917456-91038746	2.18083	1.53156	3.04	2.19611	0.001173	1	0	0	0	0	NA	1	0	1	0	-1	-1	0	1	1	1
NM_010487	Elavl3	chr9:21819448-21856467	1.19701	1.54072	0.786881	1.93695	0.028205	1	0	1	0	0	NA	1	0	0	1	-1	-1	-1	1	0	1	I
NM_175522	Elfn1	chr5:140383896-140450678	0.336643	0.577021	2.50388	0.203551	0.495179	0	0	0	0	0	-1	0	0	1	0	0	-1	0	1	0	0	I
NM_183141	Elfn2	chr15:78500436-78548543	0.0297885	0.0477067	0.31757	0.05693	0	0	0	0	0	-1	-1	0	1	0	0	-1	-1	0	1	1	0	I
NM_001282967	Elk3	chr10:92710160-92773904	0.009197	0.0867143	0.0823892	0.0718225	0.30022	0	0	1	1	1	1	1	0	1	0	1	1	1	1	1	1
NM_013508	Elk3	chr10:92710160-92773904	2.54644	2.7689	1.83237	2.64586	4.90488	0	0	1	1	1	1	1	0	1	0	1	1	1	1	1	1
NM_177769	Elmod1	chr9:53759266-53823108	0.035522	0.128253	0.15339	0.074705	0.011988	0	0	0	0	0	-1	0	0	0	0	-1	-1	0	1	0	1	I
NM_019423	Elovl2	chr13:41277750-41315772	1.18181	1.09781	1.40444	1.69916	0.023681	1	1	1	1	0	NA	1	1	1	1	0	NA	0	1	0	1
NM_007703	Elovl3	chr19:46206388-46210184	0.029047	0.0206678	0.238542	0.037211	0	-1	0	0	-1	-1	-1	1	0	0	0	-1	-1	0	1	-1	NA	I
NM_148941	Elovl4	chr9:83672298-83699912	1.23969	1.41035	2.97753	1.0232	1.02897	0	0	0	0	0	NA	1	1	1	0	0	1	0	1	0	0
NM_029001	Elovl7	chr13:109004597-109077301	1.01358	1.25093	0.471799	1.64327	0.294073	0	0	0	0	0	0	0	0	0	0	0	0	0	1	1	1	I
NM_133222	Eltd1	chr3:151100845-151208045	0.0248045	0.205048	0.0038075	0.044299	0.072266	NA	0	1	NA	NA	NA	0	0	1	0	NA	NA	NA	NA	NA	NA	I
NM_010926	Emc8	chr8:123177813-123192012	4.84024	4.96592	4.4866	4.39422	3.51451	1	1	1	1	1	1	1	1	1	1	1	1	1	0	0	1
NM_080595	Emid1	chr11:5006268-5052225	1.22861	1.15237	1.26428	1.71838	0.989432	0	0	0	0	0	-1	0	0	1	0	0	NA	0	1	1	1	I
NM_145158	Emilin2	chr17:71601515-71660305	1.21687	1.05409	2.54939	0.195639	4.12752	0	0	0	0	0	-1	0	0	0	0	0	1	1	1	0	0	II
NM_001291145	Emilin3	chr2:160732173-160738075	0.058553	0.311424	2.30806	0.301019	0.035505	0	0	0	0	0	-1	1	0	1	0	-1	-1	-1	1	0	0
NM_182840	Emilin3	chr2:160732173-160738075	0.236444	0.173318	2.08959	0.140935	4.7e-05	0	0	0	0	0	-1	1	0	1	0	-1	-1	-1	1	0	0
NM_001043335	Eml1	chr12:109661025-109777774	0.711628	0.718846	0.910106	0.252638	2.19789	0	0	0	0	0	-1	1	0	1	1	1	1	1	1	0	1
NM_001162996	Eml2	chr7:19766518-19791831	4.09322	4.20883	4.00951	4.95402	4.27793	1	1	1	0	0	1	1	1	0	0	0	0	0	1	1	1
NM_028153	Eml2	chr7:19766518-19791831	0.137463	0.189493	0.367311	5.5e-05	6.4e-05	1	1	1	0	0	1	1	1	0	0	0	0	0	1	1	1
NM_144872	Eml3	chr19:9004183-9016072	3.01237	3.39201	4.49228	3.0619	4.00505	1	1	1	0	0	NA	1	1	1	1	1	1	1	1	1	1
NM_001081191	Eml5	chr12:100024813-100139694	2.09039	2.20909	2.59564	2.46181	1.16586	1	1	0	0	0	1	1	0	1	1	0	0	0	1	1	1
NM_146016	Eml6	chr11:29643050-29926033	0.182758	0.22697	0.551218	0.321763	0.341767	0	0	0	0	0	1	1	0	1	1	0	0	0	1	1	1
NM_007929	Emp2	chr16:10281841-10314061	1.56625	1.67095	2.2974	2.39278	5.48964	0	0	0	0	0	0	1	1	1	0	1	1	1	1	1	1
NM_010131	Emx1	chr6:85137924-85154457	0	0.0881312	0.08979	0.517593	0	0	0	0	0	-1	-1	0	1	0	0	-1	-1	-1	0	0	0	I
NM_010132	Emx2	chr19:59533179-59539847	0.270054	0.417365	0.457461	0.127252	3.27057	0	0	0	0	0	-1	0	0	0	0	0	0	0	0	0	0	I
NR_002863	Emx2os	chr19:59499593-59533125	0.101125	0.0815332	0.11768	0.0508845	0.982377	0	0	0	0	0	-1	0	0	0	0	0	0	0	0	0	0	I
NM_010133	En1	chr1:122499063-122504568	0.933329	1.23348	2.88586	0.32007	4.23432	0	0	0	0	-1	-1	0	0	1	0	0	0	0	0	-1	NA	I
NM_010134	En2	chr5:28492235-28498706	1.25024	1.43599	0.913823	1.06065	0.038518	0	0	0	0	0	0	0	1	0	0	-1	-1	-1	1	0	0	I
NM_028013	Endod1	chr9:14158433-14185686	1.13179	1.75344	1.40405	1.80849	2.89749	0	0	0	1	0	NA	1	0	1	0	1	1	1	1	1	1
NM_027147	Enho	chr4:41585176-41587335	1.7207	2.04516	3.38786	2.07598	1.9691	0	0	0	0	0	0	1	1	1	1	0	0	1	1	1	0
NM_013509	Eno2	chr6:124710072-124719527	1.57214	1.70495	3.00377	2.9596	4.69447	1	0	0	0	0	NA	1	0	1	0	1	1	1	1	1	1
NM_001253759	Enox1	chr14:77556569-78121570	3.35483	3.01783	1.11209	1.38925	0.8556	0	0	0	0	0	-1	1	1	1	1	0	0	0	1	0	1
NM_172813	Enox1	chr14:77556569-78121570	3.58848	3.28744	1.28396	2.61162	1.26863	0	0	0	0	0	-1	1	1	1	1	0	0	0	1	0	1
NM_008813	Enpp1	chr10:24361216-24431908	0.928651	0.942983	1.0368	0.205555	2.29522	0	0	0	0	0	-1	0	0	0	0	1	1	1	1	0	1	I
NM_015744	Enpp2	chr15:54670233-54751701	0.478123	0.890618	0.561908	0.450528	0.399174	NA	1	1	NA	NA	NA	1	1	1	0	0	-1	0	NA	NA	NA
NM_009849	Entpd2	chr2:25251393-25256843	0.371331	0.484038	2.23337	1.44344	1.28265	0	0	0	0	0	-1	1	0	0	0	-1	-1	0	1	1	0	I
NM_178676	Entpd3	chr9:120448935-120477443	0.351917	0.502748	1.47753	1.17877	1.24098	0	0	0	1	-1	NA	1	1	1	0	-1	NA	0	1	1	1
NM_001026214	Entpd5	chr12:85714825-85749979	1.10276	1.18603	0.96924	1.35835	1.8921	1	1	0	0	0	1	1	1	1	1	1	1	1	1	1	1
NM_007647	Entpd5	chr12:85714825-85749979	0.614582	0.553744	1.74041	0.333076	0.540601	1	1	0	0	0	1	1	1	1	1	1	1	1	1	1	1
NM_001164789	Eomes	chr9:118387306-118395250	0.437515	0.267175	0.380934	0.86871	0.061425	0	0	0	0	0	0	0	0	0	0	0	-1	0	1	1	0	I
NM_010136	Eomes	chr9:118387306-118395250	1.17936	1.78993	1.82279	1.44839	0.000309	0	0	0	0	0	0	0	0	0	0	0	-1	0	1	1	0	I
NM_010137	Epas1	chr17:87153203-87232750	4.47609	4.49327	1.97699	3.87489	1.43626	0	0	0	1	0	1	0	0	0	0	0	0	0	1	1	1	I
NM_001128606	Epb4.1	chr4:131479343-131604993	1.67707	2.20146	4.04989	1.75865	1.1634	0	0	0	0	0	-1	1	1	1	0	0	NA	1	1	0	0
NM_001003815	Epb4.1l1	chr2:156246787-156368950	2.62087	2.34632	2.62539	1.81538	2.67243	0	0	1	0	1	0	1	1	1	0	0	0	1	1	1	1
NM_001291120	Epb4.1l1	chr2:156246644-156368950	0.728572	0.07802	2.5e-07	0.016812	0	0	0	1	0	1	0	1	1	1	0	0	0	1	1	1	1
NM_001291121	Epb4.1l1	chr2:156246644-156368950	0.000389	0.001682	0.0003045	0	0.001494	0	0	1	0	1	0	1	1	1	0	0	0	1	1	1	1
NM_001291122	Epb4.1l1	chr2:156246644-156368950	1.78787	1.41999	2.93572	2.62048	0.76773	0	0	1	0	1	0	1	1	1	0	0	0	1	1	1	1
NM_001291123	Epb4.1l1	chr2:156246644-156368950	0.0011645	0.00506967	0.00210925	0.000795	0	0	0	1	0	1	0	1	1	1	0	0	0	1	1	1	1
NM_013510	Epb4.1l1	chr2:156246644-156368950	0.11644	0.429298	0.087103	1.22654	0	0	0	1	0	1	0	1	1	1	0	0	0	1	1	1	1
NM_013813	Epb4.1l3	chr17:69506149-69639327	2.57057	2.83847	4.15163	2.88978	5.67289	1	0	0	1	0	NA	1	1	1	1	1	1	1	1	1	1
NM_013512	Epb4.1l4a	chr18:33955980-34166860	4.19108	4.2194	2.38233	4.29234	1.62885	1	1	0	1	1	NA	0	0	1	1	0	0	0	1	1	1	I
NM_019427	Epb4.1l4b	chr4:57074597-57156028	2.29394	2.1899	4.6815	2.90956	1.10181	0	0	0	0	0	-1	1	1	1	0	-1	-1	0	1	0	1
NM_008532	Epcam	chr17:88035318-88050467	7.05867	7.02824	5.9761	7.4541	0.060932	1	1	1	1	1	1	1	1	1	1	0	0	0	1	1	1
NM_134065	Epdr1	chr13:19683576-19711699	1.7183	1.48356	0.863333	1.52833	3.77224	1	1	0	1	0	1	0	0	0	0	1	1	1	1	1	1	I
NM_001256432	Epha10	chr4:124559028-124595044	0.212066	0.137887	0.10131	0.365773	0	0	0	0	0	-1	0	0	0	0	0	-1	-1	-1	1	0	0	I
NM_177671	Epha10	chr4:124559028-124563752	0	1.66667e-07	0	0	0	0	0	0	0	-1	0	0	0	0	0	-1	-1	-1	1	0	0	I
NM_010140	Epha3	chr16:63545043-63863983	0.272245	0.297744	0.241756	0.026315	3.58031	0	0	0	0	-1	0	0	0	0	1	0	0	1	1	0	0	I
NM_007936	Epha4	chr1:77363759-77511663	2.08639	1.57418	0.922525	1.22853	2.67329	0	1	0	0	0	1	0	0	0	0	1	1	1	1	1	1	I
NM_007937	Epha5	chr5:84483787-84846407	0.019946	0.0546533	0.0156288	0.013657	0.092347	0	0	0	0	-1	0	0	0	0	0	0	-1	0	0	1	0	I
NM_007938	Epha6	chr16:59653308-60605357	0.0160245	0.0170352	0.0338925	0.003187	0	0	0	0	0	-1	0	0	0	1	0	-1	-1	-1	1	1	NA
NM_001122889	Epha7	chr4:28740294-28874603	0.0608965	0.123276	0.0812993	0.0538165	0.112348	0	0	0	0	0	1	1	0	1	1	1	1	1	1	1	1
NM_001290434	Epha7	chr4:28740280-28894653	0.380612	0.28583	0.105747	0.123323	0.786615	0	0	0	0	0	1	1	0	1	1	1	1	1	1	1	1
NM_010141	Epha7	chr4:28740280-28894653	0.268069	0.792826	0.241351	0.485428	1.41229	0	0	0	0	0	1	1	0	1	1	1	1	1	1	1	1
NM_007939	Epha8	chr4:136485333-136512731	0.410115	0.443425	2.46798	0.44916	0.047318	0	0	0	0	-1	-1	0	0	0	0	-1	-1	-1	0	NA	0	I
NM_001168296	Ephb1	chr9:101824457-102257023	0.0399615	0.0828385	0.20517	0.023192	0.045823	0	0	0	0	0	0	0	0	0	0	0	0	0	1	1	0	I
NM_173447	Ephb1	chr9:101824457-102257023	9.2e-05	0.106154	1.42808	0.0221735	8.2e-05	0	0	0	0	0	0	0	0	0	0	0	0	0	1	1	0	I
NM_001290753	Ephb2	chr4:136209524-136391926	0.666977	0.663677	1.1895	0.526385	2.19723	0	0	0	0	0	NA	0	0	-1	0	1	1	1	1	1	1	I
NM_010142	Ephb2	chr4:136209528-136391926	2.05083	2.04227	3.12252	2.66774	4.16993	0	0	0	0	0	NA	0	0	-1	0	1	1	1	1	1	1	I
NM_001159571	Ephb4	chr5:137791336-137815750	0.653282	0.902897	0.535386	0.855843	1.46876	1	1	1	1	1	1	1	0	0	0	1	1	1	1	1	1	I
NM_010144	Ephb4	chr5:137791336-137815750	3.29661	3.59363	3.70116	3.18884	4.67469	1	1	1	1	1	1	1	0	0	0	1	1	1	1	1	1	I
NM_001146351	Ephb6	chr6:41555480-41570506	0.0747415	1.04198	2.58182	0.903586	2.29586	0	0	0	0	0	1	1	1	1	0	1	1	0	1	1	1
NM_007680	Ephb6	chr6:41555480-41570506	0.895749	0.238631	0.154054	0.000809	0.001422	0	0	0	0	0	1	1	1	1	0	1	1	0	1	1	1
NM_001033163	Ephx3	chr17:32320714-32326408	0.183715	0.325487	0.133044	0.143228	0.071582	0	0	0	0	-1	0	1	0	0	0	NA	NA	NA	1	1	1	I
NM_001001804	Ephx4	chr5:107832531-107859050	0.361938	0.415087	1.21416	0.451869	0.179966	0	0	0	0	0	-1	1	0	0	0	0	-1	0	1	1	1	I
NM_027984	Epn3	chr11:94350912-94361288	0.113244	0.240003	0.199963	0.517301	0.204763	0	0	0	-1	-1	-1	0	0	-1	0	-1	-1	1	-1	NA	NA	I
NM_010149	Epor	chr9:21763342-21768020	0.49164	0.880929	2.16426	1.10176	0.289002	0	0	1	0	0	NA	1	1	0	0	0	0	0	1	NA	1
NM_001271588	Eps8	chr6:137425765-137597806	0.655041	0.7942	0.187206	0.157431	1.06831	0	1	0	1	1	NA	1	1	1	1	1	1	1	1	1	1
NM_007945	Eps8	chr6:137425765-137597806	3.22204	2.7306	2.08347	2.40849	3.47164	0	1	0	1	1	NA	1	1	1	1	1	1	1	1	1	1
NM_001003817	Erbb2	chr11:98273797-98299030	2.14115	2.409	3.99084	2.39419	3.16577	0	0	0	0	0	NA	1	1	1	0	1	1	1	1	1	1
NM_001005868	Erbb2ip	chr13:104608865-104710666	0.170296	0.298366	1.38368	0.250319	1.13062	0	0	0	0	0	1	1	1	1	1	1	1	1	1	1	1
NM_001289473	Erbb2ip	chr13:104608865-104710666	2.14544	2.3081	2.62267	2.09554	3.21218	0	0	0	0	0	1	1	1	1	1	1	1	1	1	1	1
NM_001289474	Erbb2ip	chr13:104608865-104710666	1.34037	1.47401	0.65572	1.10845	1.08953	0	0	0	0	0	1	1	1	1	1	1	1	1	1	1	1
NM_001289475	Erbb2ip	chr13:104608865-104710666	0.076693	0.196303	0.0340025	0.065672	0.000265	0	0	0	0	0	1	1	1	1	1	1	1	1	1	1	1
NM_010153	Erbb3	chr10:128006423-128026557	3.34388	3.56068	3.13272	3.56921	0.336418	1	1	1	0	1	NA	1	0	0	0	0	0	0	1	1	1	I
NM_010154	Erbb4	chr1:68086539-69154633	0.003872	0.00354767	0.259566	0.002745	0	0	0	0	1	0	-1	0	0	0	0	0	0	0	1	1	1	I
NM_001081221	Ercc6	chr14:33326706-33394175	2.27571	2.26825	3.06798	2.32411	1.61256	0	1	0	1	0	NA	1	1	1	1	1	1	1	1	0	1
NM_007950	Ereg	chr5:91503642-91522675	2.00808	1.34468	0.777539	0.0587655	2.48622	-1	0	0	-1	-1	-1	0	0	0	0	1	1	1	1	NA	NA	I
NM_001034862	Erich1	chr8:14027564-14090327	3.35236	3.24045	2.31252	3.6455	2.70348	1	1	1	0	1	NA	1	0	0	1	0	0	0	1	1	1	II
NM_025744	Erich2	chr2:70346875-70378941	0.079701	0.166365	0.273674	0.133018	0.036915	0	1	0	0	-1	NA	1	0	1	1	1	NA	1	1	1	1
NM_173421	Erich5	chr15:34383066-34403647	0.341126	0.413797	0.501531	0.288087	0.189412	0	0	0	0	-1	0	0	0	0	0	-1	-1	-1	1	-1	1	I
NM_026184	Ero1lb	chr13:12658149-12701795	0.989007	1.02272	2.33774	1.5974	1.30763	1	1	1	0	0	-1	1	1	1	1	1	1	1	1	1	1
NM_027102	Esam	chr9:37335673-37345904	1.78709	2.29939	0.146217	1.38195	0.101399	0	0	0	-1	-1	NA	0	0	0	0	NA	NA	-1	0	NA	1	I
NM_207687	Espn	chr4:151494984-151526316	0.81802	0.66701	1.83061	1.14794	0.120083	0	0	0	0	0	-1	1	0	1	0	-1	-1	0	1	0	1
NM_007956	Esr1	chr10:5342779-5734495	0.055488	0.0421252	0.791937	0.0127475	0.196771	NA	NA	NA	NA	NA	NA	1	0	0	1	1	1	1	NA	NA	NA	I
NM_010157	Esr2	chr12:77221405-77278246	0.212901	4.66667e-05	0.291124	0.0836815	0.191374	1	0	0	0	-1	-1	1	1	1	1	1	1	1	1	0	0
NM_207707	Esr2	chr12:77221405-77278246	0.0002925	1.83333e-06	0.00024075	0.055953	0.000248	1	0	0	0	-1	-1	1	1	1	1	1	1	1	1	0	0
NR_104386	Esr2	chr12:77221405-77278246	0.0714875	0.238283	0.496507	0.060986	0.036549	1	0	0	0	-1	-1	1	1	1	1	1	1	1	1	0	0
NM_001290383	Esrp1	chr4:11259079-11313930	1.24578	1.03035	2.05085	1.28923	0.007675	1	0	1	0	0	NA	1	0	1	0	-1	-1	-1	1	1	1
NM_194055	Esrp1	chr4:11259079-11313930	3.75018	4.10083	4.58177	4.01054	0.007651	1	0	1	0	0	NA	1	0	1	0	-1	-1	-1	1	1	1
NM_176838	Esrp2	chr8:108655082-108660874	1.78122	2.24986	1.63228	2.196	1.20304	0	0	1	0	0	1	1	0	1	0	0	0	1	1	1	1
NM_011934	Esrrb	chr12:87762593-87862578	6.82299	6.37314	2.17132	6.85959	0.025001	0	0	0	0	0	-1	0	0	0	0	-1	-1	0	0	0	0	I
NM_011935	Esrrg	chr1:189821705-190038763	0.012202	0.035947	0.17741	0.019163	0.005259	0	0	0	-1	NA	-1	1	1	1	1	0	0	0	1	1	1
NM_007957	Esx1	chrX:133649935-133654865	1.58142	1.55705	6.17328	3.15052	0	0	0	0	0	-1	0	1	1	0	1	-1	-1	0	1	1	1
NM_011843	Esyt1	chr10:127947305-127962915	4.53917	4.76463	2.73985	4.50836	6.13668	1	1	1	0	1	1	0	0	0	1	1	1	1	1	1	1	I
NM_177775	Esyt3	chr9:99210385-99258949	1.64662	1.60069	2.79951	1.68411	0.072356	0	0	0	0	0	-1	0	0	0	0	-1	-1	0	1	1	0	I
NM_023154	Ethe1	chr7:25372561-25393944	2.66858	2.98287	4.13574	3.40125	3.94638	0	0	0	0	0	NA	0	1	1	0	1	1	1	1	1	1
NM_175443	Etnk2	chr1:135260148-135276895	1.53798	1.31889	3.25442	2.36198	0.430307	0	0	0	0	0	-1	1	1	1	0	0	0	0	1	1	1
NM_001038642	Ets1	chr9:32503626-32565405	0.138646	0.316019	0.85239	0.333504	0.498769	0	0	0	0	-1	NA	1	1	1	0	1	1	1	1	1	1
NM_011808	Ets1	chr9:32503626-32565405	1.29166	2.16369	4.06781	1.69124	2.96964	0	0	0	0	-1	NA	1	1	1	0	1	1	1	1	1	1
NM_007959	Etv2	chr7:31418634-31420871	1.05976	1.53038	1.1296	0.923723	0.033774	0	0	1	-1	-1	1	1	0	0	0	-1	-1	-1	1	1	1	II
NM_145570	Eva1a	chr6:81991621-82043093	1.13753	1.03965	0.466608	1.38102	1.68468	0	1	0	1	0	NA	1	0	1	1	1	1	1	1	1	1
NM_001199210	Eva1c	chr16:90831103-90905130	0.165535	0.250239	0.617554	0.456073	0.23772	0	0	0	0	0	0	1	0	1	0	0	0	0	1	0	0
NM_027627	Eva1c	chr16:90831103-90905130	0.048656	0.116189	0.24531	0.216384	1.2e-05	0	0	0	0	0	0	1	0	1	0	0	0	0	1	0	0
NM_021292	Evc	chr5:37690409-37728120	2.3481	1.91051	2.36458	2.30273	3.44044	1	1	1	0	0	NA	1	1	1	0	1	1	1	1	1	1
NM_145920	Evc2	chr5:37729716-37816293	2.61686	2.47808	3.80152	2.31789	4.07397	1	1	1	0	0	NA	1	1	1	0	1	1	1	1	1	1
NM_001039578	Evi5l	chr8:4166566-4193701	1.38585	1.54192	1.76389	1.27145	3.10925	1	1	1	0	0	0	1	1	1	1	1	1	1	1	1	1
NM_001163394	Evl	chr12:109792929-109926725	3.47416	3.39886	3.69125	2.73346	4.46285	1	1	0	0	0	1	1	1	1	1	1	1	1	1	0	1
NM_007965	Evl	chr12:109792929-109926725	0.000293	0.015269	1.24381	4.15e-05	2.22514	1	1	0	0	0	1	1	1	1	1	1	1	1	1	0	1
NM_025276	Evpl	chr11:116081872-116099405	1.05475	1.32832	1.56887	1.47967	0.116573	0	0	1	-1	-1	NA	1	0	NA	0	-1	NA	-1	1	NA	1
NM_007966	Evx1	chr6:52263491-52268372	0.289032	0.465579	0.116107	0.0495135	0.000983	0	0	0	0	-1	-1	1	0	0	0	0	-1	0	1	0	0	I
NM_007967	Evx2	chr2:74493672-74497476	0.055279	0.0136613	0.0645935	0.009036	0.163365	-1	0	0	-1	-1	-1	0	0	0	0	0	0	0	0	-1	-1	I
NM_175353	Exoc6	chr19:37624907-37757739	3.21082	3.18064	3.25457	3.31533	1.75222	1	1	1	0	0	1	1	1	1	1	1	1	0	1	1	1
NM_019578	Extl1	chr4:133912287-133928462	0.680312	0.618577	2.52623	1.38603	0.329191	0	0	0	0	0	-1	0	0	1	0	0	0	0	1	1	0	I
NM_001252192	Eya1	chr1:14159038-14300280	0.162284	0.282019	0.0929573	0.673191	0.628407	1	1	0	0	1	NA	0	0	0	0	1	0	NA	1	0	1	I
NM_010164	Eya1	chr1:14159038-14300280	0.605645	0.426062	0.0865183	1.04359	0.87545	1	1	0	0	1	NA	0	0	0	0	1	0	NA	1	0	1	I
NM_010167	Eya4	chr10:22823973-23069709	0.136709	0.219454	0.208831	0.544295	2.22947	0	0	0	0	0	-1	0	0	0	0	0	1	1	1	0	1	I
NM_172647	F11r	chr1:173367691-173394724	4.90611	5.16706	5.89111	5.31399	3.18407	1	NA	1	1	1	1	1	1	1	1	0	0	0	1	1	1
NM_010171	F3	chr3:121426454-121437970	3.07261	3.70514	2.95206	3.54846	7.21488	0	0	0	0	0	-1	1	0	0	1	1	1	1	1	1	0	I
NR_028445	F930015N05Rik	chr11:64246636-64250176	0.01188	0.023586	0.0722837	0.0228955	0.092319	0	0	0	0	0	-1	1	0	1	0	1	1	0	1	0	1
NM_178086	Fa2h	chr8:113869037-113917721	0.124749	0.0653065	0.859581	0.256296	0	0	0	0	0	0	0	1	0	1	1	-1	-1	0	1	0	1
NM_010173	Faah	chr4:115669260-115690507	1.00135	0.810815	2.98708	1.12924	0.042075	0	0	0	0	0	-1	1	0	1	1	0	-1	0	1	0	0
NM_010174	Fabp3	chr4:129986021-129992707	8.29043	8.04148	3.708	9.49216	4.97463	1	0	1	1	0	1	0	0	0	0	0	0	1	1	1	1	I
NM_001272097	Fabp5	chr3:10012584-10016610	3.8e-05	0.169207	3.025e-05	0.165195	0.9206	0	1	0	0	0	0	0	0	0	0	1	1	1	1	1	0	I
NM_001272098	Fabp5	chr3:10012584-10016610	0.566461	0.382683	0.295158	0.552537	1.67525	0	1	0	0	0	0	0	0	0	0	1	1	1	1	1	0	I
NM_010634	Fabp5	chr3:10012584-10016610	4.18519	4.68098	3.77992	5.39133	7.47227	0	1	0	0	0	0	0	0	0	0	1	1	1	1	1	0	I
NM_021890	Fads3	chr19:10116037-10134161	1.27881	1.36611	2.91244	0.723912	5.58298	0	0	0	0	0	-1	1	1	1	0	1	1	1	1	1	1
NM_178035	Fads6	chr11:115144679-115158860	1.3744	1.1926	2.09747	2.24189	0.451237	0	0	1	1	1	0	1	0	1	0	-1	-1	0	1	1	1
NM_029658	Fam101b	chr11:75832696-75841284	0.98402	1.11192	2.02882	1.08483	5.66432	0	0	0	0	0	-1	1	0	0	0	1	1	1	1	0	0	I
NM_001163567	Fam102b	chr3:108773914-108830525	1.25413	1.5327	2.51168	1.4984	2.95136	0	0	0	0	0	-1	1	1	1	1	1	1	1	1	0	1
NM_001242423	Fam105a	chr15:27584825-27611297	0.121751	0.228845	2.06334	0.306073	2.82193	0	0	0	0	0	0	1	1	1	1	1	1	1	1	1	1
NM_001242424	Fam105a	chr15:27584825-27611297	0.000114	0.091184	0.666771	2.55e-05	1.24753	0	0	0	0	0	0	1	1	1	1	1	1	1	1	1	1
NM_198301	Fam105a	chr15:27584825-27611297	0.199332	0.0676253	0.106091	0	0.477965	0	0	0	0	0	0	1	1	1	1	1	1	1	1	1	1
NM_025626	Fam107b	chr2:3630729-3699406	3.45633	3.73019	3.59046	2.74592	3.28488	0	0	0	1	1	NA	1	1	1	1	1	1	1	1	1	1
NM_175474	Fam109a	chr5:122299036-122304608	2.50431	2.71651	3.51625	2.65931	3.05132	1	1	1	0	0	1	1	1	1	1	1	1	1	1	1	1
NM_027828	Fam110c	chr12:31758832-31764805	0.581456	0.764182	0.326087	0.799018	0.784988	0	0	0	0	0	1	0	0	0	0	0	0	0	1	1	0	I
NM_026667	Fam114a1	chr5:65361313-65433140	2.10821	1.95828	2.17448	2.49923	5.94612	0	0	0	1	0	NA	1	0	1	0	1	1	1	1	1	1
NM_024203	Fam120b	chr17:15533209-15570545	0.780455	0.802229	2.82103	0.771816	2.306	1	1	1	0	-1	0	1	1	1	1	1	1	1	1	1	1
NR_033586	Fam120b	chr17:15533165-15570545	1.93341	1.99619	2.2847	1.61341	2.26884	1	1	1	0	-1	0	1	1	1	1	1	1	1	1	1	1
NM_053090	Fam126a	chr5:23466753-23536501	2.00458	1.91644	2.60697	2.01268	2.919	1	0	0	1	1	NA	1	1	1	1	1	1	1	1	0	1
NM_022018	Fam129a	chr1:153418502-153566477	3.81339	3.80947	1.46575	3.55775	4.77619	1	1	1	1	0	NA	0	0	0	0	1	1	1	1	1	1	I
NM_133778	Fam131a	chr16:20695129-20703109	0.689693	0.940429	3.584	1.04649	2.19404	1	1	1	0	0	1	1	1	1	0	1	NA	1	1	1	1
NM_001113327	Fam131b	chr6:42265303-42274639	0.0011125	0.0601848	0.128276	0	0.006583	0	0	0	0	0	NA	1	1	1	0	0	0	1	1	1	1
NM_001286584	Fam131b	chr6:42265303-42274639	0.196381	0.178528	0.379689	0.292747	2e-06	0	0	0	0	0	NA	1	1	1	0	0	0	1	1	1	1
NM_029528	Fam131b	chr6:42265303-42274639	0.215652	0.406027	1.87001	0.000256	1.39965	0	0	0	0	0	NA	1	1	1	0	0	0	1	1	1	1
NM_001085513	Fam131c	chr4:140924106-140940089	2.16741	1.886	1.14787	2.65369	0.193337	0	1	1	0	0	NA	0	0	1	0	-1	-1	0	1	1	1	I
NM_170755	Fam134a	chr1:75139359-75144483	3.68943	3.90022	6.66376	3.61252	4.50992	0	0	0	0	0	1	1	1	1	1	1	1	1	1	0	1
NM_001034851	Fam134b	chr15:25773052-25903451	1.37075	1.28705	2.75575	1.97677	2.82297	1	1	1	0	0	NA	1	1	1	1	0	1	0	1	1	1
NM_026604	Fam135a	chr1:24017596-24107180	2.38244	2.56334	4.00965	2.77145	2.34615	1	0	0	0	1	NA	1	1	1	1	1	1	1	1	1	1
NM_177819	Fam135b	chr15:71276107-71558268	0.0072915	0.0066855	0.0372033	0.0104205	0.006529	0	0	0	-1	-1	-1	0	0	1	0	-1	NA	-1	1	NA	1	I
NM_153535	Fam149a	chr8:46422068-46467645	0.436969	0.629213	1.36398	0.476302	2.69773	0	0	0	NA	-1	-1	1	0	1	1	-1	-1	-1	1	NA	1
NM_001159743	Fam150b	chr12:31569188-31578719	0	0.00333983	0.0114593	0	0.043654	0	0	0	0	0	-1	0	0	0	0	-1	-1	0	0	0	0	I
NM_173446	Fam155a	chr8:9206009-9771023	0.002672	0.108075	0.0160617	0.0160325	0.019547	0	0	0	-1	-1	-1	0	0	0	0	-1	-1	-1	1	NA	-1	I
NM_001099303	Fam159a	chr4:108040381-108056260	1.05988	0.965736	0.390152	1.35567	0.080641	0	0	0	0	0	0	1	0	1	0	-1	-1	-1	1	1	1
NM_029984	Fam159b	chr13:105635362-105653973	0.398844	0.162696	0.22975	0.022751	0	0	0	0	0	-1	0	1	0	1	0	0	0	0	1	0	1
NM_029894	Fam162b	chr10:51305255-51310266	0.08393	0.222055	0.0528518	0.211597	0	NA	0	0	-1	-1	-1	0	0	0	1	NA	NA	-1	1	-1	-1	I
NM_177838	Fam163a	chr1:157923085-158135156	0.0591945	0.200526	1.57416	0.039232	0.023331	0	0	0	0	0	-1	0	0	0	0	-1	-1	-1	0	0	1	I
NM_175427	Fam163b	chr2:26965898-26997997	0.581453	0.47161	1.01624	0.683516	0	0	0	0	0	0	-1	1	0	-1	0	-1	-1	-1	1	0	1
NM_177628	Fam167a	chr14:64055230-64084339	1.07379	1.22878	0.22402	1.08818	0.175407	0	0	0	0	-1	-1	1	0	0	0	0	0	1	1	0	1	II
NM_001100458	Fam169a	chr13:97841597-97899477	5.20799	4.961	4.31629	4.3598	0.001154	1	1	1	1	1	1	1	1	1	1	0	-1	0	1	1	1
NM_199200	Fam171a2	chr11:102298295-102308977	1.40461	1.7499	1.68488	1.195	3.7149	0	0	0	0	0	NA	1	0	1	0	0	0	1	0	0	1
NM_175514	Fam171b	chr2:83652884-83721515	1.3143	1.27901	2.74703	0.615413	1.72763	0	1	0	0	1	-1	1	1	1	1	1	1	1	1	0	1
NM_001162532	Fam174b	chr7:80885192-80921805	1.04575	1.21907	2.29619	0.724695	2.38158	0	0	0	0	0	-1	1	0	1	1	0	0	0	1	0	0
NM_021427	Fam181b	chr7:100228388-100230231	0.50185	1.50515	0.170031	0.381657	0.525875	0	0	0	0	0	NA	0	0	1	0	0	-1	0	1	0	1
NM_001081428	Fam184a	chr10:53352951-53470715	0.703897	0.968034	2.20215	1.04425	0.372231	0	0	0	0	0	-1	1	1	1	1	1	-1	1	1	0	0
NM_021416	Fam184b	chr5:45920943-46030740	0.241331	0.187713	0.4709	0.104306	0.021968	0	0	0	0	-1	-1	1	0	0	1	0	0	0	1	0	0	I
NM_183087	Fam189a1	chr7:71900981-72301414	0.121829	0.10358	0.58753	0.225295	0.031435	0	0	0	0	0	-1	1	0	1	1	0	-1	0	1	0	0
NM_001114174	Fam189a2	chr19:24047239-24105509	0.653232	1.07771	1.42391	1.1178	0.280102	0	0	0	0	0	0	0	0	0	0	0	-1	0	0	0	1	I
NM_001033231	Fam195b	chr11:120404201-120411041	4.83919	4.94101	6.06115	5.10922	6.33856	1	0	1	0	0	1	1	1	1	1	1	1	1	1	1	1
NM_001143802	Fam196a	chr7:142073590-142130113	0.393707	0.46004	0.386483	0.282672	0.245365	0	0	1	1	1	NA	1	1	1	1	1	NA	1	1	1	1
NM_133187	Fam198b	chr3:79689851-79750200	2.09161	1.68799	1.37937	0.592445	5.23118	1	1	1	NA	NA	NA	0	0	1	0	1	1	1	1	NA	1	I
NM_001252387	Fam19a2	chr10:122701131-123178260	0.063294	0.072599	0.0622832	0.008749	1.5e-05	0	0	0	0	0	-1	0	0	1	0	0	0	0	1	1	0	I
NM_182807	Fam19a2	chr10:122701131-123178260	2e-05	2.41667e-05	1.875e-05	1.35e-05	0.377098	0	0	0	0	0	-1	0	0	1	0	0	0	0	1	1	0	I
NR_045514	Fam19a2	chr10:122701131-123178260	6e-06	3.5e-06	5.75e-06	5.5e-06	0	0	0	0	0	0	-1	0	0	1	0	0	0	0	1	1	0	I
NM_183224	Fam19a3	chr3:104570322-104580465	0.0966105	0.100038	0.144177	0.215759	0.121308	0	0	0	-1	-1	-1	0	0	1	1	-1	-1	0	1	NA	1	I
NM_177233	Fam19a4	chr6:96781202-97010405	0.853955	0.717234	0.145156	0.905649	0	1	1	0	0	1	NA	0	0	0	0	0	-1	0	1	0	1	I
NM_134096	Fam19a5	chr15:87455659-87589794	1.11685	1.34472	0.913133	1.17964	1.6958	0	0	1	0	1	NA	0	0	NA	1	0	NA	0	1	1	1
NM_153782	Fam20a	chr11:109534239-109583570	0.773814	0.437753	0.923421	0.153263	5.37996	0	0	0	0	-1	-1	0	0	0	0	1	1	1	1	1	1	I
NM_145413	Fam20b	chr1:158608701-158649041	3.17351	3.36805	4.61735	3.39081	3.95686	1	1	1	0	1	0	1	1	1	1	1	1	1	1	1	1
NM_030565	Fam20c	chr5:139231034-139286017	1.31222	1.55138	2.54031	1.42563	3.90398	0	0	0	0	0	-1	0	0	1	0	1	1	1	1	0	1	I
NM_026597	Fam212a	chr9:107886554-107888247	0.8848	1.33894	1.33695	1.22131	4.71887	0	0	1	0	0	NA	1	0	1	0	1	1	1	1	1	1
NM_001163356	Fam212b	chr3:105508375-105523760	2.95e-05	0.0382168	0.00228425	0.000126	0.160414	0	0	1	1	0	0	1	0	0	1	1	1	1	1	1	1	I
NM_175398	Fam212b	chr3:105507516-105523760	0.923206	1.34579	0.792649	0.637737	2.19537	0	0	1	0	0	0	1	0	0	0	1	1	1	1	1	1	I
NM_027464	Fam213a	chr14:41807028-41827064	3.12079	3.34723	5.09226	3.76874	3.6884	0	0	0	NA	NA	-1	1	1	1	1	1	NA	1	1	1	1
NM_001081289	Fam217b	chr2:178149238-178156866	0.52603	0.629776	4.17216	0.560546	2.01212	0	0	0	0	0	-1	1	1	1	1	1	1	1	1	1	0
NM_001159583	Fam219a	chr4:41465961-41516560	1.42197	1.61105	1.84006	1.25465	3.37789	0	0	0	0	0	-1	1	0	1	1	1	0	0	1	0	1
NM_027993	Fam219a	chr4:41465961-41516560	0.0002005	0.327246	0.230266	0.267578	1.26933	0	0	0	0	0	-1	1	0	1	1	1	0	0	1	0	1
NM_001004180	Fam222a	chr5:115018259-115063227	1.8109	1.72483	3.60016	1.79804	0.124532	0	0	0	0	0	-1	1	1	1	1	0	0	0	1	1	1
NM_001085491	Fam229a	chr4:129168433-129169200	0.287374	0.315957	0.174031	0.660224	0.078901	0	0	1	-1	NA	NA	1	0	NA	1	-1	NA	-1	1	NA	1
NM_175449	Fam26f	chr10:33845872-33847778	0.883462	0.729651	0.393194	0.883134	0.691392	0	1	0	1	NA	NA	1	1	1	0	1	NA	0	1	1	1
NM_001081672	Fam43b	chr4:137950006-137952373	0.245027	0.346309	0.6959	0.459674	0.026477	0	0	0	0	0	-1	0	0	0	0	-1	-1	0	1	0	0	I
NM_001160378	Fam46a	chr9:85214045-85220731	0.276525	0.406983	0.677409	0.328202	0.912649	0	0	0	0	0	NA	1	0	1	1	1	1	1	1	0	0
NM_001160379	Fam46a	chr9:85214045-85220757	0.607117	0.560929	0.826394	0.362548	1.78765	0	0	0	0	0	NA	1	0	1	1	1	1	1	1	0	0
NM_001142952	Fam46c	chr3:100275458-100293115	1.72114	0.791348	2.74872	0.82196	1.51326	0	0	0	0	0	0	1	0	0	1	0	0	1	1	0	0	II
NM_001146119	Fam49a	chr12:12268944-12383167	0.857829	1.14102	1.559	1.04078	1.26628	1	1	1	0	0	NA	1	0	1	0	1	NA	1	1	1	0
NM_029758	Fam49a	chr12:12268944-12383167	1.05087	0.760307	0.654782	0.484353	0.344686	1	1	1	0	0	NA	1	0	1	0	1	NA	1	1	1	0
NM_212473	Fam53b	chr7:139903766-140004879	0.397537	0.613342	2.52072	0.528406	0.000609	0	0	0	0	0	NA	1	1	1	1	1	1	1	1	1	1
NM_027773	Fam57a	chr11:76015557-76021759	1.75265	2.02122	2.35917	2.11066	3.13109	0	0	0	0	0	-1	1	1	0	1	1	1	1	1	0	1
NM_172772	Fam63b	chr9:70446820-70504981	0.944786	0.818575	1.50941	0.793871	2.07202	1	0	0	1	1	NA	1	1	1	1	1	1	1	1	0	1
NM_001080381	Fam65b	chr13:24730516-24797870	0	0.00545683	0.00211975	0	4e-06	0	0	0	0	0	0	0	0	0	0	1	1	1	1	0	1	I
NM_029679	Fam65b	chr13:24730516-24825675	9.65e-05	0.0688678	0.644213	0.137915	0.543672	0	0	0	0	0	0	0	0	0	0	1	1	1	1	0	1	I
NM_173770	Fam69c	chr18:84889633-84909828	0.0250395	0.0546682	0.0464825	0.101124	0	0	0	0	0	0	-1	0	0	0	0	0	-1	0	1	0	0	I
NM_175511	Fam78a	chr2:31922404-31939225	1.25213	1.03449	1.43573	1.42891	0.930201	0	0	0	0	0	-1	1	0	1	1	0	-1	0	1	0	1
NM_001160261	Fam78b	chr1:168931547-169021433	0.203327	0.111598	0.0578442	0.0050305	0.061463	0	0	0	0	0	0	1	0	1	1	0	-1	0	1	1	1
NM_001160262	Fam78b	chr1:168931547-169021433	0.157122	0.209568	1.00435	0.126101	0.169023	0	0	0	0	0	0	1	0	1	1	0	-1	0	1	1	1
NM_175461	Fam78b	chr1:168931547-169021433	0.0218035	0.0736857	0.289674	0.0046965	0.058416	0	0	0	0	0	0	1	0	1	1	0	-1	0	1	1	1
NM_029784	Fam81a	chr9:69937116-69989364	2.0883	1.74387	1.97405	2.82422	0.153743	1	1	0	0	0	NA	1	1	1	0	0	-1	1	1	1	1
NM_145986	Fam83f	chr15:80502276-80530855	0.365109	0.462781	0.880641	0.804837	0.238314	0	0	0	0	0	-1	1	1	1	0	-1	NA	NA	1	1	1
NM_178618	Fam83g	chr11:61497911-61523452	1.86939	2.23631	3.42942	1.75447	0.993421	0	0	0	1	1	NA	1	1	1	0	1	NA	1	1	1	1
NM_001168253	Fam83h	chr15:75831521-75839928	3.00688	3.59295	0.475099	1.82076	1.90645	1	1	1	1	1	1	1	0	1	0	0	0	1	1	1	1
NM_029007	Fam84a	chr12:14154403-14158844	0.759393	0.896049	0.430844	0.432001	0.149604	0	0	0	0	0	0	1	1	0	1	0	0	0	0	1	0	II
NM_001162926	Fam84b	chr15:60650550-60656635	1.24787	1.65567	0.284569	1.17544	1.72437	0	0	0	0	0	NA	1	0	1	0	1	1	1	1	0	0
NM_001081120	Fam89a	chr8:127264156-127275709	0.934459	1.51889	1.40614	1.83634	0.303467	0	0	0	0	0	0	1	0	1	0	0	-1	0	1	1	1
NM_178797	Far2	chr6:147995937-148131282	0.723928	0.51562	1.06817	0.531999	0.461085	0	0	0	-1	-1	-1	0	0	1	0	NA	NA	0	1	1	1	I
NM_134082	Farp1	chr14:121434795-121682948	2.50752	2.70708	2.17487	2.77624	5.51692	0	0	0	0	0	-1	0	0	0	0	1	1	1	1	1	1	I
NM_145519	Farp2	chr1:95408680-95518553	0.436396	0.489199	2.29764	0.430632	1.99215	1	1	1	0	0	NA	1	1	1	1	1	1	1	1	1	1
NM_183221	Fat4	chr3:38785861-38910905	0.103901	0.16325	0.131868	0.0221	2.41799	0	0	1	0	0	-1	0	0	0	0	1	1	1	1	1	0	I
NM_175234	Faxc	chr4:21858472-21928608	0.605369	0.911561	1.6956	0.514051	1.59501	0	0	0	0	0	-1	1	1	1	0	1	1	1	1	0	1
NM_001004147	Fbll1	chr11:35610881-35612386	0.0611205	0.110962	0.310402	0.0446145	0	0	0	0	0	0	-1	0	0	0	0	-1	-1	-1	1	-1	0	I
NM_001081437	Fbln2	chr6:91162757-91222534	4.63045	3.32575	3.67024	2.41753	9.70902	0	0	1	0	-1	-1	1	0	1	1	1	1	1	1	1	1
NM_007992	Fbln2	chr6:91162757-91222534	4.14685	2.76433	4.44332	0.334778	8.91035	0	0	1	0	-1	-1	1	0	1	1	1	1	1	1	1	1
NM_011812	Fbln5	chr12:102984774-103057329	0.83731	0.931827	1.04072	0.226302	7.57102	0	0	0	0	-1	-1	0	0	1	0	1	1	1	1	1	1	I
NM_024237	Fbln7	chr2:128689667-128722770	0.17461	0.191695	0.723081	0.110405	0.651104	0	0	0	0	0	-1	1	0	0	0	0	-1	0	1	NA	1	I
NM_007993	Fbn1	chr2:125126329-125332174	2.55396	1.90017	3.02048	0.463402	6.5964	0	0	0	0	0	-1	0	0	0	0	1	1	1	1	0	1	I
NM_010181	Fbn2	chr18:58168276-58369580	0.25287	0.767795	2.53459	0.153604	5.37065	0	0	0	0	0	-1	1	1	1	0	1	1	1	1	1	1
NM_019395	Fbp1	chr13:62966112-62989642	0.470162	0.38451	0.0146678	0.50942	0.02247	0	0	0	0	-1	-1	0	0	0	0	-1	-1	-1	1	0	1	II
NM_133694	Fbxl15	chr19:46402673-46404936	1.73617	2.05211	2.82009	1.36774	2.58127	0	0	1	0	0	1	1	0	1	1	0	0	0	1	1	1
NM_001164225	Fbxl16	chr17:25946029-25958210	1.52247	1.79007	2.45477	1.37299	1.98941	0	0	0	0	0	-1	1	1	0	0	0	-1	1	1	1	1
NM_176959	Fbxl7	chr15:26470213-26825319	0.393081	0.607399	1.29384	0.29916	3.00676	0	0	0	0	0	NA	1	1	1	0	1	1	1	1	0	1
NM_015821	Fbxl8	chr8:107788547-107793226	0.503965	0.833271	2.04805	0.889498	2.23426	1	0	0	0	0	1	1	1	1	0	1	1	1	1	0	1
NM_176848	Fbxo2	chr4:147534776-147540526	2.86276	2.96327	3.14535	4.09033	0.875845	0	0	0	0	0	-1	1	0	NA	0	0	0	0	1	0	1
NM_001163702	Fbxo27	chr7:29478162-29484356	2.10202	1.68258	0.115684	2.10009	0.949563	1	1	1	1	1	NA	1	1	0	0	0	NA	0	1	1	1
NM_207238	Fbxo27	chr7:29477867-29484356	2.24309	1.58111	0.239567	2.23002	0.322823	1	1	1	1	1	NA	1	1	0	0	0	NA	0	1	1	1
NM_026346	Fbxo32	chr15:58007433-58046447	1.0502	1.11478	3.27141	0.764298	2.56027	0	0	0	0	0	-1	1	1	1	0	0	1	1	1	1	0
NM_001099688	Fbxo39	chr11:72127945-72132921	0.032208	0.0664787	0.0287545	0.0944375	0.037832	0	1	0	0	-1	-1	0	0	-1	0	-1	NA	NA	1	1	1	II
NM_001001160	Fbxo41	chr6:85419569-85452988	0	0.0304823	1.6872	0	1.3e-05	0	0	1	0	1	-1	1	1	NA	0	0	-1	0	1	1	1
NM_001289674	Fbxo41	chr6:85419569-85452988	0.0686455	0.104481	0.966742	0.0462345	0.137973	0	0	1	0	1	-1	1	1	NA	0	0	-1	0	1	1	1
NM_001289675	Fbxo41	chr6:85419569-85452988	0.280074	0.121339	4.14156	0.350126	0.142002	0	0	1	0	1	-1	1	1	NA	0	0	-1	0	1	1	1
NM_001081253	Fbxo43	chr15:36079814-36094639	0.275615	0.241753	0.952627	0.445925	0.102154	1	1	1	1	1	NA	1	1	1	1	0	0	0	1	1	1
NM_001161851	Fbxo44	chr4:147526907-147533698	0.46088	0.628972	0.252237	1.5526	7.3e-05	1	0	0	0	0	-1	1	0	NA	0	0	0	0	1	1	1
NM_001161852	Fbxo44	chr4:147526907-147534203	1.2027	1.57793	0.43844	1.28444	0.000394	0	0	0	0	0	-1	1	0	NA	0	0	0	0	1	1	1
NM_173401	Fbxo44	chr4:147526907-147534203	0.002354	0.0013505	0.198253	0.411331	0.475805	0	0	0	0	0	-1	1	0	NA	0	0	0	0	1	1	1
NR_104374	Fbxo44	chr4:147526907-147534203	0.517996	1.0606	0.42727	1.0489	0.177988	0	0	0	0	0	-1	1	0	NA	0	0	0	0	1	1	1
NR_104375	Fbxo44	chr4:147526907-147532932	0.48061	0.680302	0.367682	1.07706	0.332457	1	0	0	0	0	-1	1	0	NA	0	0	0	0	1	1	1
NM_175530	Fbxo46	chr7:19705207-19723610	2.30298	2.59567	2.99862	1.97854	2.37567	1	1	1	1	0	0	1	1	1	1	0	1	1	1	1	1
NM_013907	Fbxw4	chr19:45652746-45734683	2.66721	2.76246	2.61172	2.7987	4.04406	0	0	0	1	1	NA	1	1	1	1	1	1	1	1	1	1
NM_028715	Fcho1	chr8:74232285-74249580	2.31131	1.91844	3.71993	2.65639	0.23607	1	1	1	0	0	NA	1	1	1	0	-1	-1	0	1	1	1
NR_028267	Fcho1	chr8:74232285-74249580	1.63736	1.15245	2.12536	2.0979	0.32133	1	1	1	0	0	NA	1	1	1	0	-1	-1	0	1	1	1
NM_033522	Ferd3l	chr12:34613289-34614174	0	0.0466297	0.00945925	0	0	NA	0	0	0	-1	-1	0	0	0	1	-1	-1	-1	NA	NA	1	I
NM_198029	Fermt1	chr2:132729914-132771772	0.817975	0.993774	0.0449213	1.01805	0.021701	0	0	0	0	-1	-1	0	0	0	0	-1	-1	-1	1	0	1	I
NM_153111	Fev	chr1:74928082-74931982	0.0122185	0.082433	0.15909	0.0136745	0.001617	0	0	0	0	-1	0	0	0	0	0	-1	-1	-1	0	0	0	I
NM_028462	Fezf1	chr6:23195046-23198264	0.015261	0.0217792	0.00878975	0.01802	0	0	0	0	0	-1	-1	1	0	0	0	-1	-1	-1	1	0	0	I
NM_080433	Fezf2	chr14:13174405-13178379	0.0304195	0.166222	0.026432	0.011354	0	0	0	0	0	-1	-1	0	0	0	1	-1	-1	0	1	0	0	I
NM_001168509	Ffar2	chr7:31603375-31606667	0	0	0.0152097	4e-06	8e-05	0	0	1	-1	-1	-1	NA	NA	NA	0	NA	NA	NA	NA	NA	NA
NM_001168510	Ffar2	chr7:31603375-31606211	0.056327	0.00530533	7.025e-05	0.0421855	0.010665	0	0	1	-1	-1	-1	NA	NA	NA	0	NA	NA	NA	NA	NA	NA
NM_001168511	Ffar2	chr7:31603375-31606158	0.0060195	3.33333e-07	3.975e-05	0.0102085	0.006148	0	0	1	-1	-1	-1	NA	NA	NA	0	NA	NA	NA	NA	NA	NA
NM_001168512	Ffar2	chr7:31603375-31605996	0	0	0.0341513	0	0	0	0	1	-1	-1	-1	NA	NA	NA	0	NA	NA	NA	NA	NA	NA
NM_181748	Ffar4	chr19:38171568-38188753	0.183879	0.382494	1.06463	0.129777	0.024078	0	0	0	0	-1	-1	1	0	1	0	-1	-1	-1	1	0	1
NM_008002	Fgf10	chr13:119503505-119581380	0.381252	0.622768	0.485799	0.58456	1.69648	0	0	0	0	-1	1	0	0	0	1	1	1	1	1	NA	1	I
NM_001291104	Fgf11	chr11:69609569-69615218	0.571704	0.448681	0.520338	0.575144	0.670487	0	0	0	0	0	0	0	0	0	1	0	-1	0	1	0	1	II
NM_010198	Fgf11	chr11:69609569-69615218	0.178156	0.503174	0.799571	0.331356	0.771848	0	0	0	0	0	0	0	0	0	1	0	-1	0	1	0	1	II
NM_001276420	Fgf12	chr16:28397030-28446161	0.016942	0.0334528	0.132205	0.0412985	0.270476	0	0	0	0	0	-1	0	0	1	0	-1	-1	0	1	0	0	I
NM_183064	Fgf12	chr16:28158669-28446161	0.004957	0.0145337	0.061751	1.1e-05	0.356207	0	0	0	0	0	-1	0	0	1	0	-1	-1	0	1	0	0	I
NM_010200	Fgf13	chrX:56315323-56387613	1.21374	1.21119	1.16465	1.04398	1.16396	1	0	0	1	0	NA	1	0	1	0	0	NA	0	1	1	1
NM_010201	Fgf14	chr14:124377512-124591768	0.073751	0.151516	0.0502925	0.075356	0.306924	-1	0	0	0	-1	-1	0	0	0	0	NA	NA	-1	1	NA	1	I
NM_207667	Fgf14	chr14:124377512-125076349	0.01047	0.0339262	3.5e-06	3.5e-06	5e-06	NA	0	0	NA	-1	NA	-1	0	0	NA	NA	NA	0	NA	NA	NA	I
NM_008003	Fgf15	chr7:152082436-152086856	0.997246	1.39617	0.078583	2.12047	0	0	0	0	0	0	-1	0	0	0	0	0	0	0	1	0	1	I
NM_030614	Fgf16	chrX:102959815-102971871	0.0354	0.0447685	0.236765	0.047763	0.163647	0	0	0	0	0	-1	0	0	1	0	0	1	0	1	NA	1
[truncated: 4,355 more rows]
