# Supplementary material for: Epigenetic profiles signify cell fate plasticity in unipotent spermatogonial stem and progenitor cells
Source: Nat Commun. 2016 Apr 27;7:11275. doi: 10.1038/ncomms11275 (PMC4853422; doi:10.1038/ncomms11275)
Supplement: Supplementary Data 5 — Genes selected by differential expression among SSC, MASC, and ESC. [file ncomms11275-s6.xlsx]

## Sheet: S5_selected genes
Supplementary Data 5. Genes selected by differential expression among SSC, MASC, and ESC.
RefSeq ID	Symbol	Locus	Expression Class	PRIM Class	ESC Expression	MASC Expression	SSC Expression	ESC PRIM (MTS07)	MASC PRIM (OG)	SSC PRIM (OG)
NM_027920	March8	chr6:116288140-116359558	II	F	2.95309	3.01836	5.15405	2.49368	2.22175	3.74351
NM_017461	Sept1	chr7:134357955-134361959	I	E	6.99387	6.88166	1.17796	4.00105	1.66763	-0.828047
NR_040757	0610040F04Rik	chr6:108560211-108573161	I	E	2.54759	1.60515	0.217025	3.78981	0.856473	-0.224317
NM_197988	1190005I06Rik	chr8:123132501-123158282	I	G	4.77881	4.75867	2.00182	2.0383	1.2883	3.54744
NM_027040	1700007K13Rik	chr2:28317520-28321844	I	F	4.83213	4.63109	1.94637	3.65936	3.5502	2.95618
NR_045171	1700012D01Rik	chr10:127104178-127105907	II	E	0.647567	0.370806	3.02162	1.7662	0.892643	5.33465
NM_001200013	1700013H16Rik	chrX:51046077-51061008	II	E	2.27564	0.619473	4.81689	-0.424649	-0.334419	4.17276
NR_003617	1700018B24Rik	chr3:48409652-48413022	II	D	0.285148	0.0645645	2.47039	-1.22639	-0.196397	3.91411
NR_045442	1700019B21Rik	chrX:59763713-59780186	II	E	0.081739	2.66667e-06	2.34281	0.693897	-0.206451	3.03457
NR_045443	1700019B21Rik	chrX:59763713-59769244	II	E	0.079813	0.0899377	3.30083	-1.5979	-0.0494687	-0.447459
NM_144953	1700019D03Rik	chr1:52981970-53009684	I	A	4.80717	4.74024	0.339388	4.54604	4.11249	1.60593
NR_040263	1700023L04Rik	chr6:29935328-29943531	II	E	0.433739	0.107273	2.5179	1.55821	0.579316	3.62287
NM_025503	1700029P11Rik	chr15:81810969-81811993	I	D	3.89802	3.50326	0.876781	1.72316	1.43982	1.65156
NR_033553	1700048O20Rik	chr9:121846392-121856134	II	E	0.748004	0.627403	3.04884	0.750022	-1.34958	3.30111
NM_030141	1700061G19Rik	chr17:57015055-57028261	I	E	4.31235	4.30972	0.415152	1.81943	1.20163	-1.21485
NR_040392	1700063D05Rik	chr9:41014237-41025710	I	E	3.59381	3.75108	1.28143	1.52392	-0.132104	2.47324
NR_045287	1700097N02Rik	chr17:30759385-30763850	I	E	2.87837	2.50865	0.529672	1.64909	-0.921997	0.479168
NR_027820	1810032O08Rik	chr11:116532973-116537112	I	F	4.02517	3.38668	1.42603	4.97013	3.70788	4.91574
NR_027924	2010204K13Rik	chrX:6988942-7000114	I	A	3.48563	3.371	1.05586	3.74582	3.2059	2.62118
NR_027925	2010204K13Rik	chrX:6989229-6998173	I	A	4.55999	4.73645	2.33095	3.4423	2.84951	2.33202
NM_028096	2010300C02Rik	chr1:37668520-37776656	II	G	0.282081	0.282615	3.99166	-0.10584	0.857085	3.4107
NM_028179	2200002D01Rik	chr7:30032539-30033486	I	A	4.16124	4.63178	1.27411	3.12682	2.66463	2.58585
NR_044985	2210039B01Rik	chr12:74649469-74652973	I	E	4.84721	4.26963	1.66691	0.855795	-1.7662	1.59594
NR_003492	2210409E12Rik	chr11:88833951-88834328	I	E	6.77012	4.60728	0.452723	4.04744	4.75489	3.74765
NR_045474	2310081J21Rik	chr13:50774538-50775593	II	E	0.196817	0.0436008	2.48427	0	1.70044	1.71621
NR_045496	2410003L11Rik	chr11:97459824-97484207	I	E	4.8809	5.02057	2.36572	6.89204	3.58674	2.86563
NR_038151	2410004N09Rik	chr18:33954545-33955643	I	E	5.98083	6.18495	2.87236	4.51781	4.24659	3.76478
NR_040539	2410007B07Rik	chr3:75451362-75459653	I	E	5.51714	5.34985	0.239431	5.97415	4.07584	0.426265
NR_040493	2410088K16Rik	chr1:90651464-90652308	I	E	3.20557	2.38315	1.15426	0.584963	1.42223	0.773115
NM_026120	2410127L17Rik	chr19:18745269-18779282	I	F	5.57201	5.55454	2.97337	4.95777	5.76202	4.20466
NR_015556	2610035D17Rik	chr11:112905219-113063152	II	G	0.184305	0.348401	2.51037	1.29658	0.787726	3.72123
NM_145078	2610305D13Rik	chr4:146986044-147016617	I	B	5.95981	6.0012	1.8658	6.06609	5.44294	-0.378512
NM_025572	2610528J11Rik	chr4:118199879-118202822	I	E	3.37644	3.52195	0.0561473	2.4157	0.669123	-1.66953
NM_144518	2900011O08Rik	chr16:13986729-14101587	I	A	2.64347	2.93096	0.421233	1.81751	2.4071	2.34535
NM_001113550	4833420G17Rik	chr13:120251565-120274924	II	F	1.70231	2.14468	4.4467	4.16567	3.97585	4.44755
NR_045614	4930413G21Rik	chr7:130112571-130113973	II	E	2.55507	2.54219	4.65988	3.85005	5.49757	6.1901
NR_045660	4930444M15Rik	chr14:76914364-76920662	I	E	2.44169	2.43613	0.0627692	1.03607	1.81889	0.155278
NR_040736	4930461G14Rik	chr9:58302979-58317430	I	E	2.8619	2.43801	0.454101	4.01649	2.2066	-1.15482
NR_045764	4930470H14Rik	chr17:4044657-4082995	I	E	5.74094	4.52676	3.0622	-2.02748	-1.33703	0.169925
NR_040323	4930500J02Rik	chr2:104399615-104408387	I	E	5.56524	4.96079	1.84515	3.51433	1.77317	1.19847
NM_026296	4930548H24Rik	chr5:31788231-31790635	I	E	3.26049	3.36721	0.0903355	1.33636	1.24735	-0.444563
NM_023774	4930550L24Rik	chrX:56164637-56173481	II	D	0.34422	0.20178	2.48141	-0.614109	-0.969626	3.82738
NR_038026	4933412E12Rik	chr10:116387617-116400335	II	E	0.380453	0.587234	3.11137	2.83546	4.30992	5.7022
NM_175017	4933427D06Rik	chr6:89046108-89060031	II	D	1.41079	0.599147	5.0145	0.102051	-0.537373	4.06128
NR_015459	4933431E20Rik	chr3:107691767-107699131	II	G	0.313136	0.466899	2.32262	-0.682766	-0.215013	4.07955
NR_030716	5430417L22Rik	chr2:118571497-118574543	II	G	1.08044	1.15171	3.18974	-0.512181	0.134559	4.5463
NM_027482	5730508B09Rik	chr3:127572605-127599241	II	G	1.21827	1.3209	3.37567	1.14764	1.31235	4.43472
NM_028872	5730559C18Rik	chr1:138110098-138130857	I	C	2.76474	3.31013	1.1012	2.73223	0.97153	1.32631
NM_001134300	8430427H17Rik	chr2:153233196-153355707	II	G	0.813446	0.367875	2.71881	1.03424	1.89663	3.95451
NM_199017	9230110C19Rik	chr9:8021671-8042823	II	F	1.55115	1.69687	4.78834	2.95318	2.51756	3.96484
NR_077223	9330102E08Rik	chr6:128119717-128133821	II	E	0.757285	0.505659	2.86965	-2.24327	0.229787	-0.958481
NM_026739	9530077C05Rik	chr9:22216020-22249123	II	G	0.769352	0.818957	4.62088	2.81961	0.656046	4.37425
NM_001101503	A230065H16Rik	chr12:112645019-112650288	II	C	0.0692235	0.102974	3.15562	-1.15736	-2.23331	1.8562
NR_045897	A230070E04Rik	chr14:68741808-68749428	II	E	0.791332	1.65092	3.35824	-0.332992	1.91119	3.80675
NM_001170954	A4galt	chr15:83057151-83082161	I	A	2.70091	1.97556	0.694825	4.5128	3.77067	2.24164
NR_015491	A630089N07Rik	chr16:98283676-98303604	I	B	5.48948	5.18712	3.19596	4.86315	3.14743	4.69508
NM_025370	Aaed1	chr13:64393143-64414018	II	F	3.14499	2.7792	4.95232	3.5282	3.101	3.97537
NM_175503	Aard	chr15:51871652-51877269	I	C	4.20007	3.93519	1.74124	0.00702898	1.8336	2.40955
NM_013454	Abca1	chr4:53043660-53172767	II	G	1.15422	1.17138	3.73983	1.24385	1.10803	5.01877
NM_007379	Abca2	chr2:25284193-25304059	II	G	1.89042	2.00202	4.5036	1.99136	1.31146	3.74161
NM_011076	Abcb1a	chr5:8660091-8748570	I	C	2.79677	2.4186	0.355277	0.116881	-0.935083	1.38289
NM_023732	Abcb6	chr1:75168214-75176857	II	F	2.9306	3.50127	5.97424	3.41634	3.11189	4.37803
NM_011510	Abcc8	chr7:53359892-53435403	II	C	0.210304	0.351019	3.29274	-0.267179	-1.55506	2.6832
NM_009593	Abcg1	chr17:31194638-31254926	II	G	0.786891	0.686945	3.39226	2.66017	-0.781246	4.21705
NM_001110272	Abhd14a	chr9:106342381-106350009	II	G	2.75732	2.61907	4.76538	3.99382	1.4392	3.20967
NM_134130	Abhd3	chr18:10644408-10706694	II	G	0.639938	0.778331	3.06298	0.374107	0.360861	4.14028
NM_198895	Abr	chr11:76230233-76384886	II	G	1.68865	1.74994	4.86966	2.2028	1.36667	2.95873
NM_028440	Abracl	chr10:17731066-17743058	I	F	5.6193	5.75711	3.65693	1.9542	3.89652	4.19985
NM_144784	Acat1	chr9:53388626-53418455	II	G	2.64448	2.74609	4.72223	0.177037	-0.829546	3.42167
NM_001290543	Acer2	chr4:86520317-86578394	I	C	4.50014	4.56069	1.27375	1.36956	0.128632	2.62404
NM_001242605	Acin1	chr14:55260997-55272522	I	A	3.47619	3.2984	2.5e-07	4.02659	4.32286	1.45221
NM_019567	Acin1	chr14:55260997-55272522	I	A	3.74276	3.41496	0.12799	4.02659	4.32286	1.45221
NM_153807	Acsf2	chr11:94418415-94463100	II	G	2.78451	2.19736	5.03752	1.00888	0.325725	3.45709
NM_001033606	Acsl3	chr1:78654399-78704318	II	F	3.07847	3.51239	5.12121	4.09024	4.87183	5.07266
NM_028817	Acsl3	chr1:78654399-78704318	II	F	1.21266	1.43913	4.07961	4.09024	4.87183	5.07266
NM_019811	Acss2	chr2:155343778-155388479	II	G	1.87743	1.86447	4.51633	2.04188	0.918912	3.84225
NM_007392	Acta2	chr19:34314825-34329863	I	D	4.30803	4.89112	1.89145	0.279382	-0.772766	0.116645
NM_009608	Actc1	chr2:113873024-113878547	I	E	0.528321	2.63578	0.0159755	-0.841302	-0.599462	-1.97124
NM_033268	Actn2	chr13:12361693-12432999	II	C	1.20166	1.01152	3.66709	1	0.106556	2.40856
NM_146243	Actr2	chr11:19962306-20012954	I	F	6.82013	6.71402	4.13576	6.11042	5.44317	5.33967
NM_027857	Acy3	chr19:3986660-3990005	II	D	1.80705	1.94332	4.68952	0.669109	1.15783	0.768827
NM_009350	Adad1	chr3:36962577-37010434	II	G	0.249737	0.334408	2.79938	-0.803603	-1.61992	3.10356
NM_001037722	Adam15	chr3:89143561-89153932	II	G	1.86431	2.3334	4.63938	1.81576	0.63583	4.43585
NM_001177600	Adam23	chr1:63492477-63619793	I	F	3.91819	3.02842	1.79197	4.3138	4.48756	3.33546
NM_172619	Adamts10	chr17:33661140-33690727	II	G	0.420809	1.00201	2.52982	2.35725	1.38606	3.86269
NR_037707	Adamts10	chr17:33661140-33690727	II	G	1.43724	0.875735	3.03114	2.35725	1.38606	3.86269
NM_144899	Adamtsl4	chr3:95480126-95491781	II	G	1.00065	0.868406	3.34537	0.721099	0.210922	3.6961
NM_172723	Adap1	chr5:139747829-139801418	I	C	4.36629	3.98979	2.14467	1.57712	1.07716	0.970968
NR_110345	Adarb2	chr13:8202111-8768008	I	C	6.19528	5.34902	0.764172	-0.710166	-1.51433	1.28261
NM_023341	Adck3	chr1:182095368-182126151	II	G	1.07042	1.13172	3.53754	2.71633	0.434696	3.72908
NM_173029	Adcy10	chr1:167415313-167506904	II	E	0.0446305	0.0600613	2.07212	0.976793	-0.29045	0.420451
NM_001109756	Adcy7	chr8:90806890-90853861	II	E	0.311447	0.493103	2.33961	-1.60156	-0.404114	-0.274622
NM_007406	Adcy7	chr8:90796301-90853861	II	C	0	0.188273	2.29433	-0.791141	-1.09452	2.04388
NM_013462	Adrb3	chr8:28336247-28340060	I	C	3.33286	3.18221	0.784879	2.30018	2.04649	0.665517
NM_001291857	Aebp1	chr11:5761868-5772228	II	G	2.71096	2.23617	4.61211	-0.542527	-1.1875	3.83567
NM_009636	Aebp1	chr11:5761868-5772228	II	G	2.7264	2.17697	4.24639	-0.542527	-1.1875	3.83567
NR_046302	AF357425	chr12:110874221-110874290	I	E	5.30461	0	0	0.621488	-0.360295	-1.34219
NR_046303	AF357426	chr12:110881047-110881114	I	E	5.734	0	0	-0.208108	-0.364764	-0.690316
NM_178928	Afap1l1	chr18:61889915-61946316	II	G	1.18266	1.64383	4.06762	-0.164293	-0.917862	2.78707
NM_010678	Aff3	chr1:38234171-38721800	II	E	1.27519	1.65113	4.1137	-0.664397	-0.678072	-1.10852
NM_007423	Afp	chr5:90919739-90937933	II	E	0.0343485	0.120559	2.48913	-0.911191	-1.09516	-1.96557
NM_001290545	Aftph	chr11:20585087-20641559	II	F	0.534093	0.455825	2.59697	5.80797	5.21945	5.179
NM_001048008	Agtpbp1	chr13:59594764-59658708	II	G	0.002151	0.11506	2.32737	2.18982	1.57217	4.72321
NR_015519	AI662270	chr11:83037077-83040086	I	B	2.47037	3.08092	0.128477	0.886132	1.38151	-0.100841
NM_001291070	Aifm3	chr16:17492013-17507575	II	E	0.0014715	0.385975	2.01076	0.348154	-0.27349	1.71768
NM_175178	Aifm3	chr16:17489769-17507578	II	G	1.36239	0.931848	3.74361	1.58762	0.750178	3.1054
NM_172393	Aim1	chr10:43670112-43724652	II	G	0.392946	0.607433	3.76262	0.0868048	-0.28828	3.35257
NM_001013779	Aim2	chr1:175350734-175396167	I	C	3.55586	3.7563	1.28955	2.27934	1.94166	1.29429
NM_016666	Aip	chr19:4113755-4125858	II	F	0.314217	0.835201	3.29176	3.66168	3.79242	5.03185
NM_001177605	Ak4	chr4:101091916-101140376	II	F	1.77227	1.52931	3.63862	2.82164	2.44619	4.82972
NM_009647	Ak4	chr4:101092307-101140376	I	F	4.00888	3.11896	1.8105	2.77932	2.42513	4.81783
NM_011785	Akt3	chr1:178952245-179178898	II	E	2.04294	2.06648	4.35088	-1.29956	-1.26919	0.489385
NM_009022	Aldh1a2	chr9:71063595-71144050	II	G	1.07445	1.02517	3.0386	-0.655208	-0.233314	2.7354
NM_001177308	Aldoa	chr7:133938747-133943961	I	F	3.65766	3.96859	1.77889	4.4621	4.9689	4.41543
NM_007438	Aldoa	chr7:133938747-133942768	I	F	9.61688	9.46314	7.57938	4.90513	5.94058	4.87303
NR_037145	Alg13	chrX:140752508-140808991	I	F	6.2686	5.76689	4.1728	6.20315	5.69231	5.07137
NM_153319	Amot	chrX:141880966-141922182	II	E	0.999984	2.2035	3.48754	0.709221	-2.09398	0.36257
NM_001289720	Ampd2	chr3:107876979-107888344	II	F	2.49923	2.88407	4.62135	4.70122	3.91329	6.07794
NM_001013814	Amt	chr9:108199252-108203928	I	B	5.78948	5.6303	1.84573	3.3974	1.91637	-0.795382
NM_001025572	Ankrd12	chr17:66316840-66426386	II	F	1.22509	1.24299	3.46918	3.99233	3.28277	6.60654
NM_001081139	Ankrd35	chr3:96474053-96494957	I	D	2.43046	2.4111	0.381661	1.40952	-0.595729	2.21846
NM_001012451	Ankrd6	chr4:32891009-33037801	II	G	1.76854	2.10512	4.31497	1.90378	1.14815	4.0214
NM_133979	Ano10	chr9:122084991-122203541	II	G	1.50852	1.67643	4.07612	1.29635	0.115912	4.15688
NM_178381	Ano9	chr7:148287117-148303705	I	B	3.24884	3.01605	0.115996	3.66114	1.74289	-1.17854
NM_013472	Anxa6	chr11:54792463-54846973	I	F	5.32329	5.25049	3.04074	3.33573	2.88415	3.3499
NM_012054	Aoah	chr13:20885981-21116123	I	E	2.30376	2.68086	0.0414498	-0.601173	-0.601173	-0.613721
NM_001110300	Ap1m2	chr9:21099900-21116777	I	C	2.75868	3.20411	0.40991	2.76755	1.06722	2.05481
NM_009678	Ap1m2	chr9:21099900-21116777	I	C	4.24948	4.67752	1.00957	2.76755	1.06722	2.05481
NM_177034	Apba1	chr19:23833365-24024087	II	G	0.148138	0.172408	2.27862	0.65319	0.769163	2.93436
NR_040692	Apela	chr8:67552315-67561235	I	E	4.53306	4.65337	0.768369	5.41549	2.17136	1.90765
NM_013474	Apoa2	chr1:173155184-173156510	I	D	4.19226	4.35892	1.68939	-0.130256	0.441033	1.79727
NM_001160415	Apobec3	chr15:79722837-79738859	I	F	4.24451	4.33016	1.35191	4.01471	3.5083	2.82143
NM_030255	Apobec3	chr15:79722837-79738859	I	F	3.77645	2.99047	0.762113	4.01471	3.5083	2.82143
NM_001110009	Apoc1	chr7:20274828-20278008	I	C	5.79647	5.56301	3.19741	3.90365	1.86162	2.02998
NM_001277944	Apoc2	chr7:20256927-20263290	I	E	2.14694	0.653477	0.0749848	-0.61891	0.314873	-1.68012
NM_009696	Apoe	chr7:20281592-20284515	I	A	9.22734	9.04446	4.95559	4.30058	4.10215	0.634227
NM_016689	Aqp3	chr4:41039756-41045216	I	C	4.85174	3.61839	0.202635	0.507268	-0.632048	0.162248
NM_172525	Arhgap29	chr3:121656243-121719071	II	G	2.63228	2.75078	4.8572	0.777813	0.708371	4.77015
NM_001195632	Arhgap32	chr9:31923720-32073096	II	E	2.75589	2.12475	4.19261	0.807355	-0.141661	-0.728195
NM_001099288	Arhgap44	chr11:64815540-64976463	II	F	0.0004365	0.224461	2.37282	3.13724	2.5761	3.52494
NM_001164628	Arhgap8	chr15:84550481-84602637	I	C	3.26953	3.20742	0.570719	2.40934	0.8736	0.777608
NM_001130153	Arhgef1	chr7:25688004-25711610	I	F	2.44481	2.97362	0.918312	4.34488	3.0486	4.81128
NM_023598	Arid5b	chr10:67558340-67741474	I	G	4.84448	4.12186	1.20863	1.74182	1.09072	2.9713
NM_001166397	Armcx2	chrX:131338680-131343760	II	F	1.95538	2.39107	4.16376	3.00151	2.79913	3.76808
NM_007491	Art5	chr7:109245392-109248743	II	G	0.559191	0.746023	2.87792	1.21134	-1.00283	2.70338
NM_001272029	Arvcf	chr16:18348274-18407167	II	G	1.12729	1.30984	3.42095	2.06615	1.16413	3.69994
NM_001276463	Asap1	chr15:63918401-64144235	II	E	1.83628	2.22878	4.00517	3.6453	3.34203	4.80623
NM_027027	Asb9	chrX:160935834-160977684	II	E	0.323201	0.11043	5.21906	0.241008	0.21818	0.106915
NM_012055	Asns	chr6:7625170-7643182	I	F	7.30059	7.02593	4.80179	4.56537	4.17837	3.66314
NM_028386	Asphd2	chr5:112814465-112821233	II	B	1.2185	1.66568	4.81286	-0.469032	-1.93074	0.179659
NM_007494	Ass1	chr2:31325789-31376190	I	A	7.26277	7.01554	3.4985	3.3248	3.00791	2.50646
NM_023729	Asz1	chr6:18000963-18059061	II	D	0.543786	0.246706	5.57801	-0.131644	-2.51896	4.175
NM_028476	Atat1	chr17:36036773-36047013	II	F	0.856541	1.4636	2.86737	4.46538	2.59188	3.58384
NM_153778	Atoh8	chr6:72156171-72185571	II	G	0.109789	0.251964	3.41882	-0.640199	-0.10364	3.91882
NM_001164366	Atp13a2	chr4:140542787-140563616	II	F	2.64721	2.92024	4.72963	3.68437	3.22239	4.07699
NM_001290469	Atp1a3	chr7:25763185-25790956	I	C	3.0759	2.73336	0.677352	0.501738	-1.07237	-0.0495158
NM_213616	Atp2b4	chr1:135599250-135650324	II	E	1.25967	1.12512	3.2495	-0.869939	-0.326228	-0.229246
NM_007511	Atp7b	chr8:23104819-23170546	II	G	0.544951	0.446242	2.50209	2.18763	1.15082	4.08481
NM_177195	Atp8b5	chr4:43280030-43386703	II	D	0.150529	0.155149	2.23763	1.75121	0.348426	2.78945
NM_015731	Atp9a	chr2:168459937-168567300	II	F	2.15309	1.66713	4.83431	2.85046	3.21975	5.74169
NM_001004153	AU018091	chr7:3154659-3169204	I	B	6.15543	5.81636	0.364384	4.15738	2.98935	0.610958
NM_001166433	AU022751	chrX:5658335-5660538	II	G	1.77648	1.22597	3.80775	-0.262095	0.156649	4.28011
NM_177918	AV320801	chrX:132029126-132039133	II	D	0.200479	0.0624323	3.08784	0	0	-0.807355
NM_009465	Axl	chr7:26541518-26573752	II	G	2.18737	1.67768	3.82163	-0.703171	-0.613212	3.23929
NM_145222	B3gnt7	chr1:88199795-88203880	I	A	5.55687	5.24684	3.20156	2.96317	3.53402	2.60382
NM_019737	B4galt6	chr18:20843099-20904905	I	F	3.84546	3.80395	1.44314	4.60635	4.29886	4.14679
NM_198423	Bahcc1	chr11:120094260-120153611	II	G	1.46082	2.04976	4.07228	3.15369	2.17862	5.40095
NM_001045523	Bahd1	chr2:118727350-118750260	II	G	2.22417	2.53561	4.46759	0.126207	1.0528	5.24174
NM_007523	Bak1	chr17:27156756-27165571	I	A	4.90139	4.92995	1.4446	3.40148	2.7318	1.87447
NM_007526	Barx1	chr13:48758404-48761876	II	C	0.438499	0.604156	4.25817	-1.84483	-1.67387	1.57644
NM_027395	Basp1	chr15:25293031-25343519	I	F	5.91948	6.11197	2.89625	3.43478	4.46617	3.61654
NM_030060	Batf3	chr1:192922292-192932822	II	G	0.601136	0.874028	3.58315	-0.595582	-0.391966	2.91802
NM_133234	Bbc3	chr7:16894931-16903683	I	F	4.49852	4.75998	2.48046	4.16993	4.68375	3.54585
NM_181681	BC005764	chr10:79327525-79337379	II	G	0.317966	0.298304	2.96452	0.384591	0.148339	3.74101
NM_144869	BC021614	chr19:4057486-4059294	I	E	2.59234	2.07728	0.245787	1.90293	1.08597	0.355228
NR_040470	BC033916	chr17:34042079-34043620	I	E	5.30192	5.35961	2.80756	3.64474	1.16262	0.186963
NR_028430	BC052688	chr13:61872939-61888642	I	E	3.76649	4.02783	1.75313	1.6105	1.8413	1.0813
NM_020486	Bcam	chr7:20341486-20355881	I	F	5.99204	6.36964	3.35499	3.69768	3.20022	2.82597
NM_001024468	Bcat1	chr6:144942354-144997332	I	C	2.23402	1.65629	0.0619258	3.77815	1.40336	0.919698
NM_007532	Bcat1	chr6:144942354-145024677	I	A	5.28555	5.00029	0.393603	2.35899	4.00745	0.832976
NM_001243053	Bcat2	chr7:52828239-52845080	I	E	4.65276	4.93857	1.36676	2.8225	1.48678	-0.198079
NM_009737	Bcat2	chr7:52825522-52845080	I	A	5.55888	4.99942	1.56411	4.28728	3.23792	2.54749
NM_033601	Bcl3	chr7:20393810-20408104	I	A	4.87521	4.90293	2.11512	4.03628	2.26046	0.43276
NM_007528	Bcl6b	chr11:70037628-70043300	II	G	1.26618	1.54744	3.59746	1.711	-0.605559	3.84244
NM_178782	Bcorl1	chrX:45694534-45759905	II	G	1.09924	1.06861	3.62518	0.424256	0.579962	5.2024
NM_001081412	Bcr	chr10:74523640-74647668	II	G	2.58654	3.07181	4.84235	1.29841	1.9542	5.18077
NM_001163175	Begain	chr12:110270391-110306427	II	G	1.3647	1.36369	3.40846	-0.219516	0.094201	3.60466
NM_009052	Bex1	chrX:132748510-132750052	I	F	8.40786	8.41573	5.87424	4.08544	3.44911	3.68213
NM_031397	Bicc1	chr10:70387847-70622382	II	G	1.37574	1.27949	3.38152	-0.7153	-0.104309	3.94477
NM_001039179	Bicd2	chr13:49436917-49482395	II	F	1.71193	1.76837	4.06082	3.99251	3.12565	4.57739
NM_001039180	Bicd2	chr13:49436917-49482395	II	F	0.0626955	1.34688	2.08428	3.99251	3.12565	4.57739
NM_007546	Bik	chr15:83357291-83375065	II	G	1.73219	1.64711	3.74296	0.169774	-0.567567	2.95554
NM_144923	Blvrb	chr7:28232996-28251000	I	C	5.43249	5.47821	3.31218	2.06088	1.11207	2.27609
NM_007552	Bmi1	chr2:18598644-18608256	II	G	2.28582	2.44187	4.39818	-0.856324	0.744394	4.25214
NM_007554	Bmp4	chr14:47003195-47010274	I	C	4.22862	4.1226	0.590256	1.59293	-0.547488	0.79575
NM_007557	Bmp7	chr2:172693512-172765822	II	G	0.985923	1.45976	3.59366	1.10931	0.925115	3.59588
NM_007562	Bnc1	chr7:89111547-89137185	II	G	0.242553	0.19776	3.70845	-1.30387	-0.278579	4.30361
NM_001113367	Boll	chr1:55356912-55419551	II	G	0.0824885	0.080477	3.04803	0.00142348	-0.518217	4.57731
NM_029267	Boll	chr1:55356912-55420313	II	G	0.562206	0.426506	3.49161	0.0312715	-0.588831	4.45267
NM_001079873	Brdt	chr5:107760212-107779760	II	G	0.34737	0.193977	2.87155	-0.886246	-0.509014	3.38515
NM_054054	Brdt	chr5:107760212-107816077	II	G	0.384292	0.322017	4.16508	-0.886246	-0.509014	3.38515
NM_008144	Bscl2	chr19:8913817-8923173	I	F	2.30028	3.08253	0.751706	4.29418	3.52624	3.63017
NR_024078	Btbd19	chr4:116791822-116798330	I	D	3.61284	3.82851	1.60368	2.84932	2.45943	2.1014
NM_001170540	Btf3	chr13:99079851-99086961	I	F	9.72062	9.69968	7.4811	4.99158	5.74975	5.03248
NM_024285	Bves	chr10:45055567-45089514	II	G	0.450747	0.734052	3.18401	0.0703893	0.434378	3.25767
NM_025840	Bzw2	chr12:36818421-36883412	I	F	6.42802	6.29682	4.08341	5.10773	5.07596	4.20827
NM_011795	C1ql1	chr11:102800577-102807775	II	C	1.24309	1.31035	4.67598	0.207442	-0.981126	2.63597
NM_026161	C1qtnf4	chr2:90725942-90730683	II	C	0.829905	0.971435	3.98026	-1.04653	-1.48953	2.18747
NM_009778	C3	chr17:57343395-57367559	II	E	0.62977	0.593151	3.16516	-3.15094	-1.71348	-0.553833
NR_045456	C330013F16Rik	chrX:135882029-135892277	I	E	3.03367	2.52001	0.0543035	5.37069	2.77426	-0.764512
NR_040658	C330046G13Rik	chr10:84010161-84016083	I	E	3.11268	2.5041	0.0203415	3.69016	1.26303	-0.798041
NR_040385	C430002E04Rik	chr3:41291602-41297121	I	E	2.83799	2.46332	0.594915	5.73415	3.77953	3.27557
NM_001163793	C530008M17Rik	chr5:77269623-77302579	II	E	0.449267	0.954891	2.66917	-0.971986	-0.860725	-0.705553
NM_021415	Cacna1h	chr17:25511231-25570728	II	G	0.408016	0.562447	3.85912	0.915258	1.0578	4.38813
NM_007581	Cacnb3	chr15:98465197-98474967	II	G	1.79465	1.35694	3.67544	0.299641	0.416676	3.72601
NM_019431	Cacng4	chr11:107596093-107655778	II	G	0.486623	0.874587	2.78893	-0.196621	-0.174671	3.29645
NM_207675	Cadm1	chr9:47338434-47661468	II	F	1.42403	1.55951	4.99672	3.31654	3.50396	4.87742
NM_153112	Cadm4	chr7:25267041-25289552	II	G	2.32904	2.82853	4.4152	1.76168	0.181913	3.7278
NM_001033954	Calca	chr7:121774991-121779871	I	C	4.00511	3.56787	1.125e-05	0.788274	-0.28527	0.203481
NM_001289444	Calca	chr7:121774991-121779871	I	C	2.12014	1.72628	0.0785455	0.788274	-0.28527	0.203481
NM_001271018	Calcoco2	chr11:95960229-95973276	I	E	3.98867	3.80349	0.96576	3.24068	0.495166	-1.52583
NM_145575	Cald1	chr6:34659443-34725469	I	C	4.76512	5.12935	3.05686	2.11757	1.62603	0.86755
NM_001102468	Calml4	chr9:62705910-62723724	I	E	1.67532	2.20677	0.0988255	0.425764	-0.694655	-0.342687
NM_138304	Calml4	chr9:62705910-62723724	I	E	3.28328	3.29817	0.372065	0.425764	-0.694655	-0.342687
NM_025451	Camk2n1	chr4:138011062-138016041	II	G	0.881718	1.24729	4.14253	2.42632	0.969648	5.43515
NM_009795	Capns1	chr7:30971960-30980067	I	F	7.99253	8.01845	5.75987	4.98659	4.74582	4.51928
NM_001111289	Caprin1	chr2:103603101-103637235	I	F	5.28613	5.26893	3.27658	5.93462	8.01205	5.9542
NM_001111292	Caprin1	chr2:103607263-103637235	I	F	4.97776	4.71586	2.34321	5.93462	8.01205	5.9542
NM_029341	Capsl	chr15:9365782-9395790	I	D	3.31509	3.12979	1.23441	1.44746	0.740133	2.43558
NM_009801	Car2	chr3:14886425-14900770	I	C	4.22992	4.96107	0.14955	1.5124	2.1061	1.4328
NM_007607	Car4	chr11:84771255-84779556	I	C	2.80131	4.08176	0.26084	-0.0285064	-0.416197	0.962075
NM_001205369	Casc4	chr2:121692705-121761943	II	F	4e-06	0.000849833	4.25616	5.54658	3.68285	4.96342
NM_027937	Caskin1	chr17:24625727-24645852	II	G	0.557172	0.538686	3.24944	0.309134	0.811447	3.19668
NM_001284409	Casp3	chr8:47702644-47725052	I	F	4.08659	4.24439	2.19084	4.3744	3.44626	4.70425
NM_007611	Casp7	chr19:56471618-56516833	II	G	2.07987	2.11247	4.92458	0.372441	-1.62212	3.87957
NM_019626	Cbln1	chr8:89992751-89996491	II	C	0.681285	0.572901	2.69069	0.584721	-0.532874	2.22637
NM_173047	Cbr3	chr16:93683463-93691236	I	A	4.99205	5.39297	1.90619	2.02815	2.60347	2.56935
NM_007623	Cbx2	chr11:118884342-118892584	II	G	3.31386	3.38221	5.59046	1.97509	0.975707	4.25303
NM_007625	Cbx4	chr11:118938884-118947551	II	G	0.50728	0.781685	3.32189	-1.49496	-0.451098	3.822
NM_013926	Cbx8	chr11:118899749-118902227	II	C	0.734201	1.05862	4.28166	-0.219858	-1.08291	2.60553
NM_001290429	Ccdc106	chr7:5007753-5012386	II	G	1.23844	1.10254	3.27149	0.190138	-1.25469	3.68623
NM_146178	Ccdc106	chr7:5008327-5012386	II	G	0.373897	0.724198	2.49483	0.235517	-1.13521	3.55401
NM_001201378	Ccdc136	chr6:29348925-29376995	II	C	2.54678	2.3451	4.95132	1.01797	-0.198166	0.992864
NM_145574	Ccdc136	chr6:29348925-29376995	II	C	1.19212	1.19926	4.39832	1.01797	-0.198166	0.992864
NM_001166063	Ccdc152	chr15:3230626-3253526	II	D	0.425266	0.202758	2.57535	-0.19592	-0.961526	3.16615
NM_001034059	Ccdc160	chrX:50144376-50152645	I	D	2.50199	2.07077	0.445021	2.69892	1.60145	1.65808
NM_029372	Ccdc172	chr19:58586491-58627575	II	D	0.43569	0.156526	4.05499	0.134137	-0.323504	3.94156
NM_001135198	Ccdc36	chr9:108305963-108330813	II	E	1.25114	1.14846	3.41318	-2.08179	-1.2161	-0.223721
NM_001159422	Ccdc58	chr16:36081360-36092204	I	E	5.57968	5.53377	3.22149	2.13245	0.796786	-0.118644
NM_009829	Ccnd2	chr6:127075726-127101066	II	G	2.44746	2.29522	6.11984	-0.486128	-0.19006	5.46345
NM_001081635	Ccnd3	chr17:47641999-47736637	II	D	0.749827	0.844724	3.92135	2.37891	1.71961	4.22204
NM_001081636	Ccnd3	chr17:47641999-47736637	II	D	0.519851	0.436869	3.60839	2.37891	1.71961	4.22204
NM_007632	Ccnd3	chr17:47730415-47736637	I	F	6.86772	6.99381	4.71515	3.37733	3.91041	4.16122
NM_007633	Ccne1	chr7:38883002-38892509	I	F	7.08203	7.06132	3.32556	5.7564	5.8118	5.15373
NM_001286546	Ccpg1	chr9:72833310-72861745	II	F	0.000989	0.437796	2.27251	4.75367	3.59805	4.64992
NM_001111050	Cd151	chr7:148654687-148657380	I	F	3.36953	3.94951	0.912999	4.04988	3.43185	4.30239
NM_027152	Cd164l2	chr4:132776723-132780469	II	C	1.22835	1.11359	3.12239	1.71794	-0.247041	1.5797
NM_021893	Cd274	chr19:29441927-29462584	II	D	0.664341	0.605386	3.58612	-0.580047	-0.75873	4.93571
NM_007645	Cd37	chr7:52489001-52494209	I	E	2.35554	1.99467	0.112745	0.146221	-1.36149	0.283649
NM_009854	Cd7	chr11:120898062-120900792	II	E	0.229026	0.252134	3.98736	-0.651105	-1.26083	0.19592
NM_021454	Cdc42ep5	chr7:4102861-4116301	I	C	3.60554	3.86478	1.84365	3.10747	2.01947	1.97102
NM_001038708	Cdc42se1	chr3:95032864-95040346	I	F	4.6393	4.77908	2.71137	5.54616	5.62127	5.28906
NM_146040	Cdca7l	chr12:119082333-119117179	II	G	3.05126	3.00121	5.0561	2.67858	1.62788	3.74386
NM_009864	Cdh1	chr8:109127267-109194146	I	A	6.72072	6.8883	1.96874	4.97074	3.94344	2.05876
NM_007662	Cdh15	chr8:125372273-125391297	II	B	0.330958	0.338378	2.72789	-0.542149	-0.875392	-1.00398
NM_194444	Cdk10	chr8:125748740-125756156	II	F	1.10532	2.0162	3.1129	4.45882	2.9828	4.52396
NM_001161624	Cdkn1c	chr7:150644243-150646955	II	G	0.813882	1.30143	3.32727	-0.435289	-0.864957	3.03493
NM_009876	Cdkn1c	chr7:150644243-150646955	II	G	2.00342	2.65443	4.82642	-0.435289	-0.864957	3.03493
NM_009877	Cdkn2a	chr4:88920376-88940523	II	G	3.66738	3.16101	6.47774	1.10471	0.941241	5.42915
NM_001291039	Cds2	chr2:132111674-132137786	I	E	3.54074	2.84844	0.597411	2.72726	1.14994	1.47716
NM_009881	Cdyl	chr13:35751730-35965933	I	E	3.58369	3.19346	0.679581	-1.02615	-1.52434	-1.03953
NM_007687	Cfl1	chr19:5490454-5494031	I	F	10.007	10.1868	7.86933	5.15544	6.41322	5.35098
NM_026770	Cgref1	chr5:31235515-31247853	I	C	2.4864	2.92342	0.869042	1.45321	0.524708	0.914344
NM_026929	Chac1	chr2:119176977-119180062	I	A	3.58755	3.80107	1.06148	3.86931	2.995	2.3582
NM_175329	Chchd10	chr10:75398317-75400479	I	F	8.71973	8.5545	5.26102	5.31946	4.01592	3.31453
NM_146019	Chd3	chr11:69156774-69182928	II	G	2.11954	2.53223	5.06706	-0.955894	0.926461	4.77037
NR_027827	Chd3os	chr11:69154270-69156149	II	G	1.18885	1.34562	5.14689	-0.869777	-1.48379	3.95789
NM_001081376	Chd5	chr4:151712759-151764303	II	G	0.834099	0.510288	2.54975	-0.450601	0.155069	2.779
NM_177224	Chd9	chr8:93352733-93578407	I	A	2.88777	2.75091	0.646883	4.91605	2.36723	2.41173
NM_028850	Chic2	chr5:75402448-75440651	II	F	4.08167	4.186	6.1291	3.38116	3.71389	5.07013
NM_025519	Chmp4c	chr3:10366972-10391005	I	C	3.46365	3.47627	0.588082	3.96097	2.08366	1.46911
NM_015730	Chrna4	chr2:180757015-180773882	II	C	0.196803	0.732043	2.98923	-0.719596	-0.598912	2.37432
NM_145142	Chst10	chr1:38920717-38955005	II	G	1.49972	1.50936	3.74355	2.21437	0.534922	3.66297
NM_019686	Cib2	chr9:54393158-54407886	II	C	1.52182	1.66197	4.28143	0.257011	-0.0688299	2.57552
NM_007705	Cirbp	chr10:79630585-79634398	II	F	5.20603	5.2951	7.30182	4.26599	4.04283	4.7532
NM_021273	Ckb	chr12:112907565-112910549	I	A	7.21791	7.59287	2.95902	1.50896	2.2917	1.87493
NM_139148	Clca4	chr3:144485586-144512266	I	D	2.15949	2.02935	0.0541727	-1.58496	-0.825604	-0.482336
NM_019952	Clcf1	chr19:4214391-4222615	II	G	1.14647	1.70721	3.5034	0.0936238	0.463725	4.92569
NM_009903	Cldn4	chr5:135420992-135422804	I	B	6.7823	6.79604	1.09431	5.00768	4.67103	-1.25539
NM_018777	Cldn6	chr17:23816331-23819414	I	C	5.2386	6.08924	1.80474	2.65817	1.01611	0.808174
NM_001193619	Cldn7	chr11:69778280-69781388	I	C	2.44313	2.46802	0.360173	2.53862	0.919292	0.440945
NM_016887	Cldn7	chr11:69778922-69781388	I	C	3.94828	4.62823	0.406556	2.81736	1.04393	0.597529
NM_009904	Clgn	chr8:85913789-85950728	II	G	1.82162	1.22188	3.90944	1.79034	-0.715245	2.89624
NM_172469	Clic6	chr16:92498391-92541486	II	G	0.349681	0.75198	3.53852	-0.4002	-0.267772	2.91617
NM_001039162	Clip2	chr5:134965252-135028304	II	G	1.98055	2.26507	4.08628	2.62884	2.11029	4.81824
NM_013492	Clu	chr14:66587319-66600382	I	C	3.42096	5.18354	1.61353	1.56835	0.703759	0.222595
NM_001284520	Cmah	chr13:24506990-24569158	I	E	7.2859	6.60194	1.02094	-0.782693	-1.64446	-1.65478
NM_027294	Cmtm8	chr9:114698462-114753270	II	G	0.941018	1.6537	3.68384	0.713954	0.801404	3.75307
NM_023149	Cndp2	chr18:84836856-84855094	I	F	5.87441	5.53358	2.044	4.81795	2.39941	3.31332
NM_009922	Cnn1	chr9:21903696-21913665	I	B	1.77576	2.99444	0.143064	-1.04982	-1.54622	-1.02466
NM_031396	Cnnm1	chr19:43514925-43571703	II	G	0.538173	0.34316	2.78321	1.43935	1.64474	3.76399
NM_026977	Cnppd1	chr1:75131788-75138942	II	G	2.89422	3.36582	5.05194	1.81522	0.750444	5.63995
NM_001282993	Cobl	chr11:12136678-12364963	I	A	2.38109	2.16204	0.137397	3.77897	3.2297	1.767
NM_172496	Cobl	chr11:12136678-12364963	I	A	3.74574	2.28325	0.132081	3.77897	3.2297	1.767
NM_007731	Col13a1	chr10:61301245-61441856	II	C	0.471554	0.490959	2.94525	0.48242	0.0816838	2.55218
NM_030052	Cox7b2	chr5:71834061-71939444	II	D	1.59709	1.15887	4.42118	0.0381351	-0.912537	3.85798
NM_001039049	Cox8c	chr12:104137515-104138744	II	C	0.70078	0.541344	3.19111	-0.655929	-0.541813	1.93593
NM_001252526	Cpeb1	chr7:88491911-88599644	II	G	0.83816	1.01004	4.1932	-0.611185	0.283977	5.20523
NM_170590	Cpne1	chr2:155897576-155937701	II	F	3.86853	4.23687	6.44915	5.77808	6.06178	5.31526
NM_153166	Cpne5	chr17:29293465-29374735	II	G	1.41087	0.957975	4.25878	-0.430748	-0.0990247	3.11428
NM_001033851	Cpne8	chr15:90473753-90509819	I	G	4.19756	4.27279	2.02799	1.20914	1.34097	4.00515
NM_026682	Cpsf4l	chr11:113559484-113570840	I	E	2.49832	2.04051	0.457342	3.69688	1.20267	-0.202243
NM_019696	Cpxm1	chr2:130216510-130223365	II	G	3.37792	3.29478	5.30946	0.514573	0.130223	3.43528
NM_177638	Crb3	chr17:57201699-57205337	I	C	4.23393	4.43691	1.72233	4.13393	2.00315	2.49453
NM_030209	Crispld2	chr8:122516369-122576693	II	C	0.863831	0.858669	3.90924	-0.687467	-2.01582	2.40768
NM_018827	Crlf1	chr8:73017054-73027980	II	C	2.12765	2.58937	4.2913	-1.0841	-1.6122	2.56076
NM_007765	Crmp1	chr5:37637002-37683402	I	C	3.99174	4.29168	0.515115	2.45277	-0.254397	0.342294
NM_145123	Crtac1	chr19:42357526-42506273	II	G	0.899771	0.939308	2.91583	0.8784	-0.128906	2.98377
NM_001289784	Cryab	chr9:50561075-50564740	I	D	0.158542	2.50344	0.884634	0.485807	-0.259562	1.38192
NM_007791	Csrp1	chr1:137625773-137648806	I	C	5.96257	6.51169	4.46652	2.45199	1.84598	2.62404
NM_007792	Csrp2	chr10:110357231-110376570	I	F	7.55905	7.31825	4.21391	4.32646	3.44506	4.29737
NM_009980	Ctbp2	chr7:140178693-140315166	I	F	6.92111	6.78811	3.99719	5.28255	7.19108	5.5471
NM_133710	Ctdspl	chr9:118835653-118953237	II	G	1.08161	1.29381	3.46666	0.776155	1.45482	4.82114
NM_010217	Ctgf	chr10:24315247-24318488	I	A	5.97709	5.76722	3.27264	4.20312	5.14237	2.21957
NM_145953	Cth	chr3:157557211-157588027	I	F	5.75066	5.7473	1.73982	3.10494	3.43021	3.14397
NM_007796	Ctla2a	chr13:61035515-61037986	II	E	1.0976	1.6592	3.35982	0.0641303	-0.0506261	-0.166897
NM_018761	Ctnnal1	chr4:56823806-56878083	I	F	5.19391	5.106	1.39907	3.49613	3.54447	3.72578
NM_019861	Ctsf	chr19:4855128-4860912	II	G	2.5262	2.78123	5.20593	1.40165	-0.824742	3.18065
NM_001081335	Cul9	chr17:46637557-46683337	II	G	0.747913	0.93523	2.96877	0.971553	-0.282059	4.29076
NM_007804	Cux2	chr5:122310224-122497834	II	C	0.777635	0.699141	3.49602	0.464075	0.045618	1.77774
NM_009142	Cx3cl1	chr8:97296079-97306326	II	G	0.814152	1.53857	3.51413	-1.00927	-1.49137	2.7272
NM_009911	Cxcr4	chr1:130484775-130488876	II	G	0.55796	1.33648	2.80994	0.711708	-0.0300572	3.79845
NM_025797	Cyb5	chr18:85020805-85049255	I	F	6.37861	6.7231	4.35608	4.61845	4.00568	4.40953
NM_007811	Cyp26a1	chr19:37772297-37776026	I	C	0.414976	2.4356	0.435332	-1.336	-0.841004	1.3129
NM_010516	Cyr61	chr3:145309934-145312949	I	A	6.06838	5.87623	3.7308	1.39391	4.57458	0.660072
NR_045808	D17Ertd648e	chr17:12055935-12076055	I	E	4.73025	4.34551	1.97154	0.0838316	-0.33963	-1.22033
NM_175326	D330045A20Rik	chrX:136014905-136089119	II	C	0.234109	0.25301	3.01028	-0.284525	-1.66896	2.47563
NM_001252508	D430019H16Rik	chr12:106692065-106731305	II	E	0.454219	0.641252	2.52548	-0.172985	-0.519441	2.84819
NM_194061	D630045J12Rik	chr6:38073173-38204009	II	G	1.25744	1.17693	3.49195	1.16381	1.17387	3.93411
NR_045293	D630045M09Rik	chr13:73482112-73484832	I	E	4.199	3.72322	0.119284	3.38949	2.71195	-0.847997
NR_028425	D7Ertd143e	chr7:3218784-3221016	I	A	3.86919	4.01938	0.52378	5.56871	6.02806	1.63797
NM_010017	Dag1	chr9:108107191-108166146	II	F	2.40508	2.81452	4.41456	4.619	5.58024	4.98421
NM_144915	Daglb	chr5:144225360-144265310	II	G	1.59518	1.83439	4.03097	1.79728	0.0206948	3.61069
NR_015531	Dancr	chr5:74489107-74490361	I	F	3.71895	4.05283	1.57999	5.58079	5.18982	4.34544
NM_010019	Dapk2	chr9:66006032-66120049	II	C	0.453562	0.554642	3.7456	-1.15119	-1.24025	1.89065
NM_001277863	Dazl	chr17:50418717-50432945	II	D	2.84074	2.78589	6.81951	-0.288012	-0.218835	4.67012
NM_010021	Dazl	chr17:50418717-50432945	II	D	2.76379	2.1655	8.04983	-0.288012	-0.218835	4.67012
NM_021294	Dbil5	chr11:76031114-76032167	II	F	0.592869	0.765533	2.91019	4.27157	3.5605	4.41263
NM_026797	Dbndd2	chr2:164311954-164318823	II	G	0.431321	0.63063	3.7243	-0.252344	0.0395777	4.15645
NM_028759	Dcaf6	chr1:167259631-167390594	II	F	2.50436	2.4738	5.42137	5.02195	4.9203	6.13222
NM_001177964	Dcdc2c	chr12:29122659-29233202	I	E	4.70013	4.39127	2.60511	-1.93963	-0.415037	-1.89257
NM_016672	Ddc	chr11:11714103-11790411	I	E	3.03441	2.99095	0.23837	0.285672	-0.972519	-2.00468
NM_001039106	Ddhd1	chr14:46212845-46277818	II	F	0.4545	0.42969	2.8742	3.82566	3.16245	4.81612
NM_001042719	Ddhd1	chr14:46212845-46277818	II	F	0.893634	0.772356	2.91923	3.82566	3.16245	4.81612
NM_172962	Ddr1	chr17:35818511-35841084	II	G	1.01836	2.17486	3.67361	1.42058	-0.47961	3.15568
NM_001190786	Ddx19b	chr8:113527085-113555651	II	E	2.27697	1.81858	4.69986	3.98423	0.686287	3.3505
NM_172284	Ddx19b	chr8:113527085-113551670	I	A	3.35441	3.46365	0.146407	6.22038	3.12372	1.70402
NM_013932	Ddx25	chr9:35349432-35366055	II	G	2.18547	2.37349	5.66795	2.01244	1.11399	4.47982
NM_001145885	Ddx4	chr13:113388540-113442518	II	G	3.30845	3.65263	6.41066	-1.06278	-0.899012	3.82508
NM_172689	Ddx58	chr4:40150809-40186858	I	G	3.64546	3.84711	0.87676	2.04231	1.27798	3.07506
NM_001282072	Deaf1	chr7:148483074-148513624	II	F	0.411513	0.349841	2.6553	3.03765	2.72315	4.83681
NM_027185	Def6	chr17:28344722-28365553	I	B	4.05541	4.04909	1.56704	4.14004	1.97679	0.36257
NM_054046	Def8	chr8:125966855-125987799	I	C	4.5462	4.67097	0.93454	3.12266	1.75915	1.2847
NM_026384	Dgat2	chr7:106302172-106331223	II	G	1.50099	1.71902	5.90693	-0.267342	-0.588653	3.82881
NM_177646	Dgkd	chr1:89749861-89841064	II	F	3.90404	3.74447	5.89589	2.06269	2.66613	4.3845
NM_007856	Dhcr7	chr7:151009071-151034315	II	F	4.27313	4.19003	6.23398	3.8883	2.61445	4.38593
NM_001037938	Dhrs4	chr14:56097594-56109177	I	C	4.2739	4.32499	2.00992	3.0824	1.72066	2.66297
NM_025522	Dhrs7	chr12:73751339-73765815	I	A	4.19123	4.14046	1.90857	3.50848	3.31582	1.80868
NM_001286030	Dhx32	chr7:140912617-140951952	I	E	2.69319	2.1768	0.583156	2.96263	2.78923	2.1114
NM_178118	Dixdc1	chr9:50470857-50536089	II	G	0.895222	1.1328	3.22102	2.65965	0.924921	4.38339
NM_015802	Dlc1	chr8:37630792-37676997	I	F	4.66965	4.16942	2.61876	5.98907	4.96016	4.41259
NM_146128	Dlgap4	chr2:156439432-156590099	II	G	1.88395	1.65033	4.16896	1.56003	1.81909	3.3031
NM_010052	Dlk1	chr12:110691664-110701546	I	C	0.925018	2.1491	3.14617	-1.55675	-1.45742	1.43185
NM_010055	Dlx3	chr11:94981430-94986605	II	C	0.193891	0.407803	3.48174	-0.869136	-0.848529	2.58363
NM_007867	Dlx4	chr11:95001760-95007115	II	C	0.042541	0.0605762	2.64418	-0.928217	-1.72932	2.63402
NM_015826	Dmrt1	chr19:25580195-25678818	II	G	3.88399	3.35517	7.91079	0.167872	0.716021	4.25808
NM_177360	Dmrt3	chr19:25685026-25698411	II	G	0.75549	0.527016	3.63176	-0.324786	0.0568001	3.31942
NM_019872	Dmrtb1	chr4:107348894-107356767	II	C	1.40498	1.64442	4.47649	0.308195	-0.523161	2.57062
NM_027732	Dmrtc2	chr7:25655075-25662670	II	C	0.748372	0.541072	2.94312	-0.662348	-2.54977	1.94804
NM_001033548	Dnaaf3	chr7:4474558-4484044	II	D	1.62081	1.80322	4.18671	1.43368	-0.598207	2.67696
NM_021422	Dnaja4	chr9:54547365-54564124	II	G	0.924077	1.14966	4.1788	-0.335087	0.351104	3.85045
NM_008299	Dnajb3	chr1:90101306-90102323	II	G	0.929928	1.10469	2.93992	-0.0416993	-1.48477	3.97741
NM_027287	Dnajb4	chr3:151846834-151873047	II	F	0.906138	0.727043	3.88885	5.08453	7.01064	5.16947
NM_001037940	Dnajb6	chr5:30062437-30113018	I	F	5.88442	5.75375	3.05331	5.30195	5.78581	4.84926
NM_013888	Dnajc12	chr10:62849310-62871588	II	G	1.12502	2.00992	3.52812	3.01228	1.04289	3.59935
NM_016775	Dnajc5	chr2:181255189-181287585	I	F	3.41762	3.83112	1.00222	5.76292	5.23611	5.06454
NM_173383	Dnd1	chr18:36923324-36925868	II	G	2.96793	3.03005	5.6334	2.44403	1.79201	3.81835
NM_001003961	Dnmt3b	chr2:153475184-153513466	I	F	3.23324	3.4816	3.625e-05	2.59319	3.38567	4.11008
NM_001003963	Dnmt3b	chr2:153475184-153513466	I	F	3.22975	3.30891	3.325e-05	2.59319	3.38567	4.11008
NM_001122997	Dnmt3b	chr2:153475184-153513466	I	F	5.80609	5.99319	1.97209	2.59319	3.38567	4.11008
NM_001271744	Dnmt3b	chr2:153475184-153513466	I	F	3.71744	4.03237	6.65e-05	2.59319	3.38567	4.11008
NM_001271746	Dnmt3b	chr2:153475184-153513466	I	F	3.72662	3.8632	6.1e-05	2.59319	3.38567	4.11008
NM_001284197	Dnmt3l	chr10:77512703-77526367	I	B	6.95672	7.08114	0.264011	4.08684	2.22405	-0.610053
NM_019448	Dnmt3l	chr10:77512586-77526367	I	B	6.8845	6.22711	0.592744	4.06625	2.20198	-0.558925
NM_153413	Dock3	chr9:106795155-107134240	II	G	0.64968	0.496189	3.73405	0.0784491	-0.0255518	3.40808
NM_134074	Dock9	chr14:121941260-122196956	II	F	1.34996	1.19942	3.41218	2.95774	2.97349	5.2762
NM_010071	Dok2	chr14:71174187-71178301	I	E	3.6311	3.70712	1.09786	2.02921	0.99272	-0.33034
NM_010074	Dpp4	chr2:62168129-62250288	I	C	2.51685	2.13413	0.0970847	0.282934	0.860867	0.0735067
NM_028615	Dppa2	chr16:48310386-48319626	I	A	6.15054	6.02942	1.83487	4.58769	3.47829	2.5592
NM_139218	Dppa3	chr6:122576441-122580289	I	C	5.07194	5.21598	1.32153	2.2298	0.574631	0.758242
NM_028610	Dppa4	chr16:48283847-48294405	I	F	6.64457	6.54755	3.87345	3.90154	4.54303	2.82116
NM_025274	Dppa5a	chr9:78214860-78216006	I	A	11.1231	10.95	4.50052	5.9489	3.46995	2.00863
NM_001146224	Dpy30	chr17:74698813-74715551	I	F	4.49157	4.47411	1.8227	5.35285	6.05319	4.97705
NR_046304	DQ267100	chr12:110887826-110887897	I	E	2.84549	0	0	0.0369942	0.13493	-1.1481
NR_046305	DQ267101	chr12:110889633-110889705	I	E	2.29087	0	0	0.779401	-1.02584	-0.841302
NR_046306	DQ267102	chr12:110894554-110894625	I	E	2.80915	0	0	0.401363	0.182203	-1.33628
NM_172508	Dse	chr10:33871198-33927357	I	F	4.3766	4.34761	1.96316	5.61704	5.30834	4.50918
NM_007883	Dsg2	chr18:20716616-20763027	I	C	3.45015	2.99909	0.560591	2.79397	1.77114	0.891665
NM_019771	Dstn	chr2:143741066-143769060	I	F	8.47298	8.619	6.15463	6.51462	6.41898	5.3849
NM_172516	Dstyk	chr1:134314029-134363536	II	G	1.80545	1.84549	3.9541	2.77787	1.88164	5.00294
NM_001256098	Dtx2	chr5:136470669-136508750	II	F	3.16546	2.88321	5.28786	3.34314	2.22622	4.08377
NM_001033344	Dusp27	chr1:168028278-168058029	I	E	2.25764	2.14794	0.015897	2.72329	2.23463	-1.72379
NM_001160049	Dusp27	chr1:168028278-168058029	I	E	3.61324	3.1141	0.0532198	2.72329	2.23463	-1.72379
NM_176933	Dusp4	chr8:35870663-35882948	I	F	3.57745	4.10155	1.33347	2.29018	2.26996	3.39148
NM_001037957	Dyrk1b	chr7:28964501-28972317	II	F	1.20202	1.27145	3.66661	4.94827	4.77736	5.44084
NM_010092	Dyrk1b	chr7:28964501-28972317	II	F	1.55237	1.46125	3.84809	4.94827	4.77736	5.44084
NM_175332	E130012A19Rik	chr11:97488700-97491030	I	F	6.46559	6.65487	4.34767	4.2008	2.99336	3.56791
NR_038037	E130307A14Rik	chr10:39341216-39451813	II	E	0.646953	0.864734	2.89028	5.79073	6.72831	5.81396
NM_148952	E2f4	chr8:107821562-107829270	I	F	6.88183	6.93965	4.65808	5.329	4.00156	4.76292
NM_001110513	Ebf4	chr2:130121674-130196217	II	G	0.443719	0.452393	2.82385	-0.465236	0.0471254	2.89199
NM_001177625	Ect2	chr3:26996143-27052776	II	F	0.0510405	1.06651	2.70664	5.66748	5.6722	4.07847
NM_007900	Ect2	chr3:26996143-27052776	I	F	4.9316	4.52003	2.21106	5.66748	5.6722	4.07847
NM_007908	Eef2k	chr7:127986344-128050733	II	G	1.62944	1.43316	3.73786	1.9001	0.911103	4.25056
NM_007909	Efna2	chr10:79642226-79652755	II	G	1.64819	2.19309	4.10076	0.434367	0.573092	3.48011
NM_010108	Efna3	chr3:89118872-89126801	II	G	1.84475	2.5647	4.24373	0.68203	0.435557	4.36367
NM_007911	Efnb3	chr11:69367593-69373739	II	G	1.74191	1.78752	3.87421	0.665581	0.105656	2.87491
NM_007913	Egr1	chr18:35020860-35024610	II	F	4.57818	3.75641	6.20386	2.28527	3.23066	5.33741
NM_010118	Egr2	chr10:67000616-67004936	II	G	0.657694	0.407953	2.8728	0.0359907	0.72634	4.95044
NM_020596	Egr4	chr6:85461115-85463536	II	G	1.15924	0.938933	7.31829	0.201812	0.326323	3.96422
NM_026892	Eif1b	chr9:120401723-120404445	II	F	4.75368	4.99571	7.35041	3.05998	3.3809	4.69505
NM_026030	Eif2s2	chr2:154697145-154718642	I	F	8.35895	8.07423	5.93658	8.30004	6.82901	4.61471
NM_012010	Eif2s3x	chrX:91434047-91457990	I	F	7.00752	6.83164	4.4034	5.5157	5.12452	5.4522
NM_001123037	Eif4a2	chr16:23107540-23114205	I	F	5.31786	5.21718	3.11179	5.70018	7.59588	5.38563
NM_001039170	Eif4e2	chr1:89110488-89125433	I	F	4.82714	4.50659	0.924525	4.64609	5.07172	4.95309
NM_007918	Eif4ebp1	chr8:28370798-28386128	I	F	8.4522	8.31041	6.01885	5.10906	5.74819	4.41623
NM_177586	Eif5a2	chr3:28680232-28697768	II	G	1.92746	1.99114	4.60872	0.752072	0.0847998	4.71435
NM_001163131	Elf3	chr1:137150150-137155049	I	A	2.9624	3.1165	0.124142	3.50994	2.45107	0.560029
NM_007921	Elf3	chr1:137150150-137155049	I	A	3.31991	3.28055	0.262767	3.50994	2.45107	0.560029
NM_019680	Elf4	chrX:45764225-45816309	II	D	1.32941	1.45267	3.64863	2.68182	0.242655	3.49985
NM_175522	Elfn1	chr5:140383896-140450678	II	C	0.336643	0.577021	2.50388	-1.20043	-0.188706	1.45522
NM_130450	Elovl6	chr3:129235303-129341411	I	F	4.92995	4.81402	2.1439	6.26723	5.3843	4.3557
NM_010330	Emb	chr13:118009379-118063222	I	F	5.35359	5.63677	3.48673	5.69387	4.05568	3.34441
NM_001291145	Emilin3	chr2:160732173-160738075	II	C	0.058553	0.311424	2.30806	-0.844704	-0.71475	2.68069
NM_199466	Eml4	chr17:83750270-83879699	II	F	2.30019	2.18728	4.41198	3.98151	4.05856	5.21442
NM_007932	Eng	chr2:32502114-32538189	I	C	3.29974	3.14269	1.26622	2.49893	2.17365	-0.033423
NM_023119	Eno1	chr4:149611305-149622982	I	F	9.77054	9.6242	7.6074	6.01064	5.28284	5.52785
NM_001025388	Eno1b	chr18:48204988-48208037	I	C	9.03855	8.79252	6.602	1.01707	-0.0565835	-0.895892
NM_001253759	Enox1	chr14:77556569-78121570	I	G	3.35483	3.01783	1.11209	1.12402	1.30959	4.70548
NM_172813	Enox1	chr14:77556569-78121570	I	G	3.58848	3.28744	1.28396	1.12402	1.30959	4.70548
NM_134005	Enpp3	chr10:24493619-24556001	I	B	4.75128	4.48182	0.13007	3.70677	2.63604	-0.125531
NM_010137	Epas1	chr17:87153203-87232750	I	A	4.47609	4.49327	1.97699	2.44404	3.28379	2.66768
NM_001128606	Epb4.1	chr4:131479343-131604993	II	G	1.67707	2.20146	4.04989	1.42214	1.72859	4.14011
NM_019427	Epb4.1l4b	chr4:57074597-57156028	II	G	2.29394	2.1899	4.6815	0.0515566	1.24221	4.03074
NM_145506	Epb4.1l5	chr1:121441609-121545577	II	F	2.18551	2.10528	4.77641	3.72085	3.4906	4.95701
NM_010139	Epha2	chr4:140857135-140885299	I	F	6.04181	5.9895	3.90346	4.58465	5.71417	3.87403
NM_007939	Epha8	chr4:136485333-136512731	II	C	0.410115	0.443425	2.46798	-1.53667	-1.65112	1.60059
NM_001146351	Ephb6	chr6:41555480-41570506	II	G	0.0747415	1.04198	2.58182	1.71118	1.66549	4.43592
NM_007940	Ephx2	chr14:66703208-66743359	I	C	3.78221	3.30333	1.45848	2.72348	0.932613	2.19743
NM_133191	Eps8l2	chr7:148524900-148548915	I	C	2.39091	2.88714	0.239911	1.60739	0.253047	-0.256261
NM_030711	Erap1	chr13:74777319-74829323	II	F	1.13995	1.41628	4.04543	2.29333	2.93379	4.38873
NM_181548	Eras	chrX:7501401-7505733	I	C	5.25406	4.65924	0.56513	3.48328	1.86209	1.49001
NM_133659	Erg	chr16:95581810-95751972	II	E	0.055524	0.154076	4.49155	-1.03607	-1.16506	0.0334747
NM_001164359	Erlin1	chr19:44109432-44144265	II	G	1.45645	1.39145	3.54975	3.32916	1.46473	5.12788
NM_027102	Esam	chr9:37335673-37345904	I	C	1.78709	2.29939	0.146217	0.325925	-1.35747	-0.193719
NM_011934	Esrrb	chr12:87762593-87862578	I	C	6.82299	6.37314	2.17132	-0.877932	-0.141992	0.516364
NM_007957	Esx1	chrX:133649935-133654865	II	G	1.58142	1.55705	6.17328	0.9022	0.049615	3.81312
NM_011843	Esyt1	chr10:127947305-127962915	I	F	4.53917	4.76463	2.73985	3.51194	2.3471	3.11427
NM_001177631	Etl4	chr2:20441139-20732162	I	E	4.74706	4.79961	0.168609	4.12199	5.4159	1.06153
NM_011808	Ets1	chr9:32503626-32565405	II	G	1.29166	2.16369	4.06781	0.561342	-0.290481	4.19407
NM_007960	Etv1	chr12:39506844-39594802	I	F	2.78369	2.49486	0.348307	4.55227	4.12988	3.63143
NM_172857	Exd1	chr2:119345139-119373363	II	G	0.524147	0.424795	3.04157	4.33015	1.80824	5.00811
NM_177788	Exoc3l	chr8:107813823-107819998	I	D	3.10342	3.66053	0.823192	4.47462	2.61199	3.69916
NM_007970	Ezh1	chr11:101052428-101087764	II	G	2.88213	2.77597	4.81908	3.47152	1.19265	4.61417
NM_009510	Ezr	chr17:6942479-6987129	I	F	6.52378	6.48159	3.81089	4.22651	3.82146	4.94636
NM_007974	F2rl1	chr13:96281683-96295195	I	F	5.53203	5.76067	2.08185	4.36433	4.23216	3.62373
NM_010173	Faah	chr4:115669260-115690507	II	G	1.00135	0.810815	2.98708	0.894171	-0.36257	3.4356
NM_010174	Fabp3	chr4:129986021-129992707	I	A	8.29043	8.04148	3.708	2.73541	2.70899	1.27847
NM_021272	Fabp7	chr10:57504728-57508256	I	E	0.247727	2.30421	0.0655193	-0.656753	-1.28177	-1.50606
NM_010176	Fah	chr7:91733669-91754452	I	A	3.71377	3.29684	1.64993	3.33611	2.77848	2.26777
NM_029930	Fam115a	chr6:42622545-42643058	II	G	1.59178	2.15128	4.03589	1.98026	1.60923	3.62682
NM_024203	Fam120b	chr17:15533209-15570545	II	G	0.780455	0.802229	2.82103	2.23382	0.54235	3.59731
NM_022018	Fam129a	chr1:153418502-153566477	I	C	3.81339	3.80947	1.46575	2.76957	1.75549	0.265633
NM_133778	Fam131a	chr16:20695129-20703109	II	G	0.689693	0.940429	3.584	1.47277	0.255375	4.44018
NM_170755	Fam134a	chr1:75139359-75144483	II	G	3.68943	3.90022	6.66376	1.77282	0.786883	5.61679
NM_134063	Fam208b	chr13:3565280-3610354	II	F	3.20288	3.25136	5.23921	4.34031	2.93979	5.63612
NM_001113283	Fam214a	chr9:74800859-74880275	II	F	1.01001	1.24615	3.33082	3.97598	3.18763	5.0948
NM_001081289	Fam217b	chr2:178149238-178156866	II	G	0.52603	0.629776	4.17216	-0.802406	0.326537	4.45469
NM_172727	Fam221a	chr6:49317737-49339903	II	G	1.08076	0.873442	3.3629	2.57195	0.0615461	3.65656
NM_183278	Fam25c	chr14:35165067-35168579	I	E	5.83156	4.79494	0.169458	1.6717	0.76722	-1.42223
NM_175268	Fam53b	chr7:139903766-139978618	II	E	1.02316	1.04375	3.32328	0.0524674	0.0577155	-1.38589
NM_212473	Fam53b	chr7:139903766-140004879	II	G	0.397537	0.613342	2.52072	1.44039	1.3256	4.60476
NM_019643	Fam60a	chr6:148869580-148894954	I	F	7.27034	7.14297	4.91517	6.00234	6.81879	5.85155
NM_001168253	Fam83h	chr15:75831521-75839928	I	A	3.00688	3.59295	0.475099	3.43519	2.92845	2.57918
NM_001163256	Fblim1	chr4:141131976-141155839	I	F	6.41346	6.23572	3.26918	3.94378	4.10382	3.09014
NM_010181	Fbn2	chr18:58168276-58369580	II	G	0.25287	0.767795	2.53459	-0.498318	0.47063	4.48145
NM_028596	Fbrsl1	chr5:110790770-110816146	II	G	0.587812	0.969765	3.1371	1.89224	1.97038	4.51493
NM_001024142	Fbxo10	chr4:45047119-45097476	II	G	1.25239	1.50119	4.47526	1.87688	1.48917	3.74271
NM_015798	Fbxo15	chr18:85104416-85150784	I	B	6.91544	6.3068	2.83602	5.22005	3.60912	-1.12463
NM_207238	Fbxo27	chr7:29477867-29484356	I	C	2.24309	1.58111	0.239567	4.21532	1.99216	2.59434
NM_026346	Fbxo32	chr15:58007433-58046447	II	G	1.0502	1.11478	3.27141	0.664886	1.08306	4.32715
NM_025386	Fbxo36	chr1:84836415-84897061	II	F	2.00853	2.26632	4.12988	6.6808	8.79203	5.892
NM_001289675	Fbxo41	chr6:85419569-85452988	II	G	0.280074	0.121339	4.14156	1.68182	0.157266	2.72815
NM_025995	Fbxo5	chr10:4541075-4547383	I	F	5.52868	5.46763	3.47544	5.95902	6.47342	5.16381
NR_045471	Fendrr	chr8:123578781-123606932	II	E	0.014311	0.0100588	2.53246	-0.86489	-0.899306	3.58901
NM_053072	Fgd6	chr10:93498745-93608084	II	F	1.30429	1.33308	3.99715	3.87427	4.07429	5.09156
NM_008004	Fgf17	chr14:71036011-71042075	I	C	2.36894	3.02798	0.298208	1.82644	-0.92661	-0.877891
NM_010202	Fgf4	chr7:152047290-152051148	I	A	6.05691	6.02081	0.0453103	4.69777	4.12626	-0.281346
NM_008009	Fgfbp1	chr5:44370096-44373038	I	E	4.40677	4.94439	0.0314393	1.40526	0.991283	0.154723
NM_145594	Fgl1	chr8:42276787-42300510	II	E	0.714285	0.84129	3.26988	-0.302324	0.109299	0.682611
NM_001110330	Fiz1	chr7:4958657-4964844	I	F	4.20957	4.35863	1.42239	4.5221	4.33985	4.34179
NM_001252552	Folr1	chr7:109006844-109019302	I	E	3.12712	2.84686	0	2.26722	2.19674	-0.243557
NM_001252554	Folr1	chr7:109006844-109019302	I	E	4.50455	4.53923	0.486897	2.26722	2.19674	-0.243557
NM_008034	Folr1	chr7:109006844-109019302	I	E	3.81741	3.91659	0	2.26722	2.19674	-0.243557
NM_001291065	Foxa2	chr2:147868612-147871684	II	C	0.223939	1.23647	2.7404	-1.28255	-0.873294	0.784418
NM_013519	Foxc2	chr8:123640070-123642794	II	G	0.425818	0.504594	4.50079	-0.175918	-0.47854	4.20347
NM_010425	Foxd3	chr4:99322989-99325362	I	C	4.12495	3.82752	0.324091	0.424284	0.859645	0.654952
NM_010426	Foxf1	chr8:123608285-123612054	II	G	0.193286	0.294098	5.74313	-0.800025	-0.74352	3.99502
NM_007989	Foxh1	chr15:76498653-76500378	I	A	5.19132	5.57897	0.300648	4.33437	3.38459	2.66191
NM_194060	Foxo6	chr4:119939682-119959866	II	G	0.57847	0.715439	3.7203	0.0501756	0.763112	2.97046
NM_053202	Foxp1	chr6:98875335-99385339	II	E	0.496949	0.437149	2.86619	-0.0756643	-0.432227	-0.427682
NM_001033469	Foxr1	chr9:44242316-44248951	II	D	2.21944	2.03219	4.18259	2.33774	-0.186878	3.54072
NM_008043	Frat1	chr19:41904459-41907073	II	G	0.79485	0.917244	3.36677	2.1971	1.69088	3.67814
NM_009146	Frrs1	chr3:116564597-116606668	I	A	4.47263	3.97434	1.31771	5.11522	3.52293	2.28962
NM_183178	Fsd1	chr17:56125933-56136304	II	C	2.92179	3.20437	5.52679	1.4561	-0.243271	2.6103
NM_001286422	Fut10	chr8:32297802-32372396	II	G	0.268811	0.540513	2.67307	1.89025	0.0769327	3.84242
NM_001286425	Fut10	chr8:32297802-32372396	II	G	0.011459	0.0803745	2.49173	1.89025	0.0769327	3.84242
NM_134161	Fut10	chr8:32297802-32348266	II	G	0.265661	0.499091	2.89963	1.89025	0.0769327	3.84242
NM_001252616	Fut8	chr12:78511127-78576983	I	E	5.17168	4.82583	2.6246	6.18982	1.97199	-0.866733
NM_008557	Fxyd3	chr7:31855553-31861716	II	E	0.256554	1.40209	2.68904	0.38247	-0.713119	-1.40073
NM_020510	Fzd2	chr11:102465744-102469372	II	G	1.78099	2.92185	4.76218	0.708473	1.41597	5.09191
NM_021458	Fzd3	chr14:65811277-65881300	II	G	0.755903	1.00694	3.13005	0.102378	0.511318	3.87738
NM_001042659	Fzd5	chr1:64777131-64784324	I	F	2.92983	2.42278	0.762057	5.14881	4.96253	3.26494
NM_021356	Gab1	chr8:83288332-83404378	I	F	6.05778	5.92059	3.79688	2.16527	2.39487	5.2472
NM_007836	Gadd45a	chr6:66985089-66987401	I	F	5.90926	5.72491	3.58689	4.87696	5.60701	4.14296
NM_172693	Galnt12	chr4:47104824-47135914	II	G	0.991324	1.33254	3.49563	0.664617	0.0600614	3.14463
NM_001161767	Galnt6	chr15:100520345-100559807	II	C	0.987684	0.387646	2.53359	-1.09365	-1.84048	2.11436
NM_008083	Gap43	chr16:42248673-42340764	I	C	2.55103	3.54837	1.3747	1.12613	-0.503062	1.02492
NM_001289726	Gapdh	chr6:125111869-125116485	I	F	10.0571	9.96521	8.00079	5.31701	6.57443	4.97917
NM_001167879	Gareml	chr5:30431735-30444920	II	G	0.828166	1.0513	3.44134	-0.203116	-0.938958	3.91384
NM_144560	Gas2l1	chr11:4960377-4965330	II	G	2.56648	2.89517	4.62765	3.00251	1.85236	4.7083
NM_030719	Gatsl2	chr5:134575617-134617628	II	G	0.898145	1.1338	3.5447	3.00318	1.65192	4.29901
NM_010262	Gbx2	chr1:91824536-91827751	I	C	4.06694	4.15745	1.13262	2.13581	1.17357	1.05199
NM_008101	Gcgr	chr11:120392040-120400298	II	C	0	0.133816	2.19401	-1.55653	-1.51207	1.04258
NM_008108	Gdf3	chr6:122555420-122560089	I	B	5.37138	4.98144	0.612113	4.29141	3.07644	-0.674759
NM_025638	Gdpd1	chr11:86847295-86887639	II	G	1.20379	1.5621	4.6728	1.69775	0.601407	4.1331
NM_026053	Gemin6	chr17:80623828-80627837	I	F	5.16603	5.07671	3.1659	5.28027	3.60697	4.30875
NM_001285457	Gfra1	chr19:58310094-58529084	II	G	0.378691	0.632107	4.28915	-0.854757	-0.185576	3.87418
NM_010279	Gfra1	chr19:58310070-58529888	II	G	2.35e-05	0.0914233	3.85639	-0.721657	-0.175404	4.12928
NM_010280	Gfra3	chr18:34849556-34880041	II	C	0.0087395	0.241584	2.03236	0.00501807	-0.876027	1.24278
NM_001136063	Gfra4	chr2:130865367-130868824	II	G	0.779764	0.763221	2.91628	-0.69578	-0.593133	3.40699
NM_144786	Ggt7	chr2:155316115-155340582	II	G	0.648726	0.88374	3.25119	-1.60918	-1.70166	3.08429
NM_010283	Ggta1	chr2:35255698-35316945	I	A	3.29621	2.75538	1.24353	4.45709	3.38795	1.72873
NM_016867	Gipc2	chr3:151756804-151828864	I	C	2.55897	2.93256	0.658766	1.88275	1.70493	0.604662
NM_001077360	Git2	chr5:115177416-115223500	II	F	1.04902	1.45426	3.21578	4.17703	4.64638	5.83111
NM_010288	Gja1	chr10:56097105-56110225	I	A	6.09471	6.51225	2.52097	3.65046	4.54047	2.41472
NM_008126	Gjb3	chr4:127002478-127006369	I	C	5.23166	4.96006	2.05201	3.37602	1.54586	2.19965
NM_010291	Gjb5	chr4:127032052-127035408	I	D	3.11894	3.36384	0.380371	2.68736	-0.0309437	-0.160694
NM_033320	Glce	chr9:61905055-61918413	II	E	3.00766	2.85799	5.08977	0.202817	-0.936806	0.306978
NM_138595	Gldc	chr19:30172930-30249931	I	F	6.6319	6.48618	4.27118	4.31657	2.50706	2.81879
NM_027450	Glipr2	chr4:43970573-43991990	I	F	6.0039	5.70657	3.80557	2.46575	2.53245	3.29909
NM_147221	Glis1	chr4:107107323-107307664	II	G	0.417843	0.595534	3.72082	-0.175001	0.5756	3.97954
NM_175459	Glis3	chr19:28336937-28754567	II	G	0.531099	0.69429	4.83324	-0.419401	0.621199	5.12984
NM_008133	Glud1	chr14:35123912-35158219	I	F	7.22333	7.10408	5.11999	6.00749	6.08605	5.21933
NR_040449	Gm10007	chr19:58370693-58374838	II	E	0	0.228482	3.31816	-1.27009	-1.30117	-0.453173
NM_001037716	Gm10439	chrX:146029143-146071164	II	E	0.226639	0.132488	4.44041	0	-2.58496	3.05063
NM_001126317	Gm1140	chrX:64936074-64946737	II	D	9e-06	0.0179312	2.86961	0	-0.0995357	3.92057
NR_027801	Gm1141	chrX:69177776-69186210	II	D	0.262533	0.372776	3.61475	0.522421	-0.202389	3.33628
NR_028480	Gm12238	chr11:55296207-55296331	I	E	3.95927	2.91219	0	3.29342	0.964199	0.411195
NM_001037926	Gm13051	chr4:146064712-146094024	I	E	6.51259	6.48908	2.96608	6.55459	2.01197	0.540568
NM_001039209	Gm13152	chr4:146549974-146887529	I	E	4.91575	4.60343	2.79002	-3.70044	5.35755	2.36257
NM_001014397	Gm13154	chr4:146927385-146959310	I	B	5.38906	5.1414	2.04404	3.66779	2.91961	0.325027
NM_001103158	Gm13242	chr4:145260599-145294340	I	B	5.84818	5.61007	1.53482	8.37938	4.5157	0.106915
NM_001243138	Gm13247	chr4:145658643-145696039	I	E	4.85623	4.62666	1.1552	1.85345	2.62936	0.465123
NM_001085546	Gm14393	chr2:174887049-174893270	I	E	4.16352	4.10652	1.90554	8.86109	1.6746	0.461731
NR_110440	Gm15055	chr6:52052947-52063683	I	E	4.80765	4.40245	2.18021	3.89765	1.2123	2.11077
NM_001122734	Gm15085	chrX:144749072-144955989	II	D	0.075026	0.046948	2.89995	0	0	0
NM_001122735	Gm15091	chrX:146376197-146419525	II	D	0.306457	0.149431	3.68671	1	-0.280108	3.66107
NM_001099920	Gm15093	chrX:144756676-144789273	II	E	0.177955	0.0767648	3.50778	0	0	0
NM_001198987	Gm15097	chrX:146219046-146261237	II	E	0.31397	0.168372	4.12737	3.70044	-1.03103	5.19265
NM_001081648	Gm15107	chrX:144615266-144659253	II	D	0.212285	0.128339	4.39743	3.70044	-0.823122	3.74953
NM_001082966	Gm15114	chrX:144923491-144955989	II	E	0.196029	0.102186	3.8557	0	0	-2.80735
NM_001114400	Gm15127	chrX:145098146-145138392	II	D	0.302842	0.153347	4.12932	-3.45943	-4.58496	3.29068
NM_001127576	Gm1564	chr11:102526898-102543552	II	G	1.57675	1.38992	3.91049	-0.404949	-1.18019	3.66716
NR_003564	Gm15698	chr11:88825980-88828231	I	E	4.85896	2.81786	0.137592	1.32042	0.509555	-1.12019
NM_001033458	Gm1673	chr5:34326122-34327655	II	G	1.85921	2.66676	5.81914	0.296755	0.618091	4.39312
NR_045297	Gm17644	chr1:12657643-12663171	I	E	5.80983	5.24117	1.82885	0.490326	0.147557	0.883186
NR_045792	Gm19583	chr5:75506345-75543132	II	E	0.041478	0.011815	2.03113	-0.541415	-1.24636	0.606042
NR_045324	Gm19705	chr1:138579972-138587382	I	E	2.86755	3.05835	0.856976	2.92085	1.30785	-0.931287
NR_045325	Gm19705	chr1:138580205-138587382	I	E	2.8817	2.03101	0.0424727	2.63833	1.18763	-0.941448
NM_001122662	Gm2016	chr12:89112519-89116307	I	E	2.69741	2.28048	0.323081	0	1	-1.25054
NM_001177574	Gm2022	chr12:89131277-89135166	I	E	2.66024	2.19173	0.306331	0	1.25898	0.148392
NR_040301	Gm20362	chr6:78982035-78985863	I	E	4.13694	3.56343	0.156978	0.183222	1.3322	-0.0204641
NR_045420	Gm20748	chr18:61799306-61807157	I	E	3.66568	3.72634	0.64992	3.2236	1.71937	0.522768
NR_105058	Gm21283	chr8:113019265-113026256	I	E	2.48791	0.959269	0.022072	1.29727	-0.101377	0.622437
NM_001270901	Gm21304	chr10:103605568-103608009	I	E	3.48619	3.10625	0.0687555	0	2.41504	0.157541
NM_001270515	Gm21704	chrY:2156898-2168120	II	E	0.119899	0.140665	4.34752	0	3.80735	2.77761
NR_110430	Gm2373	chr13:98252655-98267619	I	E	5.813	5.19486	1.47444	4.73188	4.20138	-0.0776526
NR_110431	Gm2373	chr13:98252655-98267619	I	E	3.712	3.70555	0.884673	4.73188	4.20138	-0.0776526
NR_033430	Gm2694	chr8:89996710-90049453	II	C	1.24762	1.01009	3.54873	0.656287	-0.603246	2.31517
NR_033388	Gm3002	chr14:3920623-3936392	I	E	2.67785	2.37575	0.559752	0.943416	-5.78136	1.27302
NM_001270512	Gm3376	chrY:2387257-2398856	II	E	0.0326555	0.0466265	3.19125	0	-3.16993	4.58496
NM_001177564	Gm4027	chr12:88959858-88963093	I	E	2.67566	2.50908	0.581909	-3.70044	0.788496	1.11548
NR_036689	Gm41	chrX:83590813-83600333	II	E	0.772823	0.306385	4.72899	-0.177998	0	4.31079
NM_001101450	Gm44	chrX:88137480-88138473	II	E	0.300173	0.281445	3.59165	-0.443607	-1.67557	0.197446
NR_003647	Gm5039	chr12:89558565-89560206	I	E	2.49576	2.28324	0.488093	-0.748461	1.16613	0.0655883
NM_183320	Gm5128	chrX:131907822-131917932	II	E	0.176442	0.0566747	2.62352	0	0	0
NR_002687	Gm5424	chr10:61533769-61535319	I	E	5.35993	5.08193	1.97074	-0.96233	-1.23045	0.388271
NM_001013824	Gm5662	chr12:89509079-89512941	I	E	2.66882	2.18119	0.121513	1	1.10343	0.190331
NR_033594	Gm5712	chr3:129136590-129137630	I	E	3.15427	3.19088	0.314896	-1.02748	-0.0122783	-0.617913
NR_040659	Gm5860	chr4:81711283-81748711	I	E	5.13949	4.45736	0.929268	-0.628031	-0.920773	-0.227069
NM_001085499	Gm595	chrX:46194642-46230890	II	D	0	0	2.44169	-2.25481	-0.463567	3.02767
NR_102704	Gm6083	chr5:29864488-29865164	I	E	7.23758	7.05861	1.43605	-0.554968	-0.659256	-0.852209
NR_033599	Gm6682	chr12:4788975-4790318	I	E	8.00294	8.03952	5.83136	-2	-0.60921	-0.858644
NM_001177417	Gm6792	chr7:6207523-6233463	I	E	3.09594	2.68893	0.271402	1.71425	1.18345	-0.0949965
NM_001099305	Gm6880	chrX:71725625-71726738	II	D	1.32113	0.721315	3.32539	-0.443607	-1.30378	2.25673
NM_001099306	Gm6890	chrX:71986265-71987527	II	D	0.493615	0.299005	2.38466	0.0588937	0	0.368151
NM_001177513	Gm7102	chr19:61250588-61252212	I	E	4.82846	4.54924	2.78324	1.09822	1.82716	2.52138
NM_001177468	Gm7325	chr17:45737915-45739016	I	E	3.45233	2.93023	0.106156	4.44369	2.5264	-0.608809
NM_001177469	Gm7325	chr17:45737915-45739051	I	E	2.94167	2.48898	0.0155108	4.43597	2.5156	-0.662642
NM_001177470	Gm7325	chr17:45737915-45738864	I	E	5.36641	4.90468	0.0347568	4.81192	2.56783	-0.302029
NM_001198955	Gm7694	chr1:172228323-172236463	II	E	0.440245	0.671549	2.6592	-0.29956	-0.450915	-0.581857
NM_001033423	Gm773	chrX:53443003-53466058	II	D	0.0794585	0.0411898	2.68746	-2.32193	-0.81073	4.19664
NM_001177565	Gm8300	chr12:88855265-88859215	I	E	2.47486	2.00328	0.22766	0.669851	0.301656	-0.507342
NM_001177365	Gm9112	chrX:99902226-99903009	II	E	1.41912	0.741291	3.68393	0.209453	0.161751	1.04687
NM_022024	Gmfg	chr7:29222465-29231914	I	F	2.79809	2.29078	0.511463	5.93636	3.84056	5.17629
NM_025508	Gmpr	chr13:45602837-45641750	II	G	2.42396	2.24441	4.44169	2.3585	0.878694	4.75629
NM_008141	Gnat2	chr3:107895983-107904348	II	E	1.08671	0.908447	4.13807	-0.166972	-0.367016	0.305936
NM_010311	Gnaz	chr10:74429975-74478622	II	G	0.981062	1.17087	3.95653	0.667261	0.195748	3.59657
NM_013531	Gnb4	chr3:32482449-32515457	II	G	2.02758	1.95598	4.48055	0.762431	1.01299	3.74464
NM_138719	Gnb5	chr9:75161874-75193730	II	G	1.50206	1.72079	4.13521	2.75651	2.11474	3.93703
NM_010316	Gng3	chr19:8911418-8913736	I	F	3.66098	4.33712	0.890232	4.33424	3.50215	3.7287
NM_010324	Got1	chr19:43574242-43599095	I	F	6.29971	6.28697	4.11305	6.69481	4.04166	4.60313
NM_021610	Gpa33	chr1:168060590-168096641	I	B	5.42346	5.25948	0.716421	2.38543	2.65208	-1.33582
NM_001081089	Gpat2	chr2:127250934-127261828	II	C	2.77215	1.90021	5.81923	-0.765535	-1.51131	2.45858
NM_010274	Gpd2	chr2:57090792-57223130	I	F	4.13597	3.97685	1.02872	4.43474	3.67019	3.34421
NM_008157	Gpr19	chr6:134819109-134837879	I	B	2.40815	2.56684	0.336175	4.59495	2.47534	-1.44313
NM_001198894	Gpr56	chr8:97501008-97538108	II	E	0.511858	0.844831	4.56711	1.67706	-0.742783	2.02134
NM_134116	Gpsm3	chr17:34726750-34728699	II	D	2.64436	2.87317	4.72685	3.25424	1.92405	3.71642
NM_030677	Gpx2	chr12:77893321-77896541	I	E	4.67006	4.99209	1.79349	1.8823	-0.10225	-0.806149
NM_010345	Grb10	chr11:11830501-11937423	I	C	4.91301	3.72861	2.16666	-0.0547502	-0.796047	1.02051
NM_026496	Grhl2	chr15:37162790-37293323	I	C	3.66443	3.63445	0.946993	1.70779	0.70335	0.951068
NM_023168	Grina	chr15:76077236-76080334	II	G	4.19054	4.23639	6.23994	1.97718	2.03021	3.28224
NM_019497	Grk4	chr5:35003027-35097952	II	F	0.061269	0.0445153	2.15744	4.05771	3.02049	5.76884
NM_018869	Grk5	chr19:60965651-61168458	II	F	1.13226	1.4167	3.63954	2.89379	2.85283	4.98441
NM_001291045	Grm4	chr17:27562848-27640478	II	B	0.338278	0.427799	3.12242	-1.13926	-1.53136	-1.25402
NM_198671	Gse1	chr8:123012765-123105283	II	F	1.15855	1.60529	3.29408	2.72787	2.31328	5.67543
NM_010357	Gsta4	chr9:78039772-78057156	I	F	8.38152	8.21987	3.85864	4.70688	4.43167	2.95376
NM_010360	Gstm5	chr3:107698771-107701603	II	G	2.58031	3.02522	6.50995	-0.6562	-0.172467	4.00866
NM_026619	Gsto2	chr19:47940283-47960795	II	G	0.250862	0.44315	4.0003	2.04291	0.95818	4.35543
NM_001167922	Gtf2e2	chr8:34842810-34887645	II	F	1.29826	1.5676	3.59752	4.93538	4.82085	5.15948
NM_001080748	Gtf2i	chr5:134713701-134790630	II	F	0.012837	0.211624	2.05542	5.16103	6.09935	5.34925
NM_013882	Gtse1	chr15:85690375-85707003	I	F	4.94652	5.11223	2.43292	5.32314	5.63126	4.87259
NM_028797	Gtsf1	chr15:103232889-103260858	II	D	2.27239	1.63726	4.90635	0.0894982	0.384859	3.70736
NM_026630	Gtsf1l	chr2:162912766-162915337	I	B	5.05538	4.96325	0.274357	4.6772	2.53107	-0.29457
NM_001166633	Gyltl1b	chr2:92205202-92211214	II	G	1.9481	1.47416	4.6801	2.66202	1.14029	3.75931
NM_001290773	Gyltl1b	chr2:92205202-92211214	II	G	0.419073	1.0245	2.96019	2.66202	1.14029	3.75931
NM_001290774	Gyltl1b	chr2:92205202-92211214	II	G	1.56159	1.74292	3.63715	2.66202	1.14029	3.75931
NM_013819	H2-M3	chr17:37407178-37411430	II	G	1.08052	1.03541	3.51462	1.27269	0.573127	3.14041
NM_001115075	H2-M5	chr17:37123799-37126449	I	C	3.59372	3.39208	0.669649	4.18047	1.5807	0.0787582
NM_001198561	H2-Q7	chr17:35576099-35580718	II	D	0.237151	0.115421	3.65644	-0.923764	3.80735	0.84986
NM_001201460	H2-Q9	chr17:35576111-35580715	II	E	0.1389	0.427819	2.87796	-0.923764	3.80735	0.84986
NM_008212	Hadh	chr3:130936337-130975019	I	F	6.10118	5.96809	3.4495	3.99074	3.22394	4.33178
NM_010401	Hal	chr10:92951512-92979488	I	E	2.47536	1.37452	0.23077	0.840801	-0.73245	-1.08881
NM_010415	Hbegf	chr18:36664580-36675459	I	F	4.3718	4.1379	2.26809	3.11164	2.42425	3.10997
NM_001081218	Hcfc2	chr10:82161751-82204137	II	G	1.71159	1.805	3.9717	2.1108	2.12254	4.72335
NM_019572	Hdac7	chr15:97623094-97662198	II	G	0.69518	1.59215	2.94468	0.313683	0.410296	3.17564
NM_013886	Hdgfrp3	chr7:89026141-89079345	II	G	1.47514	1.775	4.15622	0.0613539	1.20607	4.39324
NM_001033432	Heca	chr10:17620271-17667873	II	F	2.40926	2.33969	4.37901	3.02778	3.56547	5.19044
NM_175256	Heg1	chr16:33684551-33768281	II	G	0.824419	0.938945	3.15121	0.099331	0.397287	3.86448
NM_025723	Henmt1	chr3:108743001-108763694	II	G	0.158775	0.116124	2.73442	-0.721085	-0.861553	3.63192
NM_145617	Herc1	chr9:66198256-66356582	II	F	2.35239	2.09054	4.27271	4.19357	3.34453	4.92743
NM_010419	Hes5	chr4:154335031-154336480	II	G	0.0590865	0.399537	2.50223	0.213206	-0.651605	2.91905
NM_033041	Hes7	chr11:68933954-68936761	II	G	0.101614	0.28526	2.25765	1.31737	0.284347	4.43779
NM_010423	Hey1	chr3:8663358-8667038	II	G	1.08326	1.46971	4.02733	1.2406	0.11305	3.6385
NM_008245	Hhex	chr19:37509330-37515221	II	G	2.11998	2.60169	4.97037	2.49648	1.91658	4.02911
NM_146001	Hip1	chr5:135882387-136020992	II	G	2.5256	2.93071	4.5927	2.15214	0.722084	4.57798
NM_145070	Hip1r	chr5:124423636-124453224	II	G	2.47524	2.62628	4.55191	2.28819	1.93394	4.21829
NM_175653	Hist1h3c	chr13:23836910-23837390	I	F	3.07347	2.69026	1.07337	4.7356	3.10064	4.89482
NM_013820	Hk2	chr6:82675020-82724448	I	F	5.57148	5.55788	2.8211	4.331	3.62544	4.56158
NM_001025427	Hmga1	chr17:27693518-27700617	II	F	7.9e-05	5.9e-05	2.96369	5.44674	7.11516	5.94195
NM_001166541	Hmga1	chr17:27693518-27700617	II	F	6.05e-05	4.31667e-05	3.22771	5.44674	7.11516	5.94195
NM_001166543	Hmga1	chr17:27693518-27700617	I	F	5.47788	5.64171	3.40686	5.44674	7.11516	5.94195
NM_001166544	Hmga1	chr17:27693518-27700617	II	F	0.000167	9.3e-05	3.38235	5.44674	7.11516	5.94195
NM_026122	Hmgn3	chr9:83003548-83040214	II	G	1.21008	1.71201	3.38836	-0.621488	0.0606264	5.21167
NM_175074	Hmgn3	chr9:83003548-83040214	II	G	1.45259	2.26205	3.79118	-0.621488	0.0606264	5.21167
NM_010445	Hmx1	chr5:35731765-35735521	II	G	0.263692	0.2889	3.23038	-0.830967	-0.947733	2.90168
NM_146130	Hnrnpa3	chr2:75497315-75507464	I	F	4.43923	4.50685	1.03677	6.68015	7.10077	5.43711
NM_008267	Hoxb13	chr11:96055674-96057913	II	C	0.867287	0.380937	3.2281	-1.41314	-2.10866	2.08761
NM_134032	Hoxb2	chr11:96212945-96215328	II	G	0.400626	1.67583	3.42336	-2.11303	-1.85372	4.12431
NM_010459	Hoxb4	chr11:96179580-96182952	II	G	0.321335	0.459295	2.9974	-0.846012	-1.39709	3.66487
NM_008269	Hoxb6	chr11:96160484-96162883	II	G	0.378312	0.507188	2.62555	-2.41504	-2.10593	2.74138
NM_010460	Hoxb7	chr11:96147959-96151477	II	G	0.544052	0.618398	4.38929	-1.2676	-1.5552	3.80041
NM_010461	Hoxb8	chr11:96143218-96146639	II	G	0.218629	0.436939	3.62778	-2.18738	-3.28471	2.93363
NM_013553	Hoxc4	chr15:102864825-102867283	II	C	0.264896	0.499944	2.72828	-1.28146	-0.825755	0.929839
NM_008272	Hoxc9	chr15:102807462-102814875	II	D	0.225964	0.485459	2.70359	-2.21872	-2.57042	-0.0243445
NM_025330	Hsd17b14	chr7:52810297-52822691	I	E	6.40472	6.06822	0.956672	3.72875	0.724366	-0.932255
NM_028902	Hsf2bp	chr17:32081713-32171453	I	D	4.289	3.64894	1.45771	3.84596	2.30639	4.22774
NM_010479	Hspa1a	chr17:35106303-35109101	II	G	1.86996	3.12743	4.81462	0.476201	-0.624062	3.16581
NM_010478	Hspa1b	chr17:35093373-35096183	II	G	2.12462	3.2687	5.24539	1.41859	0.695903	3.20499
NM_008301	Hspa2	chr12:77505356-77507923	II	G	1.60155	1.81595	3.79862	0.340395	0.946901	4.14862
NM_011020	Hspa4l	chr3:40549534-40594287	II	G	1.55659	1.8434	4.72688	1.5553	0.65085	5.13835
NM_013560	Hspb1	chr5:136363788-136365433	I	A	9.57144	9.44292	4.14404	4.15694	5.36472	0.484379
NM_030704	Hspb8	chr5:116858503-116872873	I	A	4.7625	4.68888	2.08155	2.67033	2.39801	0.390915
NM_001252266	Ica1	chr6:8580526-8708458	II	E	1.18388	1.38769	3.68834	-0.705257	-0.980635	-0.149895
NM_010492	Ica1	chr6:8580526-8728484	II	G	0.731829	0.850065	2.99106	0.945678	0.454667	3.82168
NM_010495	Id1	chr2:152561986-152563146	I	G	4.68836	5.73291	3.68407	3.2283	0.0848889	3.32881
NM_010496	Id2	chr12:25778663-25780957	I	C	4.11764	4.24788	1.21826	1.79224	1.24344	0.372302
NM_031166	Id4	chr13:48356795-48359405	II	G	1.79471	1.81353	4.23152	0.647381	1.20667	4.7552
NM_173011	Idh2	chr7:87239733-87260236	I	A	5.96428	6.10126	2.70061	3.9421	3.76152	0.609476
NM_010499	Ier2	chr8:87185229-87186751	I	F	6.99953	7.01866	4.98965	6.08933	7.00535	5.31741
NM_026790	Ifi27	chr12:104672398-104678455	II	D	2.12145	1.63752	4.75095	-0.0303736	0.170933	3.30644
NM_194069	Ifi27	chr12:104672398-104678455	II	D	2.9e-05	0.550674	2.08718	-0.0303736	0.170933	3.30644
NM_029803	Ifi27l2a	chr12:104680375-104681890	II	E	0.452174	1.55511	3.70514	-0.617203	-1.09622	-0.468844
NM_026820	Ifitm1	chr7:148153327-148155726	I	E	5.35435	4.88209	3.04563	3.40782	1.11727	-0.378512
NM_030694	Ifitm2	chr7:148140737-148141860	I	A	8.6065	8.40356	6.04697	5.26858	4.01807	1.51972
NM_025378	Ifitm3	chr7:148195488-148196643	I	A	8.13525	8.49557	5.0728	4.04035	3.43871	0.925333
NM_010511	Ifngr1	chr10:19311763-19330031	II	G	1.92751	2.26173	4.19402	1.67807	0.33479	4.07622
NM_134126	Ift140	chr17:25153030-25236442	II	F	2.35271	2.22241	4.27969	5.27429	4.34889	6.03562
NM_010513	Igf1r	chr7:75097142-75378553	II	F	1.74266	1.92795	4.0353	2.65285	3.95513	6.53753
NM_010514	Igf2	chr7:149836672-149844709	I	C	1.74914	3.7755	2.70901	-1.255	-0.801334	2.09847
NM_010518	Igfbp5	chr1:72904638-72921439	II	G	0.963646	2.73742	3.08051	-0.300594	-0.915988	2.97265
NM_008344	Igfbp6	chr15:101974616-101979943	II	G	1.65768	2.27856	4.62869	-0.591784	-0.878321	3.28263
NM_018741	Igfbpl1	chr4:45822378-45839699	II	C	0.944721	1.63763	3.25296	-0.176653	-0.80652	1.52258
NM_207205	Igsf3	chr3:101181047-101266983	II	F	2.53199	2.29267	4.4849	2.34133	2.40777	4.09279
NM_080419	Igsf8	chr1:174242537-174249966	II	G	3.60995	3.76681	5.69897	3.59426	1.70422	4.18322
NM_133990	Il13ra1	chrX:33652133-33711256	II	G	1.64202	1.30056	3.70501	1.58265	0.813069	4.11125
NM_001285788	Ildr1	chr16:36694063-36726890	I	C	2.71317	2.25803	0.00020525	2.72383	0.139725	-0.218874
NM_001253681	Immt	chr6:71781313-71825260	I	F	4.72326	4.51842	1.90476	5.6498	5.35882	4.93346
NM_001253688	Immt	chr6:71781313-71825260	II	F	0.004978	0.756369	3.48017	5.6498	5.35882	4.93346
NM_008378	Impact	chr18:13130760-13151457	I	F	5.32099	5.87419	2.993	4.75745	4.96672	4.07895
NM_001252484	Inca1	chr11:70501862-70513657	II	F	0.540664	0.284013	2.3193	4.08746	3.82543	5.45263
NM_001110192	Inpp5d	chr1:89516886-89617083	I	E	4.09112	3.24232	0.0460148	-0.413351	0.147958	-0.908078
NM_001110193	Inpp5d	chr1:89516886-89617083	I	E	3.50713	2.48751	0.088607	-0.413351	0.147958	-0.908078
NM_178641	Inpp5f	chr7:135754878-135839950	II	G	2.00959	2.49374	4.66346	2.74242	2.06291	4.73019
NM_028679	Irak3	chr10:119578709-119638593	I	G	2.8661	3.12031	1.05237	0.845872	1.17068	2.90442
NM_008390	Irf1	chr11:53583515-53590826	II	F	3.71579	3.72568	5.87464	3.59603	3.02675	4.68977
NM_012057	Irf5	chr6:29476624-29487320	II	G	0.809315	1.21012	2.87081	-0.172906	-0.175539	3.11232
NM_008320	Irf8	chr8:123260275-123280592	II	C	0.34407	0.386201	4.83452	0.36257	-1.67296	2.0708
NM_001081175	Itpkb	chr1:182260606-182353790	II	G	0.706599	1.3523	3.04162	-0.271345	-0.194867	3.45116
NM_001130184	Jade1	chr3:41359655-41420786	I	F	6.06482	5.83534	2.31556	6.68012	6.95577	4.13849
NM_001130185	Jade1	chr3:41367672-41420786	II	F	0.450436	0.46423	2.70983	5.69723	5.89057	5.81112
NM_010588	Jag2	chr12:114146800-114167706	II	G	2.62403	2.94517	4.74275	2.71012	1.37413	3.5727
NM_146145	Jak1	chr4:100824578-100937887	II	F	3.9065	3.8628	6.1826	2.84851	2.43985	4.35154
NM_008413	Jak2	chr19:29326292-29387570	II	G	1.33397	1.51493	3.50653	0.995017	1.22384	5.45209
NM_178394	Jakmip1	chr5:37442095-37516537	II	E	1.66809	1.69198	3.89148	-0.0418202	-0.669851	-1.31431
NM_023844	Jam2	chr16:84774367-84826620	I	A	4.39287	4.05447	0.425125	4.24748	4.04876	1.15111
NM_023277	Jam3	chr9:26904968-26963006	II	G	2.48337	3.03982	4.7696	1.16443	0.273923	3.3346
NM_020605	Jph3	chr8:124254458-124314983	II	C	0.595704	0.790956	3.3789	-0.0922215	-0.0500314	2.14274
NM_177049	Jph4	chr14:55725662-55735772	II	G	0.573755	0.950603	3.889	1.62941	-0.143257	4.08031
NM_010593	Jup	chr11:100230169-100259104	I	F	5.54985	5.69209	3.65353	4.62616	4.32783	4.09127
NR_037603	Kat5	chr19:5603013-5609707	II	F	0.903909	1.71901	2.93763	3.92006	3.51592	4.48162
NM_001205241	Kat6b	chr14:22318991-22491700	I	F	4.80689	4.40193	2.48217	4.77698	5.4691	5.14305
NM_001252654	Kcnab2	chr4:151764848-151851658	II	G	0.337895	0.0822793	3.13011	2.16321	1.47609	4.07733
NM_010599	Kcnab3	chr11:69139759-69146543	II	G	0.67438	1.08913	3.91992	1.56225	0.204215	3.96798
NM_008430	Kcnk1	chr8:128519001-128554585	I	C	3.28892	3.70266	1.00413	2.74919	1.53835	0.966004
NM_021452	Kcnmb4	chr10:115854923-115910579	II	G	0.415149	0.583171	2.60995	0.855137	1.02312	4.4333
NM_008435	Kcns1	chr2:163989354-163996849	II	C	0.38275	0.440216	3.41294	-2.01077	-3.16706	1.8121
NM_001029985	Kcp	chr6:29432035-29457952	II	G	0.513331	0.479695	4.09005	-0.488783	-1.009	2.84082
NM_172262	Kdm1b	chr13:47138867-47180648	II	F	2.10153	2.08029	4.31793	3.48245	3.0586	5.10715
NM_001003953	Kdm2b	chr5:123320684-123439101	I	F	2.11452	2.79257	0.742304	3.66572	3.65687	3.50421
NM_144787	Kdm4c	chr4:73897782-74051768	I	F	4.21392	4.09736	1.88483	5.70082	5.24914	5.32057
NM_011419	Kdm5d	chrY:234230-280254	II	E	0.511877	1.57244	2.69692	0	0	0
NM_025890	Khdc3	chr9:72950204-72952250	I	C	3.9028	2.64254	0.0465503	0.761026	0.0540398	0.344259
NM_001102615	Kif19a	chr11:114626702-114651889	II	C	0.221813	0.197684	3.50167	0.0495717	-1.3729	2.22192
NM_001097621	Kif26a	chr12:113384418-113419958	II	G	1.11616	1.21782	4.40906	0.723572	0.36367	3.21294
NM_175214	Kif27	chr13:58388876-58456223	II	E	0.33299	0.272843	2.53603	0.0132968	-0.929611	-0.797692
NM_172898	Kirrel2	chr7:31232784-31242534	I	C	3.6071	3.28357	0.880529	3.01842	0.167863	1.34689
NM_001286039	Klc3	chr7:19979788-19989453	II	E	2.95508	3.03964	5.07464	1.08266	-0.195176	3.05291
NM_008452	Klf2	chr8:74842960-74845553	I	F	6.69167	5.91451	3.65797	4.81698	4.72985	3.74358
NM_009769	Klf5	chr14:99697909-99712628	I	F	6.63865	6.36582	2.06164	4.83105	6.48847	3.86327
NM_011803	Klf6	chr13:5860734-5869639	I	F	5.09574	4.8699	2.57034	5.50964	6.38671	4.68467
NM_026167	Klhl13	chrX:22796396-22942208	I	G	5.56266	4.55562	3.37684	2.71084	1.52725	3.96736
NM_001039061	Klhl15	chrX:91480268-91518854	II	F	1.08029	1.02958	3.22777	3.35435	3.03236	5.52086
NM_175174	Klhl5	chr5:65522469-65559381	II	C	1.57711	1.60542	3.6461	0.106371	-1.37551	1.55416
NM_010663	Krt17	chr11:100117530-100122303	I	E	2.49074	2.89933	0.263849	1.79962	0.134017	-1.26225
NM_010664	Krt18	chr15:101858646-101862457	I	C	4.78894	6.79335	2.359	0.181121	-0.177314	0.432606
NM_008471	Krt19	chr11:100002125-100007233	I	C	2.38516	4.38796	2.19128	1.07983	0.39344	0.36675
NM_029393	Krt24	chr11:99141406-99146552	II	E	0	0.0139427	2.00431	-1.88715	-1.51291	-0.781139
NM_212483	Krt42	chr11:100124195-100131185	I	E	3.1404	3.33698	0.0590437	0.381709	-0.822604	-1.3868
NM_033073	Krt7	chr15:101242833-101258237	I	C	1.76879	2.67077	0.278522	-0.437852	-0.590961	-1.35501
NM_031170	Krt8	chr15:101827141-101834773	I	C	4.881	7.15855	0.82521	0.946005	0.978684	0.566135
NM_027221	Krtcap3	chr5:31554078-31555570	II	G	2.48845	2.88448	4.88295	3.4421	2.17388	3.93231
NM_001033131	Krtdap	chr7:31572923-31576102	I	B	2.15963	3.11933	0.194262	-1.66374	-1.47805	-1.43948
NM_001081202	L1td1	chr4:98393444-98405177	I	A	7.84866	7.58386	0.178098	4.12752	4.46463	0.257841
NM_133664	Lad1	chr1:137715174-137729918	I	C	2.84764	2.98534	0.981309	0.926645	-0.729811	0.110171
NM_008480	Lama1	chr17:68046604-68171985	I	C	2.38352	3.91333	1.19637	2.75541	1.33817	1.13426
NM_010680	Lama3	chr18:12492532-12741521	I	C	2.47818	1.90545	0.418481	-0.204789	-0.0683673	1.63475
NM_010686	Laptm5	chr4:130469248-130492063	I	E	5.81535	5.84878	0.937568	2.88128	1.47393	-1.46128
NM_010688	Lasp1	chr11:97660985-97700078	I	F	6.97751	7.25493	5.08073	5.55422	6.2296	5.96062
NM_015771	Lats2	chr14:58308498-58364960	II	G	1.74908	1.85862	3.81128	0.290276	2.08412	5.1519
NM_001177967	Lclat1	chr17:73457324-73592706	II	G	0.40684	0.951584	2.61098	2.11294	1.32955	4.80392
NM_010699	Ldha	chr7:54101173-54110997	I	F	8.93587	8.68374	6.8309	4.73619	3.12407	4.43542
NM_008492	Ldhb	chr6:142438768-142456463	I	C	7.04774	6.61232	3.38302	3.3002	1.79401	2.33383
NM_178886	Ldlrad3	chr2:101790357-102026617	II	G	2.63985	2.49351	5.41895	2.23941	1.67624	4.42906
NM_010094	Lefty1	chr1:182865169-182868532	I	C	5.67881	5.54506	0.33313	1.54493	0.816954	-1.30581
NM_177099	Lefty2	chr1:182823249-182829233	I	C	5.23029	4.73118	0.343959	1.66556	0.765955	0.417219
NM_025622	Lgals2	chr15:78681289-78685959	II	E	0.0392055	0.178858	3.42893	-0.349689	-0.883807	0.351844
NM_001145953	Lgals3	chr14:47993534-48005842	I	C	4.28157	4.49813	2.11512	0.36535	0.195359	0.827134
NM_010705	Lgals3	chr14:47993534-48005842	I	C	4.94676	4.82981	2.68591	0.36535	0.195359	0.827134
NM_001159301	Lgals9	chr11:78776480-78798426	I	E	4.25982	4.03494	1.46957	-0.110747	0.842209	-0.0143553
NM_010710	Lhx2	chr2:38206827-38225257	II	C	0.303892	0.392478	3.78655	-1.00257	-1.19687	2.4069
NM_173053	Limk2	chr11:3243299-3271395	I	F	4.4789	4.37592	1.86825	3.34759	3.82273	3.10615
NM_001083894	Liph	chr16:21953890-21995615	I	E	3.06483	2.258	0.0284502	4.04935	0.851786	-0.509555
NM_001163170	Lix1l	chr3:96405055-96429275	II	G	2.23741	2.3525	4.44321	1.17352	-0.0836579	3.48072
NM_145438	Llgl2	chr11:115685371-115717094	I	F	5.5748	5.5906	2.80242	3.44136	4.41729	3.99919
NM_010721	Lmnb1	chr18:56867466-56913079	I	F	7.47553	7.51486	5.10256	5.42574	6.51278	5.93049
NM_028894	Lonrf3	chrX:33868403-33906851	II	G	0.857465	0.79209	4.08153	0.415646	0.326333	4.44678
NM_022983	Lpar3	chr3:145883924-145949178	II	G	0.0945755	0.663794	3.89326	-0.0485568	-0.51605	2.77723
NM_175116	Lpar6	chr14:73637697-73640165	I	B	2.26945	3.26355	0.161668	4.88427	3.85845	1.55483
NM_022882	Lpin2	chr17:71533317-71599158	II	G	1.78257	1.81953	4.45741	0.608505	0.676271	4.88486
NM_172784	Lrp11	chr10:7309597-7345275	I	F	3.83807	3.66821	1.53324	4.59826	3.18776	4.42626
NM_001081088	Lrp2	chr2:69262391-69424124	I	A	2.02509	2.59751	0.148228	2.08696	2.36287	1.21162
NM_027941	Lrrc34	chr3:30523188-30546740	I	C	3.65416	3.18132	0.264597	3.08371	-0.321928	0.292697
NM_001162973	Lrrc51	chr7:109061502-109082371	II	F	0.523218	0.961779	2.76567	5.52549	3.13572	4.55197
NM_001162974	Lrrc51	chr7:109061502-109069288	II	E	1.16393	1.14666	3.24483	0.920566	1.09672	-0.360882
NM_198861	Lrrc75a	chr11:62418385-62462025	II	F	1.60561	1.47642	3.61099	4.39351	4.09227	4.82701
NM_177303	Lrrn4	chr2:132694251-132706598	I	C	1.74197	2.32506	0.030473	1.90577	0.807006	1.06214
NM_001113549	Ltbp4	chr7:28090159-28118667	I	A	5.17044	5.20212	1.56803	5.65956	2.47585	0.00825748
NM_175641	Ltbp4	chr7:28090159-28122631	I	C	3.07679	3.13647	0.380324	3.33158	0.853248	0.461591
NM_001114383	Luzp4	chrX:145317118-145358682	II	D	0.30467	0.154036	4.42746	-0.540568	1.04264	3.72403
NM_027366	Ly6g6e	chr17:35213886-35215749	II	D	3.06764	2.00878	4.32097	3.87541	-0.190039	0.659115
NM_001135688	Ly6h	chr15:75395174-75397286	II	C	2.95e-05	0.550995	2.21684	-0.55525	-0.601024	2.06738
NM_001135689	Ly6h	chr15:75395174-75397078	II	C	0.117444	0.983696	3.0353	-0.630166	-0.60935	2.02667
NM_199364	Lzts1	chr8:71659401-71664852	II	E	0.158182	0.330419	3.05126	-1.47457	-1.41084	-0.189034
NM_001130526	Lzts2	chr19:45092624-45101594	II	G	2.02534	2.84036	4.74502	2.75421	1.57307	4.26777
NM_033079	M1ap	chr6:82896915-82980303	II	D	2.30098	2.51912	5.12088	-0.19878	-0.357997	3.22382
NM_175296	Mael	chr1:168131515-168168875	II	D	3.73003	3.21986	6.63791	-0.558295	-0.621066	3.75154
NM_001164607	Maf1	chr15:76181723-76184808	II	F	1.07503	1.76765	3.48725	5.51658	5.34031	5.19334
NM_028025	Mageb16	chrX:76868569-76916774	I	A	4.55508	3.76419	0.330561	4	3.37615	1.39895
NM_207237	Man1c1	chr4:134117604-134260205	II	G	1.44111	1.76542	3.77954	1.31103	1.77827	4.74749
NM_027288	Manba	chr3:135148574-135234367	I	A	5.57282	5.34347	2.10114	2.81405	2.36273	1.71699
NM_001163085	Map3k15	chrX:156426364-156561283	II	G	1.26782	1.20617	4.26872	-0.293857	0.731511	3.24562
NM_008580	Map3k5	chr10:19654331-19862556	II	G	1.29005	1.27299	3.65873	1.18513	1.47517	4.39869
NM_009006	Map4k2	chr19:6341159-6355619	II	G	2.08036	1.82887	4.14972	2.96131	1.95012	4.13113
NM_001081124	Map7d2	chrX:155852509-155936879	II	G	2.14544	1.82897	4.90609	1.77968	1.59213	4.22734
NM_133350	Mapre3	chr5:31117128-31168479	II	G	1.66318	1.87703	3.79861	2.00539	1.04155	3.93677
NM_145515	Mark1	chr1:186720302-186823428	II	G	1.61294	2.13046	3.97677	0.168254	1.13236	3.92329
NM_001038602	Marveld2	chr13:101365911-101386926	II	F	1.71834	1.94878	3.92719	2.48929	2.58126	3.74755
NM_001252563	Matn4	chr2:164215128-164230660	II	C	0.18094	0.162178	2.74835	-1.31684	-1.83837	1.38575
NM_023061	Mcam	chr9:43942740-43950809	II	G	5.1669	5.49114	7.47227	1.17978	1.91938	4.30726
NM_001289731	Mcf2	chrX:57309132-57432266	I	E	2.30807	2.07709	0.0526705	2.50145	1.62431	1.54582
NM_008562	Mcl1	chr3:95462642-95467101	I	F	7.43353	7.12375	5.29328	6.26303	7.45935	5.15009
NM_001012335	Mdk	chr2:91769961-91771859	I	A	4.37523	4.29046	0.560469	3.91853	3.66051	1.10811
NM_001012336	Mdk	chr2:91769961-91772016	I	A	5.05767	5.43516	1.71733	3.89798	3.61039	1.12825
NM_001291481	Mdk	chr2:91769961-91771859	I	A	6.72609	6.68402	1.99287	3.91853	3.66051	1.10811
NM_013634	Med1	chr11:98014974-98054220	II	F	0.482734	1.11233	3.20486	6.7052	4.4178	4.88861
NM_001045484	Mef2b	chr8:72676676-72691387	II	D	2.41217	2.6617	4.51031	2.81737	-0.165059	2.47256
NR_003633	Meg3	chr12:110783607-110806860	I	E	2.78517	0.744237	1.1114	0.872125	0.838719	-0.666576
NM_008586	Mep1b	chr18:21230844-21258700	I	E	1.88059	2.60286	0.019126	0.499102	-0.241008	-1.35184
NM_001081279	Mfhas1	chr8:36650851-36742503	II	G	0.916235	1.12931	3.20776	0.235241	0.980202	3.48362
NM_029662	Mfsd2a	chr4:122624093-122638431	II	G	0.298837	1.01746	2.72594	-1.28685	-1.10647	3.69164
NM_026358	Mgarp	chr3:51192334-51200469	II	G	2.30546	1.72609	5.04712	2.4756	0.237098	3.21062
NR_028121	Mgarp	chr3:51192334-51200469	II	G	0.43806	0.278806	2.95509	2.4756	0.237098	3.21062
NM_001270475	Mical3	chr6:120881563-121081040	II	E	1.71667	1.90745	3.91407	-0.169094	-1.16234	1.12631
NM_177461	Micall1	chr15:78939412-78967331	II	G	1.78279	1.9846	3.81004	1.52584	1.67362	4.56548
NM_001045964	Mink1	chr11:70376382-70427984	II	F	1.6229	1.31009	3.65061	4.81559	3.64359	5.23719
NM_176893	Mink1	chr11:70376382-70427984	II	F	1.00334	0.785264	3.7209	4.81559	3.64359	5.23719
NR_029658	Mir106b	chr5:138606964-138607046	I	E	0	3.69752	1.9883	1.36969	1.41143	0.260528
NR_035427	Mir1195	chr16:30920639-31275783	I	E	3.46925	0	0	3.48579	4.31214	3.54849
NR_029549	Mir135a-1	chr9:106056454-106056544	II	E	0	2.935	4.59922	-0.924169	-1.06284	-1.6623
NR_106176	Mir142b	chr11:87570342-87570457	I	E	3.68735	3.07749	0	2.28051	3.2153	2.4245
NR_039543	Mir1843b	chr1:161270488-161270554	I	E	2.53266	0	1.15e-05	0.222392	0.530515	-0.47063
NR_035443	Mir1898	chr15:12101246-12101329	II	E	0	0.800639	4.35144	2.45943	0.0198996	0.590237
NR_035466	Mir1945	chr16:11254460-11254538	I	E	5.49247	0.982862	0	6.19838	5.86122	5.30976
NR_035472	Mir1949	chr18:35714220-35714290	I	E	7.0005	7.23663	3.17276	4.99505	4.70736	4.40422
NR_029585	Mir199a-1	chr9:21300938-21301008	I	E	4.74983	0	0	2.15277	1.29138	0.736966
NR_029587	Mir200b	chr4:155429789-155429859	I	E	2.39276	0	0	1	0.739685	-1.2854
NR_030273	Mir20b	chrX:50095289-50095369	I	A	2.08193	0	0	5.80501	3.18742	-0.0126
NR_035519	Mir2139	chr4:139523440-139523535	I	E	2.12622	0.000104667	0	1.50447	0.0328433	-0.645157
NR_029743	Mir26b	chr1:74440883-74440968	II	D	1.45865	0	2.79153	0.590316	-0.158148	0.721369
NR_029640	Mir290	chr7:3218626-3218709	I	D	1.99781	3.61659	0	5.54163	6.05626	1.68625
NR_106140	Mir292b	chr7:3219198-3219260	I	E	6.31757	5.82785	1.24976	5.51081	6.24661	1.54175
NR_037212	Mir3058	chr10:95021864-95021955	II	E	4.29645	0.604508	1.71453	2.61331	1.64719	0.166461
NR_037221	Mir3061	chr11:51940247-51940338	I	E	5.2495	5.12897	2.65957	1.60699	-0.0931094	-0.488619
NR_037231	Mir3070b	chr12:110826801-110826890	I	E	3.64636	0	0	-0.822357	-1.61086	-0.836864
NR_037233	Mir3072	chr12:110986087-110986170	I	E	6.04815	0.793523	1.60463	-0.321928	-0.918031	-0.927488
NR_037289	Mir3102	chr7:108030819-108030923	II	E	0	1.1025	3.57639	-0.13065	-0.221127	-0.10561
NR_029758	Mir324	chr11:69825544-69825633	II	E	0	0.584981	3.21406	0.707819	-0.576192	0.442005
NR_029768	Mir339	chr5:139845603-139845699	II	E	0	0	2.09328	1.20163	0.462849	1.10205
NR_029853	Mir363	chrX:50094869-50094944	I	A	2.96489	4.18922	0	4.65464	2.78494	-2.76407
NR_029883	Mir382	chr12:110971980-110972056	I	E	2.20028	0	0	0.135978	-0.0381351	-0.0108474
NR_029913	Mir409	chr12:110981367-110981446	I	E	2.11084	0	0	-0.157541	-0.473416	-0.291231
NR_039595	Mir5133	chr9:61970324-61970401	II	E	6.20379	4.80749	8.58606	4.62753	2.69015	5.23649
NR_030263	Mir541	chr12:110980618-110980708	I	E	2.25006	0	0	-0.30227	-0.194701	-0.259759
NR_030576	Mir568	chr16:43640767-43640850	II	D	0	0	3.31435	-0.716207	-0.261993	1.28293
NR_105748	Mir6240	chr2:145076788-145209256	I	E	9.45209	7.46222	1.96844	-2.11221	-0.448985	-0.793997
NR_105806	Mir6385	chr9:58068956-58069061	I	E	4.87042	5.3403	0.658461	0.671377	1.5936	0.0376704
NR_105853	Mir6516	chr11:116938661-116938771	I	E	7.27736	6.50461	5.19143	5.11561	4.84958	4.10979
NR_035418	Mir669h	chr2:10439781-10439906	II	E	2.63602	0.331767	1.38674	-0.538096	-1.43365	-0.642678
NR_105874	Mir6909	chr10:78993773-78993835	I	E	2.68348	0	0	0.81681	-0.326293	-0.514091
NR_105880	Mir6915	chr10:127825887-127825956	II	E	5.30461	1.09854	4.9782	-0.109347	1.07179	-1.03598
NR_105881	Mir6916	chr10:127949023-127949086	II	E	0	0	2.56297	-0.170986	-0.661584	0.0730635
NR_030465	Mir692-1	chr17:7099577-7099686	I	E	8.06512	5.42975	4.01942	-0.39752	0.397479	-0.420987
NR_109835	Mir692-2a	chr4:125181992-125182101	I	E	12.6876	11.4528	9.42201	1.03797	-1.94623	0.850253
NR_105886	Mir6921	chr11:60014039-60014119	II	E	0	1.33282	6.03068	1.39023	0.667425	0.736966
NR_105923	Mir6958	chr15:89015894-89015967	II	E	2.74269	4.97885	5.97186	-0.51625	0.131644	-0.0512253
NR_105932	Mir6966	chr17:25917752-25917824	II	E	0	0	2.37915	-0.145605	0.89743	0.0167757
NR_105969	Mir6973b	chr2:130866054-130866134	II	E	2.04698	1.30471	6.8059	-1.19089	-0.633239	3.85239
NR_105942	Mir6976	chr17:46690775-46690838	II	E	0	0	3.13621	2.0624	3.87472	5.34405
NR_105955	Mir6989	chr19:6346479-6346544	II	E	2.53328	0.832014	5.50856	0.163499	0.483375	0.283793
NR_105963	Mir6997	chr2:29851469-29851540	I	E	2.35932	0	0	1.21931	0.932886	0.736966
NR_030481	Mir700	chr4:134972469-134972548	II	E	1e-06	0	3.14315	-1.54619	-0.601082	0.320089
NR_105966	Mir7000	chr2:92227540-92227603	II	E	0	0	2.6981	0.893085	0.546692	2.78872
NR_105973	Mir7006	chr2:181322604-181322673	I	E	0	4.72378	1.36441	1.26303	0.799975	0.30355
NR_105978	Mir7011	chr3:88244800-88244873	I	E	2.25862	3.26977	0	1.92633	-0.533915	-0.719892
NR_105989	Mir7022	chr4:147521044-147521105	II	E	0	0	2.89675	-0.134749	0.457682	0.606024
NR_105993	Mir7026	chr5:111095093-111095160	I	E	5.44557	0.956989	1.15715	0.495131	1.6009	-0.00898878
NR_105997	Mir7030	chr5:116095581-116095641	I	E	0	4.74144	1.39198	-0.939627	0.906024	0.6894
NR_105998	Mir7031	chr5:122269217-122269282	I	E	2.53328	0	0	0.172061	0.736966	0.915303
NR_106004	Mir7037	chr5:140243832-140243897	II	E	0	1.11062	5.26332	-0.274622	0.321928	0.485427
NR_106016	Mir7049	chr7:29345943-29346003	I	E	2.72731	0	0	2.12841	0.46048	-0.0807827
NR_106019	Mir7052	chr7:51725716-51725781	I	E	2.56927	3.66215	0	1.45302	0.285971	2.67594
NR_106039	Mir7071	chr8:90662104-90662173	II	E	0	0	3.72189	4.9837	4.49282	4.60468
NR_106041	Mir7073	chr8:98277050-98277114	I	E	2.57054	0	0	0.890122	0.475085	0.984893
NR_106042	Mir7074	chr8:108475536-108475599	II	E	0	0	2.6981	0.606086	1.18307	-0.280901
NR_106055	Mir7087	chr9:45747603-45747673	II	E	0	1.57899	5.05165	0.794251	0.578784	-0.526748
NR_030490	Mir709	chr8:86609997-86610085	II	D	2.45731	0	3.87086	1.5307	0.699876	1.23428
NR_106118	Mir7658	chr4:155604167-155604224	I	E	2.89934	0.0040435	0.0259158	2.24462	0.975197	1.47644
NR_106126	Mir7666	chr8:41393228-41393283	II	E	0	0	3.82864	4.10254	3.64024	4.59519
NR_106133	Mir7673	chrX:91519912-91519976	II	E	0	0	5.58367	-2.94486	-1.12131	-1.23704
NR_106150	Mir7682	chr1:153289522-153289580	II	E	0	0	3.04509	2.05889	0.0351894	0.439532
NR_106166	Mir8091	chr19:41663140-41663279	II	E	3.94631	1.90237	3.98569	1.20263	1.72935	-0.319542
NR_106174	Mir8098	chr14:63456557-63456694	II	E	3.50235	1.78203	3.84889	3.93023	3.64681	4.66391
NR_106180	Mir8102	chr11:97606210-97606349	II	E	1.28581	1.28338	3.58326	4.71007	4.24401	4.6615
NR_106182	Mir8104	chr10:122116370-122116471	II	E	2.72231	0.00218017	2.5171	0.608809	1.1471	3.21022
NR_106183	Mir8105	chr10:127895735-127895824	II	E	0	1.3503	4.17526	2.95608	3.49879	4.24649
NR_028265	Mirg	chr12:110973190-110987667	I	E	3.59635	0.650367	0.825289	0.13852	-0.247581	0.252766
NM_018810	Mkrn1	chr6:39347819-39370368	I	F	7.99706	7.84467	4.93455	6.39531	6.01184	4.3199
NM_010801	Mlf1	chr3:67178018-67203922	II	G	1.94759	2.12247	4.42994	-1.0472	-1.31248	2.96246
NM_021455	Mlxipl	chr5:135582760-135614252	II	C	0.98863	0.65861	3.03268	0.817321	-0.303763	2.57633
NM_008604	Mme	chr3:63099793-63187635	I	F	2.85185	2.32698	0.259624	3.40796	3.42555	2.97566
NM_153127	Mmrn2	chr14:35188689-35217472	I	E	2.55468	1.09453	0.072264	0.226965	0.111031	-1.39296
NM_001081235	Mn1	chr5:111847185-111886045	II	G	0.567504	0.843314	3.13325	-0.252754	1.09635	4.66888
NM_001168228	Morf4l2	chrX:133267489-133278225	I	F	5.92067	6.09857	2.5684	4.78136	3.05649	3.29654
NM_031260	Mov10l1	chr15:88813423-88885582	II	G	1.84752	1.41816	5.55564	-0.241597	-0.832055	3.29418
NM_027430	Mpc2	chr1:167391338-167411345	II	F	3.62665	3.83681	6.93269	5.03197	5.15974	6.06822
NM_010820	Mpdz	chr4:80924403-81088709	II	G	1.53428	1.69944	3.81742	0.985751	1.05119	4.31316
NM_007863	Mpp3	chr11:101860966-101888269	II	G	0.570442	0.518002	3.03097	-0.0212388	-0.145357	3.15345
NM_201245	Mprip	chr11:59475996-59594362	II	G	0.422065	0.570703	4.42987	2.66155	2.1109	4.91463
NM_007962	Mpzl2	chr9:44850426-44862126	I	C	4.20443	4.44939	1.69945	3.04556	1.17041	1.00828
NM_008626	Mrc2	chr11:105153959-105212459	II	G	2.39607	2.12098	4.4871	0.340747	0.296311	4.08576
NM_001005423	Mreg	chr1:72205806-72258881	I	F	6.49345	6.10191	4.1451	4.95236	4.92305	4.39855
NM_008629	Msi1	chr5:115879693-115904211	II	G	2.91814	3.59049	5.3504	1.26107	1.55842	4.16285
NM_001163833	Msl3l2	chr10:55826722-55836686	II	G	1.40034	1.77341	3.44552	1.57009	0.105243	3.66882
NM_018857	Msln	chr17:25885557-25891272	I	E	1.79979	2.47925	0.446252	1.02934	-0.0303736	-0.213244
NM_029619	Msrb2	chr2:19293262-19316597	I	A	3.15455	3.00436	1.06224	3.35908	2.41234	2.34136
NM_013601	Msx2	chr13:53562249-53568149	II	G	0.549615	0.895035	2.74102	-0.903309	-1.11847	2.96232
NM_008630	Mt2	chr8:96696517-96697467	I	F	9.6463	9.67185	6.68714	3.07744	2.92906	4.304
NM_013603	Mt3	chr8:96676506-96678048	I	D	2.67202	3.11694	0.876941	0.830601	-0.0863408	0.0523616
NM_008631	Mt4	chr8:96661103-96662931	I	E	2.02364	2.21006	0.078349	-0.113114	-0.0546771	-0.5175
NM_172963	Mtcl1	chr17:66686321-66799090	I	A	4.03996	4.20041	2.05967	3.44299	4.57068	2.36541
NM_138745	Mthfd1	chr12:77356218-77420807	I	F	6.75038	6.89576	4.31986	5.67783	4.90166	4.70756
NM_001170786	Mthfd1l	chr10:6190410-6373466	I	F	3.39619	2.87613	0.771494	4.26773	3.91955	4.31683
NM_172308	Mthfd1l	chr10:6190410-6373466	I	F	4.56667	4.39807	2.21155	4.26773	3.91955	4.31683
NM_028860	Mtmr3	chr11:4380870-4494818	II	F	3.67303	3.68787	5.78552	4.63149	4.73433	4.39326
NM_001081128	Mtr	chr13:12278806-12350380	II	F	3.7767	3.44938	5.85834	3.732	4.06732	4.36836
NM_001164630	Mum1l1	chrX:135744582-135772874	II	G	0.386929	0.581742	2.60777	1.67138	0.416474	2.78971
NM_001081285	Mup6	chr4:60016420-60019086	I	E	2.46326	2.78056	0	0.514573	-0.788496	-1.20794
NM_010753	Mxd4	chr5:34519228-34530359	II	G	2.1569	2.2707	4.91162	1.54722	1.38271	4.61183
NM_026280	Mxra7	chr11:116664713-116689360	II	G	2.3301	2.8022	4.84481	2.05117	1.35755	4.40745
NM_008652	Mybl2	chr2:162880370-162910423	I	F	7.92819	7.65262	4.8651	5.69478	5.72097	4.17493
NM_001177352	Myc	chr15:61816895-61821916	I	E	3.83923	4.15412	1.34095	2.99196	4.13502	2.61795
NM_001177353	Myc	chr15:61816895-61821916	I	E	2.78045	3.146	0.935429	2.99196	4.13502	2.61795
NM_008506	Mycl	chr4:122673341-122679723	II	G	1.81197	2.20035	4.04896	2.53821	2.13599	3.92975
NM_010860	Myl6	chr10:127927916-127930881	I	F	9.28485	9.49122	7.23196	5.00871	5.32831	4.28559
NM_172118	Myl9	chr2:156601199-156607393	I	C	4.95795	5.28919	2.4189	-0.432385	-0.35925	2.65417
NM_139300	Mylk	chr16:34785035-35002520	II	E	0.140669	0.16375	2.35432	-0.809245	-1.15124	-0.711042
NM_016754	Mylpf	chr7:134355121-134357801	I	E	7.50395	7.51038	2.01001	2.24973	2.1901	0.515878
NM_019472	Myo10	chr15:25552304-25743426	I	F	5.28038	5.03653	3.10912	4.1964	4.00766	5.35003
NM_145579	Mypop	chr7:19576593-19587115	II	G	1.43942	1.72725	4.86973	1.21542	-0.0905375	4.60737
NM_001033208	Myzap	chr9:71352153-71440167	II	C	0.462285	0.508328	2.65185	1.0128	-0.378728	2.45504
NM_133898	N4bp2l1	chr5:151374217-151397100	II	G	0.353969	0.510267	2.72994	0.850825	1.69451	4.25553
NM_008667	Nab1	chr1:52512692-52557292	II	G	2.07944	2.14183	4.34327	1.11039	1.33008	4.38207
NM_001122895	Nab2	chr10:127097973-127103759	II	G	2.38735	2.11784	4.91891	1.56228	0.71571	5.29071
NM_008668	Nab2	chr10:127097973-127103759	II	G	2.01399	2.43054	5.58466	1.56228	0.71571	5.29071
NM_001289828	Nanog	chr6:122657582-122664651	I	B	4.51634	4.09701	0.364061	4.08931	4.41671	-1.30406
NM_001289830	Nanog	chr6:122657582-122664651	I	B	3.72845	3.09508	0.00420875	4.08931	4.41671	-1.30406
NM_001289831	Nanog	chr6:122657506-122664651	I	B	4.18761	4.08118	2.01915	4.08931	4.40526	-1.30406
NM_028016	Nanog	chr6:122657582-122664651	I	B	6.65043	6.04189	0.015361	4.08931	4.41671	-1.30406
NM_194064	Nanos2	chr7:19572872-19574311	II	B	0.0250035	0.0237108	3.42047	-1.61119	-1.72506	0.21201
NM_194059	Nanos3	chr8:86697631-86700451	II	D	1.93873	1.10525	5.56407	2.04134	0.156303	1.74599
NM_172607	Naprt1	chr15:75721393-75724911	I	G	4.03081	4.00196	1.89866	1.62785	1.36902	2.81119
NM_001142950	Nars	chr18:64659300-64676211	I	F	6.83949	6.64618	4.65692	3.91159	4.23872	4.34903
NM_027350	Nars	chr18:64659300-64676211	I	F	6.10223	5.91289	4.04264	3.91159	4.23872	4.34903
NM_001001884	Nckap5l	chr15:99252464-99288179	II	F	2.29641	2.70003	4.49853	3.99132	2.97048	4.93729
NM_001253904	Ncor2	chr5:125497522-125659584	II	F	2.77894	2.72857	4.87625	3.71144	3.72743	5.88148
NM_001253905	Ncor2	chr5:125497522-125659584	II	F	1.49084	1.86482	3.59262	3.71144	3.72743	5.88148
NM_011424	Ncor2	chr5:125497522-125659584	II	F	2.3308	2.20834	4.36169	3.71144	3.72743	5.88148
NM_013864	Ndrg2	chr14:52524945-52533163	II	G	0.758209	0.738471	2.84752	1.90855	0.425764	3.5639
NM_145602	Ndrg4	chr8:98226936-98239019	II	G	2.32081	2.39749	5.49754	3.04928	1.11519	3.2048
NM_010811	Ndst2	chr14:21542951-21553784	II	G	2.08499	2.2144	4.13658	1.59952	2.10538	4.2894
NM_030087	Ndufv3	chr17:31657059-31668270	I	F	3.83525	3.98483	1.87384	4.32979	3.02801	3.99381
NM_010910	Nefl	chr14:68701940-68705794	I	C	3.57676	4.67894	2.07326	0.405428	0.182819	2.60321
NM_008691	Nefm	chr14:68737601-68743061	II	G	0.854828	1.75125	3.48806	-0.36001	1.55287	3.85283
NM_201610	Neil2	chr14:63801281-63812362	II	G	1.97296	1.87027	4.39463	3.00776	1.15047	3.46907
NM_001081656	Neurl1b	chr17:26551909-26583287	II	C	0.175417	0.220274	2.20113	-0.479663	0.306018	2.45397
NM_001291118	Neurl4	chr11:69715317-69727326	II	F	0.851183	2.0865	2.97847	5.10992	3.46999	5.07462
NM_001081982	Nfix	chr8:87228610-87324237	II	G	1.23895	0.709015	3.01955	-1.55243	-0.264269	4.30117
NM_031375	Ngrn	chr7:87406100-87410264	I	F	4.9306	4.79221	2.75409	4.96749	4.69242	4.24478
NM_175340	Nhlrc1	chr13:47107925-47110219	II	G	0.90912	0.864393	2.9975	1.73489	0.599508	3.78977
NM_207204	Ninl	chr2:150760254-150835134	II	G	2.69425	2.38841	4.74505	1.71875	0.991841	4.85619
NM_011320	Nkx1-1	chr5:33773382-33776739	II	E	0.0705615	0.0707837	3.62668	-1.70878	-1.34424	1.39658
NM_010921	Nkx3-1	chr14:69808748-69812715	II	C	0.474459	0.420476	2.75802	0.424596	-0.095117	2.3901
NM_001004142	Nlrp1a	chr11:70904698-70958206	I	E	4.12644	3.57448	0.434457	-1.20645	-1.02944	-0.929117
NM_031389	Nlrp4c	chr7:5996762-6056751	II	D	0.672445	0.414994	4.5279	0.284729	0.856265	3.92979
NM_144533	Nmnat3	chr9:98197001-98311847	II	G	0.503699	0.4473	2.82302	1.6224	-0.0135465	3.53759
NM_001171007	Nod1	chr6:54873935-54921655	I	C	3.22517	2.19493	0.908171	0.809866	-0.387466	2.05029
NM_013611	Nodal	chr10:60880719-60888085	I	A	4.80188	4.67077	0.507984	4.07895	4.59816	0.834055
NM_019459	Nphs1	chr7:31245076-31273628	I	E	4.03273	3.29152	1.26316	0.353309	-1.00863	-1.04853
NR_004443	Nphs1os	chr7:31247182-31250610	I	C	2.97066	2.31646	0.451176	4.05255	2.06656	1.37776
NM_008726	Nppb	chr4:147359896-147361314	I	E	2.28522	2.56742	0.00556475	0.903138	0.786695	-1.61244
NM_008706	Nqo1	chr8:109912124-109927105	I	A	4.9463	5.58857	2.51105	4.18616	2.30098	2.56909
NM_007430	Nr0b1	chrX:83437113-83441283	I	A	6.37598	6.02841	0.148341	3.00427	3.2872	1.03632
NM_145434	Nr1d1	chr11:98629245-98636691	II	G	2.38635	2.71896	5.10391	3.79412	0.866498	5.19574
NM_011584	Nr1d2	chr14:19036569-19071620	II	F	2.95458	2.65071	4.72196	4.79936	3.01411	4.7633
NM_001025586	Nr2c2ap	chr8:72655225-72657650	I	F	3.97943	4.27132	2.14479	4.06148	3.28407	3.942
NM_025980	Nrarp	chr2:25036277-25038852	II	G	0.957964	1.79484	3.51324	2.50081	0.760835	3.7852
NM_001039387	Nsmf	chr2:24909898-24918401	II	G	1.64835	1.23563	4.26163	1.28247	1.15855	3.54142
NM_001272055	Numb	chr12:85134983-85183308	II	E	0.0005505	0.112579	2.17675	1.48727	0.581642	-0.283793
NM_019738	Nupr1	chr7:133766759-133768984	I	B	5.77463	5.29089	2.60383	3.09826	2.21653	-0.227234
NM_172521	Nutm1	chr2:112088104-112099448	II	E	0.0318045	0.0476468	3.15815	-0.089005	-0.701009	1.63543
NM_001289735	Nxf2	chrX:131479064-131499293	II	G	0.335422	0.22683	5.37436	-1.62149	-1.57946	5.29653
NM_001289736	Nxf2	chrX:131479064-131498436	II	G	0.165095	0.084459	3.08057	-1.81084	-1.8139	5.05683
NM_031259	Nxf2	chrX:131479064-131499293	II	G	0.270765	0.127153	5.93154	-1.62149	-1.57946	5.29653
NM_001024141	Nxf3	chrX:132606637-132619794	II	D	1.53058	0.478357	2.70372	-0.263034	-0.335603	4.02791
NM_011854	Oasl2	chr5:115346942-115362254	II	D	1.41336	1.69627	4.35592	0.234864	-0.194503	3.03835
NM_008756	Ocln	chr13:101267321-101322453	II	G	1.88089	2.06649	4.27625	2.31707	1.95491	3.90046
NM_013614	Odc1	chr12:17551678-17558308	I	F	8.85084	8.84617	5.40412	4.79494	5.44714	4.34473
NM_177068	Olfml2b	chr1:172574662-172612920	II	G	0.975067	1.00527	3.52551	0.218333	-0.388697	3.0268
NM_147100	Olfr613	chr7:110698881-110704018	I	E	5.14218	4.78509	2.57701	0.0641303	1.37346	-0.872621
NR_033621	Olfr856-ps1	chr9:19461482-19463124	I	E	5.89397	5.0578	3.76859	-0.597902	0.561311	0.280108
NM_016968	Olig1	chr16:91270013-91272184	I	C	2.42657	2.75362	0.204284	1.44865	-1.03068	1.45629
NM_016967	Olig2	chr16:91225794-91228922	I	C	1.67222	2.49371	0.0235935	-0.172235	-1.59262	0.234151
NM_026480	Ooep	chr9:78224709-78226395	I	C	5.67309	5.05823	0.742022	3.58949	2.17105	1.21104
NM_010098	Opn3	chr1:177592552-177622763	II	G	0.582564	1.0669	2.59048	3.84251	2.15155	4.51902
NM_011022	Ott	chrX:145882159-145922327	II	D	0.186527	0.107868	3.93131	0	-2.32193	3.46877
NM_001286483	Otx2	chr14:49277351-49284784	I	C	2.71742	1.9498	0.0232025	-0.211297	-0.898216	-0.345894
NM_144841	Otx2	chr14:49277351-49282547	I	C	2.8785	2.41956	0.0245672	0.626392	-0.721399	-0.969708
NM_007696	Ovgp1	chr3:105776719-105790341	II	E	0.501313	0.611235	2.559	-0.460634	-0.525091	-0.207233
NM_153129	Pacs1	chr19:5133684-5273119	II	F	3.19387	3.23178	5.52669	4.19596	4.16435	5.40734
NM_001286744	Pacsin1	chr17:27792535-27848062	II	C	0.437677	0.353973	2.53521	-0.271686	-1.90987	1.84597
NM_011861	Pacsin1	chr17:27792535-27848062	II	C	1.00531	0.410619	2.69112	-0.271686	-1.90987	1.84597
NM_011060	Padi3	chr4:140341283-140366563	II	D	0.899672	0.942915	4.42205	0.239007	-0.461763	2.5974
NM_011863	Papss1	chr3:131227731-131306635	II	G	0.815359	0.819159	3.12108	3.02116	1.00638	5.46463
NM_198410	Paqr6	chr3:88168510-88172463	II	C	0.454178	0.32915	2.5187	0.587306	-0.998173	2.23617
NM_028829	Paqr8	chr1:20880702-20928837	II	G	0.852769	1.25505	3.0546	2.13146	1.7935	3.3887
NM_001163575	Parp10	chr15:76063424-76073870	II	D	1.59422	1.42064	3.64599	0.415037	-0.049582	1.047
NM_133167	Parvb	chr15:84062472-84146039	I	A	5.29214	5.19782	1.25611	3.23874	2.43407	0.417203
NM_017463	Pbx2	chr17:34729415-34734286	II	F	4.08654	4.67106	6.19093	3.03201	3.16058	4.37788
NM_029508	Pcgf5	chr19:36453556-36530694	II	E	3.24839	3.30888	6.07582	-0.284568	-1.87752	-0.798041
NM_008788	Pcolce	chr5:138046334-138052632	I	E	6.6047	6.71568	4.70715	3.42321	1.86507	0.474277
NM_025557	Pcp4l1	chr1:173103394-173126399	II	C	0.581812	1.68498	4.32504	0.908325	-0.767609	2.33683
NM_001162946	Pcx	chr19:4510471-4621752	II	G	2.42522	2.44082	4.77466	2.86404	1.37275	3.74447
NM_211138	Pcyt1b	chrX:90920450-90995287	I	E	3.37071	3.13644	0.020138	4.35962	1.48875	-1.54374
NM_001168491	Pdcd4	chr19:53977840-54004351	II	F	2.79124	3.0033	6.15388	3.33808	2.80062	4.58901
NM_001168492	Pdcd4	chr19:53977840-54004351	II	F	2.97543	2.54551	5.80602	3.33808	2.80062	4.58901
NM_201607	Pde4c	chr8:73247962-73275075	II	E	0.58055	0.63988	2.87088	1.64957	-0.835255	-0.417363
NM_011057	Pdgfb	chr15:79826305-79845238	II	G	1.01017	1.78949	4.5044	0.984363	0.559144	3.727
NM_008811	Pdha2	chr3:140872967-140875319	II	D	0.486452	0.244995	2.52358	-1.27345	0.266601	3.89107
NM_016861	Pdlim1	chr19:40296728-40346106	I	A	6.22869	6.03628	3.35853	3.45553	3.50611	2.27371
NM_019417	Pdlim4	chr11:53868429-53882519	II	C	1.52188	1.96271	3.75463	-1.09158	-0.724993	2.04346
NM_001098230	Pdp1	chr4:11885331-11893597	II	F	1.10518	0.593577	2.82349	4.29722	3.13835	5.2338
NM_018884	Pdzrn3	chr6:101099600-101327891	II	G	1.64487	1.71875	4.6709	0.092002	0.599871	4.83591
NM_001032378	Pecam1	chr11:106515531-106576595	I	E	3.76978	3.3873	1.7136	1.04148	-0.490326	-1.22404
NM_008816	Pecam1	chr11:106515531-106576595	I	E	3.001	2.64073	0.763073	1.04148	-0.490326	-1.22404
NM_001040611	Peg10	chr6:4697305-4710516	I	G	5.58317	6.77273	4.53359	2.12753	1.52712	5.28514
NM_033602	Peli2	chr14:48740543-48880558	II	F	1.37177	1.52462	3.45942	0.93623	2.52096	4.24673
NM_001290011	Pemt	chr11:59784115-59859991	II	E	1.03276	1.19639	3.30528	2.90689	0.38109	3.24173
NM_001159367	Per1	chr11:68913659-68923459	II	G	0.981143	0.582332	2.90261	3.99805	1.7861	4.88922
NM_022032	Perp	chr10:18564876-18576878	I	C	4.86274	5.38535	1.53004	1.36627	0.620321	0.93625
NM_008821	Pet2	chrX:86649186-86655028	II	D	0.0202535	0.0156487	2.4871	-1.93289	0.321928	2.78883
NM_021514	Pfkm	chr15:97942490-97962878	I	E	3.13824	2.27289	0.448595	1.06904	0.198644	-0.248498
NM_021453	Pga5	chr19:10743446-10752561	I	E	1.06748	2.52542	0.0373985	-0.0518389	-1.23224	-0.781926
NM_008828	Pgk1	chrX:103382438-103399038	I	F	8.80332	8.44125	5.70096	4.31711	3.39119	4.15754
NM_025700	Pgm1	chr5:64484188-64519397	I	C	3.97041	3.66741	1.36343	3.22568	2.14268	1.6833
NM_027629	Pgm2l1	chr7:107376116-107427382	II	F	1.61598	1.49084	3.70951	3.33196	2.34942	4.37391
NM_001042623	Phc1	chr6:122267748-122289675	I	B	6.06729	6.03132	3.88608	5.54549	5.11501	4.758
NM_001271579	Phc1	chr6:122267748-122290245	I	B	5.36776	5.55057	2.75679	5.83639	5.2002	4.75999
NM_001195130	Phc2	chr4:128331945-128430125	II	E	0.34762	0.355448	2.41581	0.857101	0.78464	3.66925
NM_009343	Phf1	chr17:27070071-27074835	II	F	2.39142	2.69007	4.4087	2.57827	2.8256	4.44213
NM_172705	Phf13	chr4:151363739-151370288	II	F	4.19606	4.1635	6.87961	3.34845	3.09592	5.79537
NM_027949	Phf7	chr14:32050881-32064404	II	F	1.79767	1.89625	4.30081	4.05275	3.37912	4.8185
NM_009344	Phlda1	chr10:110943341-110945705	I	F	3.97857	4.75091	2.63339	3.54231	4.63002	4.88961
NM_001122594	Phlpp2	chr8:112392502-112468571	II	F	1.35302	1.33545	3.36551	3.39069	3.02297	5.48479
NM_010726	Phyh	chr2:4840041-4859789	I	A	4.67567	4.50387	0.790562	4.19358	2.49816	1.89222
NM_175696	Pianp	chr6:124946737-124953117	II	C	2.20263	1.42565	3.44005	0.810865	0.029169	2.68946
NM_001159618	Pigp	chr16:94586058-94592157	II	F	2.58582	2.52064	4.54153	5.52645	4.27769	5.59557
NM_001159620	Pigp	chr16:94580369-94591937	I	F	6.20442	6.02547	1.63197	5.52211	4.12762	5.47573
NM_001099276	Pik3c2b	chr1:134942588-135005265	II	G	1.20114	0.869088	3.10008	2.34385	1.4736	3.9751
NM_181585	Pik3r3	chr4:115894518-115975661	II	F	1.20962	1.86528	4.86389	3.82603	2.5058	4.8081
NM_008952	Pipox	chr11:77694116-77707374	I	E	4.43568	4.35422	0.0994108	4.23466	0.778188	-1.1896
NM_027153	Pir	chrX:160707362-160810945	I	G	4.16072	3.94246	2.05577	4.53983	1.76478	2.94981
NR_075078	Pitpnm1	chr19:4099997-4113965	II	G	1.51146	1.84192	3.93478	1.22981	0.142625	4.21788
NM_001042504	Pitx2	chr3:128902795-128922512	I	C	1.19331	2.18387	0.083562	-1.60949	-1.73806	-0.636148
NM_021308	Piwil2	chr14:70772286-70828901	II	D	2.90541	2.68987	6.35561	0.00333571	-0.320886	3.22602
NM_177905	Piwil4	chr9:14506801-14545177	II	D	0.922585	0.621879	3.49264	-0.31208	-0.600535	2.47784
NM_019762	Pkp3	chr7:148265667-148276409	I	B	2.70985	3.21541	0.148806	1.86777	0.548839	-1.05696
NM_011987	Pla2g10	chr16:13715149-13731076	I	D	3.08535	2.65627	0.385902	3.33275	1.30429	1.06431
NM_013737	Pla2g7	chr17:43705399-43749150	II	D	3.3784	3.46654	5.59601	1.94141	0.186878	4.23504
NM_139198	Plac8	chr5:100982751-101001224	I	E	4.46411	4.91526	2.1277	1.22396	0.330948	-0.0724085
NM_207229	Plac9a	chr14:26707888-26722379	I	E	3.14823	2.60613	0.963192	0	0	0
NM_008872	Plat	chr8:23868215-23893320	II	D	2.35971	2.89171	5.60019	1.7866	-1.14029	4.48736
NM_011113	Plaur	chr7:25247518-25260892	I	C	4.90424	5.88363	2.21058	3.42795	2.09262	2.26002
NM_013880	Plcl2	chr17:50648871-50827819	II	G	0.74728	0.906466	2.85038	0.172556	1.18269	3.47117
NM_001290283	Pld6	chr11:59597394-59601159	II	G	1.40307	1.38942	3.5029	2.37716	1.16993	3.17892
NM_201392	Plec	chr15:76001403-76029836	I	F	2.3061	2.46581	0.002064	3.70819	2.49269	4.05431
NM_001160268	Plekha6	chr1:135142673-135200012	II	E	0.572002	0.475875	3.43806	-0.587617	-0.896907	-0.903785
NM_172743	Plekha7	chr7:123267631-123333355	I	E	4.46776	4.30923	2.38726	0.95383	0.619314	-1.45066
NM_145516	Plekhb2	chr1:34906803-34936430	II	G	2.65457	2.61208	5.028	0.961646	0.882246	3.04744
NM_001083912	Plekhg2	chr7:29144622-29157681	II	F	1.69357	2.14816	3.86658	3.53142	3.48184	5.1606
NM_001081333	Plekhg4	chr8:107899280-107906762	II	G	0.341288	0.50589	3.65903	-0.502838	-1.90255	3.44824
NM_146030	Plekhh3	chr11:101023992-101032616	II	C	0.972198	1.61924	3.18245	1.42939	0.0123989	1.88583
NM_029639	Plet1	chr9:50302629-50313744	I	B	3.25698	3.12429	0.190125	2.38483	1.38125	-1.00705
NM_013807	Plk3	chr4:116801259-116806557	I	F	5.29242	5.26195	2.5848	3.03025	5.37414	3.74846
NM_026376	Plxnd1	chr6:115904828-115945023	II	G	0.893311	1.40402	3.67131	-0.420466	0.745427	3.36218
NM_008884	Pml	chr9:58064986-58097593	I	A	3.40592	3.57364	1.35198	4.54669	4.23676	2.52975
NM_178087	Pml	chr9:58064986-58097593	I	A	5.05512	5.08527	2.09934	4.54669	4.23676	2.52975
NM_001282041	Pmm1	chr15:81781535-81791360	I	F	3.43447	3.57834	1.49454	5.66372	4.98909	4.31906
NM_013872	Pmm1	chr15:81781535-81791360	I	F	7.67068	7.51303	5.04205	5.66372	4.98909	4.31906
NM_026784	Pmvk	chr3:89263039-89272931	I	F	4.90842	4.92832	2.56342	3.87992	2.5539	3.67807
NM_001039509	Pnkd	chr1:74331607-74400266	II	F	0.950763	1.29753	3.89007	4.10577	3.89896	4.82467
NM_001099636	Pnmal2	chr7:17530030-17534177	II	C	0.418839	0.634118	2.56783	0.696479	-0.476651	2.24407
NM_013632	Pnp	chr14:51563977-51573087	I	F	5.25955	5.65167	3.41592	4.06363	3.26115	2.76367
NM_001123371	Pnp2	chr14:51575815-51584424	I	E	5.01253	5.42398	2.99958	2.49185	2.56635	0.650058
NM_146251	Pnpla7	chr2:24831552-24909592	II	F	1.78289	1.56655	4.12732	4.02546	4.0785	5.07503
NM_176973	Podxl2	chr6:88792551-88824038	II	G	0.796544	1.2465	3.71186	-1.21733	0.490216	3.06913
NM_175170	Pogk	chr1:168323741-168339959	II	G	0.638792	0.6273	2.99633	-1.43444	-0.548839	3.89507
NM_016913	Porcn	chrX:7770975-7783651	I	F	4.20743	3.64621	1.20094	3.22285	2.35173	3.25306
NM_001163554	Pou2f2	chr7:25876133-25917479	II	C	0.270432	0.433421	2.89907	0.212952	-1.16572	1.24949
NM_011143	Pou4f1	chr14:104861540-104867216	II	G	0.902212	0.731569	3.10708	-0.0023709	0.0693515	3.01171
NM_001252452	Pou5f1	chr17:35645751-35647722	I	NA	5.40589	5.7899	1.27076	5.46168	2.11521	0.396957
NM_013633	Pou5f1	chr17:35642976-35647722	I	NA	9.6677	9.69019	3.03392	5.49582	2.80095	0.724251
NM_011151	Ppm1b	chr17:85357340-85416468	I	F	4.24988	4.29177	2.01378	5.28918	6.86407	5.43578
NM_011625	Ppp1r13b	chr12:113066668-113146266	II	G	1.87318	1.96644	4.24607	1.28213	0.996368	3.78092
NM_021391	Ppp1r1a	chr15:103360709-103368423	I	B	3.17051	3.42498	0.131667	2.07083	1.08603	-0.554868
NM_144828	Ppp1r1b	chr11:98210051-98219109	II	C	0.426472	0.300594	2.79734	-0.352181	-1.02882	1.51759
NM_133689	Ppp1r32	chr19:10548746-10557387	II	D	0.203743	0.303927	2.22323	-1.43553	-1.03622	0.523744
NM_016854	Ppp1r3c	chr19:36806220-36811094	II	G	0.169314	0.178001	2.47105	1.37963	-0.485017	3.55778
NM_172994	Ppp2r2c	chr5:37259808-37346317	II	G	1.71927	2.20538	3.97229	-0.7013	-0.494699	2.80837
NM_001081458	Ppp2r5c	chr12:111723948-111809900	I	B	4.49215	4.53195	1.25e-06	4.24906	4.25195	0.67364
NM_008915	Ppp3cc	chr14:70617704-70689256	II	G	1.35409	1.15214	3.67257	1.51312	0.571645	4.28787
NM_029948	Pramef12	chr4:143981576-143998367	II	G	3.37057	2.91413	5.28765	2.21368	0.67431	3.57647
NM_031377	Pramel1	chr4:142984343-142989722	II	D	1.42142	1.23131	5.14239	0.258918	-1.61606	3.12326
NM_031390	Pramel3	chrX:131836854-131847175	II	D	0.147925	0.05439	2.81467	-3.70044	-0.902703	3.91488
NM_001081209	Prdm14	chr1:13103508-13117244	I	C	3.2167	2.14281	0.150584	0.356456	-0.51275	-0.519983
NM_027547	Prdm5	chr6:65728955-65886371	I	F	3.64337	3.49385	1.44302	2.84549	2.69521	3.63721
NM_007453	Prdx6	chr1:163170242-163181297	I	F	7.03647	7.15464	4.70235	2.94753	3.66607	4.71915
NM_177782	Prex1	chr2:166391844-166539332	II	G	1.73954	1.8089	4.43119	2.42108	1.77504	4.30229
NM_011158	Prkar2b	chr12:32643343-32746144	II	G	1.55617	1.54482	3.94792	1.80778	1.37722	5.19556
NM_008858	Prkd1	chr12:51442218-51750210	II	G	0.747959	1.05688	2.81928	0.352516	1.09179	4.08268
NM_011170	Prnp	chr2:131735663-131764172	II	G	0.580731	0.636884	3.22216	2.10994	0.427565	3.4998
NM_001159657	Proser2	chr2:6019545-6051231	II	G	0.268317	0.446892	2.31635	1.98105	1.10247	3.50506
NM_144883	Proser2	chr2:6019545-6051231	II	G	0.819832	0.833984	2.93905	1.98105	1.10247	3.50506
NM_001163589	Prph	chr15:98885604-98889409	I	C	2.57357	3.18668	0.39593	0.43775	-0.613243	1.03045
NM_026662	Prps2	chrX:163784264-163820631	I	F	4.5028	4.20227	2.03145	3.21975	3.09192	4.73841
NM_001081294	Prr19	chr7:26086377-26089152	II	D	1.53766	1.80121	4.87629	0.146444	-2	2.29316
NM_178695	Prrg4	chr2:104670897-104690007	I	A	3.72516	3.91133	0.864998	3.61514	4.0457	2.01627
NM_133351	Prss8	chr7:135069230-135073627	I	G	2.82043	3.86043	1.83144	3.2311	1.92869	2.85178
NM_011178	Prtn3	chr10:79342411-79345917	II	C	1.03278	0.747593	3.31512	0.536433	-2.52725	1.7921
NM_001146121	Psap	chr10:59740375-59765348	II	F	1.66129	1.16925	3.84507	3.35217	3.10385	4.32703
NM_011179	Psap	chr10:59740375-59765348	II	F	2.89447	2.68319	5.5969	3.35217	3.10385	4.32703
NM_028627	Psd	chr19:46386576-46401646	II	G	0.531832	0.997278	2.63736	2.66266	1.09424	3.65038
NM_001190161	Psrc1	chr3:108186721-108191149	I	F	4.70202	4.72484	2.14784	4.67243	4.38626	3.84507
NM_019976	Psrc1	chr3:108186755-108191149	I	F	5.94067	5.91323	2.7588	4.67243	4.35929	3.80868
NM_008968	Ptgis	chr2:167028695-167066037	I	C	4.08041	3.9068	0.995429	-0.0159196	-0.510132	0.10188
NM_013545	Ptpn6	chr6:124670724-124683172	I	E	3.00695	3.05188	0.98175	1.43354	0.776904	-0.466568
NM_001163688	Ptpra	chr2:130276013-130380036	II	G	3.52367	3.57089	5.79891	1.64335	0.601978	5.25868
NM_008983	Ptprk	chr10:27794625-28317203	I	F	4.03841	3.82279	1.35722	5.19823	4.99837	2.74118
NM_001252456	Ptprs	chr17:56551848-56601644	II	G	2.27191	2.95273	4.38787	3.39917	2.10025	4.59668
NM_011218	Ptprs	chr17:56551848-56615903	II	G	2.92223	3.12366	5.29034	1.0267	0.763631	4.11379
NM_001164600	Puf60	chr15:75900611-75911300	II	F	0.290328	2.52121	3.26471	5.47879	5.02893	5.08268
NM_001159724	Pvrl2	chr7:20309511-20334922	I	F	5.11934	5.32983	2.737	4.56179	5.49513	4.19866
NM_008990	Pvrl2	chr7:20301992-20334922	I	F	4.28829	4.64477	2.23562	4.56179	5.49513	4.19866
NM_153390	Pxt1	chr17:29070930-29079207	II	D	0.60138	0.494557	4.27083	1.5221	2.05601	3.7999
NM_001289647	Pxylp1	chr9:96723761-96789893	II	G	1.33141	1.20777	3.4881	2.32085	1.45928	3.51033
NM_133198	Pygl	chr12:71291801-71328670	II	G	1.05325	0.690509	5.52554	0.610873	0.253503	3.52555
NM_028116	Pygo1	chr9:72773456-72793822	II	G	0.802494	0.792833	2.83189	0.149076	0.918672	3.42732
NM_133686	Qprt	chr7:134251283-134265543	I	D	2.63846	2.7368	0.267597	2.39402	-0.50564	0.353274
NM_175543	Rab11fip4	chr11:79404713-79507514	II	C	2.543	2.36261	4.69748	0.079609	-0.00279502	1.93654
NM_016899	Rab25	chr3:88345950-88352201	I	E	3.79903	3.64161	0.324585	2.92313	0.256014	-0.0975165
NM_029781	Rab36	chr10:74499833-74516845	II	G	0.337312	0.56553	2.6666	0.391099	-1.53119	3.64134
NM_001166399	Rab3a	chr8:73278577-73282585	II	G	0.24048	0.49597	2.39236	3.27616	1.50845	4.59775
NM_009001	Rab3a	chr8:73278577-73282585	II	G	1.24676	1.3088	3.47839	3.27616	1.50845	4.59775
NM_173781	Rab6b	chr9:103014403-103087600	II	G	0.830224	1.69469	3.68334	0.127895	1.76565	3.76639
NM_013862	Rabgap1l	chr1:162186702-162723069	II	G	0.932559	0.840829	3.09659	2.59582	1.93966	4.42121
NM_001276400	Rad21l	chr2:151471139-151494269	II	E	0.106167	0.0925498	3.36676	-1.1689	-1.86048	3.63509
NM_001291440	Rad51c	chr11:87191108-87218456	II	F	0.358903	0.52655	2.36119	5.13561	3.07529	5.17342
NM_001037764	Rai1	chr11:59953583-60012697	II	F	1.41347	1.66504	3.78458	2.12992	2.52149	4.745
NM_009021	Rai1	chr11:59918514-60012697	II	F	1.07006	1.21433	3.27702	2.10406	2.57927	5.28248
NM_001139511	Raly	chr2:154616845-154692997	I	F	2.53342	2.92732	0.680877	5.25643	6.669	5.64483
NM_001042727	Rarg	chr15:102065368-102076931	I	F	5.7795	5.88054	3.61316	5.12062	5.23507	4.66309
NM_009025	Rasa3	chr8:13567217-13677587	II	G	1.93362	2.25288	4.9076	1.61171	0.761796	3.97199
NM_029182	Rasd2	chr8:77737842-77748012	II	G	1.25088	1.55967	4.17798	0.075674	-0.111031	3.57096
NM_181318	Rasgef1b	chr5:99646438-99681946	II	G	0.194734	0.405031	2.5917	1.98473	1.05337	4.17627
NM_026864	Rasl11a	chr5:147656646-147659302	II	G	2.07618	1.97922	4.63221	1.82501	0.629926	3.05812
NM_175023	Rbbp6	chr7:130114077-130123697	II	F	1.13846	1.03617	3.50863	3.9547	5.58837	6.34805
NM_001110828	Rbfox2	chr15:76909419-76984242	I	A	1.88193	2.26348	0.00025775	3.12227	3.06206	1.11157
NM_001110830	Rbfox2	chr15:76909419-76984242	I	A	2.12753	2.03753	0.000368	3.12227	3.06206	1.11157
NM_016809	Rbm3	chrX:7716100-7722928	I	F	3.05794	3.11869	0.991229	4.79212	4.93392	5.23213
NM_001033408	Rbm44	chr1:93041679-93067372	II	D	2.52863	2.14293	5.12938	0.860365	-0.431716	3.19294
NM_001277170	Rbm46	chr3:82640444-82680405	II	E	0.300777	0.364761	3.86348	-0.928514	-0.717977	4.12801
NM_139065	Rbm47	chr5:66407787-66489418	I	E	2.39783	2.33005	0.35216	-0.659509	0.39402	-1.53215
NM_011255	Rbp4	chr19:38191109-38199301	II	C	1.19356	1.58602	4.83878	-0.674939	-0.664167	2.53465
NM_001080928	Rbpj	chr5:53947017-54048684	I	B	6.02657	5.29737	0.911043	6.64746	5.89405	-0.372371
NM_028030	Rbpms2	chr9:65478388-65508325	I	F	7.14579	7.13608	3.88531	6.07303	5.82473	5.09331
NM_022980	Rcan3	chr4:134968223-134989720	II	F	2.59272	2.36586	4.49401	3.97823	2.32683	4.03441
NM_020002	Rec8	chr14:56237002-56244232	II	G	2.21604	2.54952	5.33079	1.26958	-0.78958	2.93434
NM_178608	Reep1	chr6:71657674-71760699	II	C	1.19931	1.56339	3.79807	-0.0794345	0.585427	2.01166
NM_001080780	Ret	chr6:118101765-118147762	II	G	0.413444	0.508828	5.2894	-0.138203	0.141153	3.77542
NM_009050	Ret	chr6:118101765-118147762	II	G	0.158932	0.206853	3.70684	-0.138203	0.141153	3.77542
NM_026159	Retsat	chr6:72548621-72557482	II	G	2.30108	2.37804	4.46087	3.96809	2.10889	3.72544
NM_001177767	Rex2	chr4:145850602-145889553	I	E	5.23411	4.97757	1.28571	0	0	0
NM_181397	Rftn1	chr17:50132631-50329822	II	G	1.00027	1.15835	4.57883	0.552131	0.637704	4.06515
NM_009056	Rfx2	chr17:56915319-56970431	I	F	3.73863	3.65536	1.71787	2.77993	2.81128	3.26666
NM_016846	Rgl1	chr1:154364659-154472241	II	G	1.12445	1.38852	3.93026	-0.78804	-0.114632	2.91329
NM_177740	Rgma	chr7:80520405-80564785	II	C	1.34847	1.75031	3.59071	0.0215586	0.208049	1.31942
NM_026418	Rgs10	chr7:135517138-135561686	II	C	1.6347	1.3492	3.46377	-0.0825204	0.502779	2.5375
NM_001024850	Rhox10	chrX:35419651-35424865	II	D	0.578542	0.382256	4.09888	-0.5025	-1.61891	2.76262
NM_001185002	Rhox13	chrX:35474016-35483143	II	E	1.94659	0.742807	5.39853	-0.281684	1.20881	4.21582
NM_001081669	Rhox2d	chrX:34907916-34912222	II	D	0.142603	0.064605	2.08537	0.527247	0.552541	3.26264
NM_001085348	Rhox2e	chrX:34944974-34956316	II	D	0.390993	0.110466	2.23348	-3.45943	-3.70044	1.15754
NM_008955	Rhox6	chrX:35180231-35183034	I	D	3.75223	3.54795	1.11364	-0.0384741	-1.54057	0.274294
NR_028261	Rian	chr12:110842154-110899921	I	E	5.98094	1.82932	2.41675	-1.58	-0.751612	-1.04731
NM_177572	Rimkla	chr4:119137890-119165203	II	G	0.839295	1.04204	3.54653	0.219948	-0.619222	3.12675
NM_182929	Rims3	chr4:120550473-120564165	II	E	2.52721	2.26388	4.4038	1.32736	-0.840522	-1.23447
NM_028724	Rin2	chr2:145611851-145713352	II	E	1.47875	1.65723	3.49096	1.58496	-0.046223	-0.512554
NM_177158	Rinl	chr7:29573987-29583984	I	E	4.11089	3.85696	0.515921	1.09337	1.17137	-0.639118
NM_023663	Ripk4	chr16:97963548-97985362	II	G	2.26034	2.55243	4.3636	0.811782	0.493077	3.86217
NM_001037915	Ripply1	chrX:136314219-136316892	I	E	2.36298	1.99434	0.093636	1.5645	0	-0.962032
NM_026301	Rnf125	chr18:21103125-21142349	I	D	2.9562	2.65079	0.824162	4.32439	2.14296	0.0366418
NM_001290749	Rnf130	chr11:49838832-49918261	II	G	1.58324	1.76032	4.18178	0.671029	0.257843	3.73266
NM_021540	Rnf130	chr11:49838832-49918261	II	G	2.18452	2.271	4.62494	0.671029	0.257843	3.73266
NM_027258	Rnf157	chr11:116197658-116274346	II	G	1.80192	1.74714	4.03384	1.831	0.963039	4.28196
NM_027934	Rnf180	chr13:105937573-106083094	II	G	0.181035	0.180494	2.4315	0.768393	1.59039	3.8719
NM_178709	Rnf214	chr9:45671773-45714960	II	F	2.65187	2.67569	4.69921	4.32831	4.86956	5.31265
NM_080561	Rnf216	chr5:143752571-143874699	II	F	2.80189	2.75878	5.44471	3.25361	3.39593	4.45867
NM_207110	Rnf216	chr5:143752571-143874699	II	F	3.04607	2.75099	5.01804	3.25361	3.39593	4.45867
NM_001146349	Rnf217	chr10:31221692-31329531	II	G	1.19768	1.41717	3.2305	0.583954	1.4027	5.18917
NM_028774	Rnf6	chr5:147020769-147033033	II	G	2.6522	2.58565	4.58671	3.44259	1.67116	4.78679
NM_001172101	Rnh1	chr7:148346224-148354585	I	B	2.91776	2.78153	0.638183	2.88101	1.41836	0.819197
NM_145417	Rnpep	chr1:137159275-137180661	I	A	3.95207	4.09767	1.26419	3.00168	2.58944	1.50089
NM_019413	Robo1	chr16:72663393-73046345	II	G	1.47165	1.77572	3.72839	2.47976	1.70194	4.50528
NM_145852	Ropn1l	chr15:31370964-31383444	II	G	0.610212	0.534644	3.83447	1.87832	0.806747	4.00946
NM_009075	Rpia	chr6:70715713-70742169	II	G	2.95079	2.95496	5.8421	4.65547	1.85366	4.66878
NM_052835	Rpl10	chrX:71516154-71518474	I	F	11.014	10.8116	8.86082	5.43582	5.58417	3.93792
NM_133982	Rpp25	chr9:57351908-57353254	I	G	5.77784	5.47785	3.23309	2.57124	1.33067	3.39173
NM_207634	Rps24	chr14:25309902-25315368	I	F	9.76736	9.7986	6.28859	6.3762	6.68631	5.56803
NM_001033865	Rps27a	chr11:29445841-29448040	I	F	6.22542	6.18969	4.20008	5.71081	5.74704	5.34322
NM_009094	Rps4x	chrX:99380281-99383710	I	F	11.064	10.8325	8.17378	6.52443	6.49635	3.18692
NM_019662	Rrad	chr8:107151965-107155221	II	G	0.688487	1.28024	4.64443	0.401	-1.11405	3.45259
NM_027491	Rragd	chr4:33069972-33109155	II	G	2.90709	3.36755	5.95477	1.5566	1.84856	4.26891
NM_009104	Rrm2	chr12:25393118-25399011	I	F	7.4856	7.44829	4.28476	5.35908	5.16573	4.08955
NM_001013381	Rsad1	chr11:94401111-94410521	II	G	0.982271	1.25805	3.12855	2.28476	1.43904	4.53582
NM_138683	Rspo1	chr4:124663673-124686343	II	C	0.948569	1.40935	3.1942	-1.08151	-0.654708	1.447
NM_001040689	Rspo4	chr2:151668662-151700404	II	G	0.64143	0.335568	3.92108	-0.29707	-1.14077	2.80053
NM_194052	Rtn4	chr11:29592897-29644414	I	F	4.74373	5.24211	3.1179	5.22178	5.98845	5.18023
NM_199223	Rtn4rl2	chr2:84712102-84726849	II	G	0.581057	0.745213	3.01794	-0.190773	-0.0663524	2.74684
NM_198620	Rundc3b	chr5:8490335-8622952	II	G	1.11634	0.999298	3.33946	1.73173	1.745	4.51287
NM_019732	Runx3	chr4:134676559-134733905	II	E	0.296842	0.271509	3.50628	-0.195192	-0.419274	-1.95592
NM_001290481	Rxra	chr2:27564811-27618839	II	E	2.23359	2.37546	4.29557	-0.36995	0.485427	-0.142958
NM_011305	Rxra	chr2:27532720-27618839	II	G	1.27535	0.95043	3.24237	0.830582	1.61438	5.14657
NM_009112	S100a10	chr3:93359038-93368567	I	F	7.32431	7.91577	5.77837	2.76871	2.73205	2.91707
NM_016740	S100a11	chr3:93324417-93330210	I	A	7.95892	8.59531	6.5802	3.73697	3.48597	2.34602
NM_011315	Saa3	chr7:53967367-53971046	I	E	3.85365	1.52653	1.65866	0.858528	-0.820179	-0.956561
NM_001244916	Sall2	chr14:52930851-52935998	II	E	1.37624	2.2184	3.69604	0.984772	1.16582	3.12141
NM_146025	Samd14	chr11:94871192-94887401	II	G	0.718426	1.30209	3.38621	-0.36257	-0.999057	4.18954
NM_001081962	Sap25	chr5:138082700-138084130	I	E	3.19203	3.0982	1.12228	1.69903	-0.0235868	-0.64075
NM_001001144	Scap	chr9:110235859-110287453	II	F	2.2333	2.42619	4.23786	2.90175	2.45436	4.32869
NM_001081341	Scaper	chr9:55397689-55785922	II	F	2.06172	1.89823	4.35038	3.68403	3.41567	4.62885
NM_007644	Scarb2	chr5:92872898-92934634	I	F	5.31624	5.09863	2.49343	6.08666	4.36484	3.44501
NR_028518	Scarna3a	chr1:161270437-161270555	II	E	1.20654	0.407828	3.03606	0.222392	0.512813	-0.47063
NM_001290651	Scml2	chrX:157600681-157696145	II	B	1.03838	0.532447	5.89339	1.87783	0.282843	0.45537
NM_001290652	Scml2	chrX:157600681-157696145	II	B	0.259724	0.283228	4.04889	1.87783	0.282843	0.45537
NM_027268	Scrn1	chr6:54458809-54516376	I	G	3.31623	3.0651	1.21177	1.33793	0.789631	2.83936
NM_011521	Sdc4	chr2:164249746-164268688	II	F	5.64303	5.342	8.74646	2.94682	3.01784	4.84935
NM_001281880	Sema4d	chr13:51796616-51889116	II	F	1.87952	1.20282	3.39513	2.18151	2.50855	3.24223
NM_013660	Sema4d	chr13:51796616-51889116	II	F	3.0265	2.93016	5.73465	2.18151	2.50855	3.24223
NM_001130456	Sema6b	chr17:56262507-56279766	II	C	0.5	0.72936	2.74264	0.858536	-0.183746	2.6407
NM_025483	Senp7	chr16:56075521-56190124	II	F	0.133344	0.330314	2.4288	2.47897	3.11582	4.25446
NM_009155	Sepp1	chr15:3220976-3230508	II	D	2.32966	2.58965	4.65896	2.68625	0.00946033	2.50452
NM_011353	Serf1	chr13:100877973-100884188	II	G	2.61044	3.30493	6.01204	0.508237	0.0287365	4.75831
NM_172588	Serinc5	chr13:93381092-93481901	II	G	1.7772	2.02886	4.17426	3.36533	2.08677	4.70902
NM_030685	Serp1	chr3:58325892-58329806	I	F	5.46099	5.71421	3.63498	5.56006	6.19935	4.7903
NM_001160326	Serp2	chr14:76932618-76956494	II	G	1.00543	1.3416	3.24363	1.51904	1.29278	3.66134
NM_148942	Serpinb6c	chr13:33971684-33997577	I	E	3.15484	3.03355	0.374648	2.22571	-0.0724518	-0.649615
NM_009250	Serpini1	chr3:75361454-75446445	II	F	1.13242	1.49751	3.35752	5.12256	3.26271	5.30336
NM_198247	Sertad4	chr1:194670681-194681946	II	G	1.20962	1.07755	3.69703	0.350249	1.40923	4.12157
NM_023871	Set	chr2:29917515-29928097	I	F	8.65052	8.58711	4.94258	6.27065	6.46983	4.27475
NM_001166531	Sfmbt1	chr14:31528352-31635907	II	G	0.832305	0.763933	2.91541	1.28192	2.16208	5.73402
NM_018754	Sfn	chr4:133156470-133158083	I	A	6.91185	7.58817	2.25461	3.80255	4.06582	2.68374
NM_027324	Sfxn1	chr13:54167213-54203714	I	G	4.90866	4.96989	1.66675	3.16797	2.07583	2.75466
NM_001161847	Sgk1	chr10:21698477-21719708	I	B	3.26674	2.74299	0	2.9386	1.89947	-0.691247
NM_001161849	Sgk1	chr10:21712028-21719708	I	D	2.77516	2.03152	0.386504	5.46761	3.37638	1.11495
NM_001037759	Sgk3	chr1:9838361-9892649	II	G	0.007361	0.556308	3.62592	1.38317	-0.673126	3.62814
NM_133220	Sgk3	chr1:9788210-9892649	II	G	0	0.258146	2.40813	-0.208489	0.376696	3.78439
NM_001252547	Sh2d3c	chr2:32583208-32610527	II	E	1.54584	2.2668	3.78867	1.95321	-0.0821011	3.29052
NM_001099631	Sh2d5	chr4:137806325-137816883	II	G	0.893806	1.11759	3.24511	1.3373	-0.659019	4.34717
NM_001289710	Sh3glb2	chr2:30200296-30214836	II	F	0.962993	1.38986	4.0609	3.04463	2.26657	3.93609
NM_001164717	Sh3pxd2a	chr19:47334663-47538901	II	G	0.903632	1.26495	3.45882	2.32271	1.46445	4.30162
NM_194344	Sh3tc1	chr5:36039828-36071925	I	E	2.50689	2.26617	0.18747	1.29241	0.504473	-0.801316
NM_001033306	Shb	chr4:45436147-45543700	II	F	3.03949	3.28098	5.40364	2.78926	3.77509	6.01255
NM_001033162	Shcbp1l	chr1:155272338-155299704	II	G	0.426667	0.282174	4.27976	1.24118	-0.292451	3.10313
NM_138676	Shkbp1	chr7:28127151-28141027	I	F	4.58227	4.97569	2.23586	3.88623	4.53398	2.9386
NM_023059	Sigirr	chr7:148277073-148286445	I	C	3.51492	3.5577	0.46376	3.53874	1.528	1.24204
NM_009188	Sin3b	chr8:75247168-75282102	II	F	2.83489	3.07338	4.94061	2.8285	3.3862	4.18099
NM_172579	Sipa1l1	chr12:83412335-83552771	II	E	2.61267	2.83188	4.6578	0.0149503	-0.35311	0.22039
NM_001177647	Sirpa	chr2:129418904-129457964	II	G	0.263128	0.214094	2.34535	0.742408	1.52681	4.11337
NM_133649	Slc12a6	chr2:112106470-112203320	II	F	1.54661	1.52752	3.9231	3.99162	4.06534	5.23799
NM_153081	Slc16a11	chr11:70027411-70029916	II	G	0.364164	0.62229	3.24674	0.0324485	-0.316054	3.71557
NM_182993	Slc17a7	chr7:52419290-52431509	II	G	0.663391	0.729444	2.89981	0.116874	-0.943079	3.03986
NM_183161	Slc17a9	chr2:180460043-180476983	I	E	3.3484	3.04992	1.05922	4.27932	0.790547	0.460841
NM_148938	Slc1a3	chr15:8584123-8660807	I	A	1.86983	2.34825	0.192688	2.46282	2.27506	0.782372
NM_009201	Slc1a5	chr7:17366694-17383623	I	F	5.66626	5.21455	3.36262	5.12406	5.03798	4.22073
NM_021551	Slc22a17	chr14:55525563-55531969	II	G	2.57883	3.21625	4.86995	1.17848	1.5212	4.02278
NM_001177572	Slc25a13	chr6:5991217-6167173	I	G	5.05588	4.6523	2.55354	3.42751	2.07371	3.43562
NM_015829	Slc25a13	chr6:5991217-6167173	I	G	3.5974	3.47158	1.29025	3.42751	2.07371	3.43562
NM_178386	Slc25a31	chr3:40512792-40530016	II	G	2.02392	1.86345	6.78619	-1.40136	-1.77319	4.65444
NM_178766	Slc25a40	chr5:8422837-8454839	I	F	2.60377	2.47696	0.538566	6.26857	6.18316	5.04865
NM_007451	Slc25a5	chrX:34335646-34338801	I	F	9.36124	9.00131	6.59494	5.74483	5.85456	4.80735
NM_001004184	Slc28a1	chr7:88259684-88315302	I	E	3.73423	3.45658	0.223273	-0.476814	-0.649503	-1.71413
NM_001199113	Slc29a1	chr17:45722148-45730589	I	E	5.91433	5.79381	3.70226	4.24036	3.88245	2.65072
NM_001199114	Slc29a1	chr17:45722148-45732851	I	E	2.5272	3.17927	0.937051	4.07407	3.93302	3.99044
NM_172289	Slc36a4	chr9:15514212-15543233	II	G	0.75053	0.952093	3.07904	0.349768	-0.00886724	4.06863
NM_001166456	Slc38a1	chr15:96401848-96472774	I	F	4.00312	4.06284	1.36899	4.91357	5.76791	4.34239
NM_028064	Slc39a4	chr15:76442812-76447282	I	E	4.61423	4.73744	0.562684	3.45079	1.69862	-1.08873
NM_139143	Slc39a6	chr18:24738381-24762318	II	F	3.12944	3.2591	5.57787	3.29024	3.05841	5.59352
NM_001161413	Slc3a2	chr19:8781371-8797859	II	F	2.48271	2.31009	4.56681	5.93933	6.25962	5.11162
NM_177388	Slc41a2	chr10:82693883-82800562	II	G	0.664587	0.686734	2.97922	-0.10355	0.500596	4.55645
NM_021398	Slc43a3	chr2:84776802-84798666	II	D	1.24977	1.70435	4.20043	-0.225244	-0.256876	3.27861
NM_152808	Slc44a2	chr9:21142271-21159472	I	B	3.31788	3.66979	0.603954	3.62068	1.74416	0.0675633
NM_146198	Slc5a11	chr7:130358379-130416765	I	E	2.23117	1.98263	0.036145	2.47426	1.10867	-1.99675
NM_017391	Slc5a3	chr16:92058566-92087718	II	F	0.826058	0.978743	2.8468	2.5071	2.36301	5.06686
NM_001142809	Slc6a8	chrX:70918471-70927839	I	A	5.01326	4.70257	2.77033	3.97453	3.71087	1.40903
NM_008135	Slc6a9	chr4:117507862-117541910	II	F	1.76211	1.8902	4.13201	4.24246	3.20369	5.19458
NM_007515	Slc7a3	chrX:98274559-98280691	I	A	6.8435	6.50299	1.81312	5.01123	4.9241	2.20928
NM_001253679	Slc7a7	chr14:54989125-55036516	I	A	5.23076	4.92459	1.48304	3.86682	2.32042	1.88517
NM_011405	Slc7a7	chr14:54989125-55036539	I	A	3.9038	3.59089	1.31867	3.85605	2.3159	1.91492
NM_172796	Slfn9	chr11:82793804-82805332	I	D	2.37108	1.54647	0.203944	0.342232	-0.095262	0.361491
NM_025891	Smarcd3	chr5:24098439-24107820	II	G	1.67558	1.59918	4.25286	-0.219239	-0.51046	3.36785
NM_080470	Smc1b	chr15:84895118-84962387	II	G	2.16091	1.17798	5.04105	0.00450139	-1.65755	3.87213
NM_001163721	Smim1	chr4:153394578-153400153	II	C	1.28056	1.14615	3.40199	-0.0881758	-1.28585	2.64805
NM_001099917	Smim24	chr10:80855808-80857824	II	D	0.806728	1.18511	4.16474	0.279101	-0.0597062	2.69226
NM_001252629	Smn1	chr13:100893159-100907653	I	E	4.20309	4.21808	1.34085	5.85798	4.81236	4.61548
NM_022316	Smoc1	chr12:82127794-82287401	II	G	2.97813	2.6042	5.38808	2.09717	1.61424	2.78789
NM_022315	Smoc2	chr17:14416512-14541797	II	G	0.558682	0.772362	5.28167	-0.484205	-0.976062	3.37578
NM_009214	Sms	chrX:153881885-153929978	I	F	5.30128	5.0456	2.68192	2.45873	3.10867	4.3338
NM_011427	Snai1	chr2:167363726-167368311	II	G	2.01411	2.79556	4.4302	-0.269399	-0.8687	5.30646
NM_011430	Sncg	chr14:35183459-35187855	I	E	3.26671	2.48649	1.03965	0.176878	0.169925	-1.21589
NR_003681	Snora15	chr5:130300436-130300552	II	E	1.27138	3.78224	3.7063	1.59368	0.770518	0.646363
NR_029412	Snora16a	chr4:131865379-131865515	I	F	6.46098	6.41686	4.3305	5.73919	5.69887	3.71851
NR_028481	Snora31	chr14:76247729-76247841	I	E	7.64399	7.82166	5.0231	3.852	4.9	2.95315
NR_034050	Snora44	chr4:131865867-131865984	I	E	6.72883	6.55507	3.77489	5.91115	5.51028	3.68573
NR_034049	Snora52	chr7:148634701-148634835	I	E	7.43415	6.79961	5.41677	5.32226	5.77575	4.88326
NR_034046	Snora61	chr4:131866221-131866283	I	E	8.09316	8.05823	3.02348	5.95178	5.46179	3.52263
NR_002900	Snora69	chrX:34622906-34623028	I	F	3.68783	4.27483	1.30829	5.38403	6.34598	3.75853
NR_002899	Snora70	chrX:71517830-71517959	I	F	7.86137	7.43771	5.66155	4.99722	6.02196	3.03873
NR_034048	Snora81	chr16:23110842-23111006	I	E	7.48943	6.85672	5.25903	5.80367	5.77897	3.22748
NR_028547	Snord110	chr2:130101250-130101309	I	F	6.55826	4.16862	0	5.20629	4.62599	4.56861
NR_028569	Snord1c	chr11:116533818-116533896	I	F	7.17708	6.26811	4.64611	5.25819	4.25688	4.76514
NR_028543	Snord47	chr1:162968222-162968287	I	A	9.98723	9.22816	7.21194	5.31859	5.49383	2.44913
NR_028527	Snord52	chr17:35087894-35087953	I	F	8.63262	9.07185	6.30649	6.36979	5.86067	4.22767
NR_028128	Snord68	chr8:125626957-125627005	I	D	3.29505	0	0	5.86929	6.46256	4.96609
NR_028554	Snord70	chr1:59748801-59748854	I	E	6.89668	4.187	0	3.10329	0.450033	0.941583
NR_028282	Snord83b	chr15:79908932-79909009	I	B	8.08544	8.01296	4.73495	3.52273	3.11293	0.326228
NR_028565	Snord85	chr4:130305552-130305617	I	E	0	6.01939	4.4602	0.405256	1.17319	0.46158
NM_013670	Snrpn	chr7:67127387-67150042	I	F	5.83171	6.56451	3.42409	4.26757	6.10323	5.03078
NM_033174	Snurf	chr7:67127386-67150042	I	F	2.11842	2.74608	0.708272	4.26757	6.10323	5.03078
NM_172926	Snx14	chr9:88271584-88333789	II	F	3.04223	3.19923	5.12346	3.74351	2.85126	5.20534
NM_207213	Snx25	chr8:47118614-47209500	II	E	1.59284	1.55602	4.74741	1.31818	-0.79518	-0.415037
NM_025712	Snx31	chr15:36433816-36485327	II	C	0.461743	0.275892	2.84365	0.368606	-0.473035	2.28331
NM_175483	Snx33	chr9:56765006-56776178	II	G	0.634678	1.13249	2.90042	0.968916	0.52198	4.34304
NM_001168656	Socs2	chr10:94874123-94878118	I	F	3.49827	3.32615	0.540611	4.38941	6.19596	3.96939
NM_001168657	Socs2	chr10:94874123-94877917	I	F	2.68348	2.67169	0.553238	4.42026	6.17431	3.87198
NM_007706	Socs2	chr10:94874123-94879491	I	F	5.06427	5.10517	1.8031	4.48071	5.30544	4.03693
NM_019654	Socs5	chr17:87507018-87536925	II	F	2.26177	2.65396	4.29806	2.8753	2.83328	5.76853
NM_028937	Sohlh2	chr3:54985965-55013879	II	G	3.97127	2.87888	6.60921	0.808422	0.740833	4.11491
NM_001271599	Sort1	chr3:108086981-108164437	II	G	1.42755	1.51866	3.92176	2.08707	1.68963	4.40862
NM_009234	Sox11	chr12:28019132-28027583	I	F	2.27348	3.32495	1.14948	2.4859	3.87785	3.74508
NM_009235	Sox15	chr11:69468538-69470229	I	F	4.77085	4.73809	1.21611	4.15406	4.33657	3.36157
NM_011443	Sox2	chr3:34548926-34551382	I	A	7.16879	7.13894	0.864492	5.16938	4.56892	2.6374
NM_009237	Sox3	chrX:58144540-58146605	II	G	1.42879	1.91377	6.45679	0.188578	0.573603	3.70953
NM_011448	Sox9	chr11:112643523-112649071	II	G	0.671714	1.13036	2.6719	-0.710609	-0.0974907	2.76232
NM_177279	Spata33	chr8:125736757-125745945	II	F	0.797126	0.863555	2.86203	3.99091	3.14859	5.06326
NM_001281818	Specc1	chr11:61770264-62036515	II	E	0.172561	0.451032	3.20108	1.33789	1.84214	3.85189
NR_001585	Speer7-ps1	chr5:15186527-15220414	II	B	0.220095	0.463979	2.95305	-0.249229	0.477354	0.588605
NR_001584	Speer8-ps1	chr5:14945293-14978541	II	C	0.265968	0.384105	2.76396	-1.84472	-0.334602	1.78136
NM_001172472	Sphk1	chr11:116393757-116397989	II	G	0.714754	0.535992	2.6906	-0.212682	0.0606358	4.60322
NM_183284	Spink2	chr5:77634131-77640496	II	D	0.277064	0.211228	2.32159	0.314228	-1.11881	1.47671
NM_009258	Spink3	chr18:43887722-43896891	I	E	2.29794	3.44533	0	-0.407658	-0.255257	-1.81214
NM_001204202	Spp1	chr5:104864129-104870072	I	A	4.96595	4.05719	2.64353	3.91917	3.60999	2.36757
NM_001204233	Spp1	chr5:104865210-104870072	I	A	2.58585	1.82807	0.50861	3.99382	3.54614	2.06667
NM_009263	Spp1	chr5:104864129-104870072	I	A	8.72414	8.01355	6.25012	3.91917	3.60999	2.36757
NM_011897	Spry2	chr14:106291163-106296036	I	F	5.62614	5.90323	3.43866	5.97033	7.34064	5.18805
NM_011898	Spry4	chr18:38745918-38760922	I	F	4.49656	4.3563	2.07805	5.12335	4.11875	4.02014
NM_013675	Sptb	chr12:77681474-77811534	II	G	0.872592	0.64798	3.0814	2.30609	1.52586	2.92867
NM_021287	Sptbn2	chr19:4711222-4752352	II	G	1.71184	1.77522	3.78207	-0.180807	-0.211143	3.26773
NM_001199236	Sptbn4	chr7:28141401-28181572	I	E	3.18131	3.05417	0.244232	3.39814	1.5035	1.3201
NM_018873	Srcin1	chr11:97370653-97436440	II	G	0.626097	0.701267	2.67673	1.19675	0.408606	2.88177
NM_011157	Srgn	chr10:61957175-61970503	I	D	1.89458	3.08307	0.616675	0.239266	-0.511899	0.570157
NM_009272	Srm	chr4:147965621-147968728	I	F	7.42398	7.51733	5.4138	4.32912	4.85798	4.41616
NM_013761	Srr	chr11:74719860-74739300	II	F	0.892541	1.26237	2.8983	4.99095	3.90567	4.18936
NM_029688	Srxn1	chr2:151931259-151937112	I	F	5.25514	5.53607	3.25978	3.47118	2.47818	3.72196
NM_212468	Ssbp1	chr6:40421413-40431822	I	F	2.52744	1.84199	0.155706	4.95862	3.97301	4.63885
NM_177710	Ssh2	chr11:77029926-77273721	II	G	1.05029	0.912934	3.13998	3.26361	2.0588	5.33254
NM_025448	Ssr2	chr3:88383592-88392335	I	F	7.91943	7.87313	5.51087	5.15313	4.852	4.59306
NM_011176	St14	chr9:30896174-30939384	I	C	4.80226	4.87155	1.52638	2.57129	2.10375	1.25269
NM_001035228	St3gal5	chr6:72047601-72104564	II	G	1.84981	2.1356	4.74331	1.92911	1.0829	3.78723
NM_016964	Stag3	chr5:138721736-138753621	II	G	3.86858	3.02558	5.82151	1.89235	-0.551466	4.17899
NM_009287	Stim1	chr7:109416337-109585369	II	G	2.61076	2.32894	4.58313	2.7649	2.15236	4.62587
NM_029916	Stk31	chr6:49345602-49419501	II	D	2.53111	2.05298	5.79795	-0.0445312	-0.759358	3.04938
NM_025285	Stmn2	chr3:8509526-8561604	I	C	6.45167	6.33846	0.543833	3.19684	2.18616	0.624013
NM_026942	Stoml1	chr9:58100970-58110331	I	F	3.9869	3.95435	1.61162	4.8836	3.60174	3.64386
NM_024414	Stx1b	chr7:134950357-134968045	II	G	0.933283	1.04691	3.0135	0.729484	0.275998	3.22569
NM_009295	Stxbp1	chr2:32643126-32702752	II	G	1.92665	1.96627	4.46773	2.16389	1.55407	4.54526
NM_001081344	Stxbp5	chr10:9475344-9620838	II	G	1.02293	1.0643	3.08494	2.37897	2.06206	5.04948
NM_001205346	Sun2	chr15:79554497-79572966	II	F	1.28994	1.52621	3.52668	3.02106	2.68107	4.25084
NM_194342	Sun2	chr15:79554497-79572966	II	F	1.35344	0.753832	2.84981	3.02106	2.68107	4.25084
NM_001163288	Susd1	chr4:59327554-59451505	II	G	1.68792	1.75458	3.72855	-0.0615948	-0.828813	3.23279
NM_025491	Susd3	chr13:49326201-49343532	II	C	0.33102	0.291594	2.34766	0.222638	-0.211019	2.68394
NM_144796	Susd4	chr1:184695036-184825785	II	G	1.36051	1.87623	4.76987	1.15193	0.741311	3.81895
NM_001143765	Syce1	chr7:147963127-147973753	II	D	3.40535	3.09797	5.47641	0.0134563	-0.91503	3.94232
NM_001162882	Syce3	chr15:89220604-89240694	II	D	1.63519	1.99979	5.79168	-0.415037	-1.14342	2.50589
NM_011516	Sycp1	chr3:102622421-102740023	II	G	2.53407	2.22554	4.96467	-0.638976	-0.603151	4.47091
NM_177191	Sycp2	chr2:178080000-178142363	II	G	0.482949	0.460507	4.30677	-0.7285	-2.04647	4.12531
NM_013681	Syn2	chr6:115084919-115226581	II	G	0.0618615	0.0641462	2.517	0.507572	0.687472	3.24919
NM_028958	Taf7l	chrX:130994654-131011029	II	G	2.59848	2.43433	7.58086	-0.695419	-0.312068	5.37317
NM_001167988	Taf9b	chrX:103402212-103416497	II	G	1.27357	1.29058	6.01518	0.976883	1.65133	4.92161
NM_011526	Tagln	chr9:45737710-45744141	I	E	5.20056	6.57264	2.13073	0.0351282	0.0567319	0.0476967
NM_181071	Tanc2	chr11:105451299-105790617	II	G	0.79487	0.818775	2.94778	0.937634	1.37792	5.60602
NM_001025313	Tapbp	chr17:34056422-34066235	II	F	2.90482	2.97982	5.05323	3.72748	4.41181	4.60645
NM_009318	Tapbp	chr17:34056422-34066235	II	F	3.07303	3.61706	5.52183	3.72748	4.41181	4.60645
NM_029057	Tbc1d30	chr10:120700875-120748245	II	G	0.166361	0.196536	2.40779	-0.431076	0.0994037	3.28267
NM_029467	Tcam1	chr11:106137985-106149457	II	C	0.215937	0.187895	3.04927	-0.417097	-1.21536	2.46089
NM_011542	Tcea3	chr4:135803871-135830814	I	A	5.50925	5.3503	2.07206	2.86714	2.41318	1.16136
NM_025703	Tceal8	chrX:132703522-132706790	I	F	4.74702	5.01757	2.32652	5.30812	4.98005	4.54658
NM_001253862	Tcf12	chr9:71692058-71959008	II	F	0.671448	1.04603	2.76018	2.65948	3.15749	5.9643
NM_001285425	Tcf24	chr1:9950243-9957566	II	E	0.436024	0.523067	3.81382	0.597439	0.602442	4.06396
NM_001290712	Tcp1	chr17:13109194-13117933	I	F	3.98229	3.76157	1.56673	5.83289	6.08773	5.18363
NM_146008	Tcp11l2	chr10:84039691-84077100	II	G	1.41481	1.16331	3.41924	4.12115	2.15943	4.88371
NM_011562	Tdgf1	chr9:110842111-110848662	I	A	8.46839	8.44421	0.297866	6.51317	4.71217	-0.0986159
NM_021480	Tdh	chr14:64111183-64127929	I	C	7.41382	7.19783	1.09056	4.15547	2.16146	1.86666
NM_001002238	Tdrd1	chr19:56900698-56944502	II	G	0.366806	0.00217433	5.07786	-1.70861	-2.90166	2.88982
NM_001002240	Tdrd1	chr19:56900764-56944502	II	G	0.172908	0.673202	3.43437	-1.70118	-2.95684	2.86684
NM_001134741	Tdrd5	chr1:158185425-158233479	II	G	0.754968	1.02528	5.23765	0.78169	0.225772	3.24334
NM_001277730	Tdrd5	chr1:158185425-158233737	II	G	1.14091	1.14355	3.65716	0.927383	0.266872	3.31518
NM_146142	Tdrd7	chr4:45985168-46047637	II	E	1.32433	1.3563	5.04836	0.328697	0.606989	4.16652
NM_028307	Tdrkh	chr3:94217239-94235421	II	G	1.11675	1.30154	5.21842	-0.13046	-1.34049	4.03722
NM_011902	Tekt2	chr4:125999364-126002443	II	G	0.651406	0.976033	3.23002	0.143479	-1.58831	2.7237
NM_153533	Tenc1	chr15:101933418-101946832	II	B	1.70626	2.05725	4.10731	0.987887	-0.686466	2.32193
NM_001253857	Tet1	chr10:62267317-62342762	I	D	4.94703	4.36345	0.0443072	3.49586	0.805622	-2.31477
NM_001040400	Tet2	chr3:133126640-133207354	I	F	3.82324	3.4257	0.68594	5.72208	5.18155	3.78393
NM_183138	Tet3	chr6:83312367-83391672	II	G	1.19072	1.63425	3.4815	0.861403	0.172837	4.40642
NM_019981	Tex101	chr7:25453030-25457069	II	D	0.957028	0.8448	7.45313	-1.89056	-1.24345	3.20138
NM_031384	Tex11	chrX:98033986-98254978	II	G	1.98848	1.76344	5.53882	-0.895811	-0.991421	2.95798
NM_025687	Tex12	chr9:50365252-50369373	II	C	1.25009	0.865526	3.78242	-1.4156	-2.0034	2.45709
NM_031381	Tex13	chrX:137342845-137347972	II	D	1.52846	0.645962	6.0579	-0.782902	1.13368	4.80735
NM_031386	Tex14	chr11:87218566-87369325	II	F	3.03684	2.28694	5.54717	5.14317	3.11711	5.21878
NM_031374	Tex15	chr8:34681015-34696057	II	E	2.18416	2.34779	5.2899	-0.485427	0.483816	0.65085
NM_031382	Tex16	chrX:109207128-109240935	II	E	0.059225	0.104644	2.65469	-5.39232	-0.34645	-0.607683
NM_028602	Tex19.1	chr11:121007456-121009627	I	A	6.49987	6.46446	3.87865	1.88361	2.22869	2.34664
NM_029368	Tex30	chr1:44143461-44159233	II	F	4.44808	4.34833	6.59211	4.10871	3.77282	4.77039
NM_023755	Tfcp2l1	chr1:120524521-120581745	I	F	4.62007	4.11989	2.27848	2.85455	2.38336	2.70978
NM_011576	Tfpi	chr2:84273016-84314331	I	D	5.22497	5.43845	0.986004	2.94642	1.20163	0.788204
NM_001164074	Tgif1	chr17:71193544-71202872	I	B	5.76731	5.49074	3.00813	5.8641	4.95549	3.65304
NM_001161714	Tgm1	chr14:56318845-56332329	I	C	3.73687	4.23002	0.537833	1.13345	0.246747	-0.64358
NM_001033308	Themis2	chr4:132338271-132352279	II	C	0.564311	0.581073	3.04227	0.551745	-1.19286	1.85002
NM_001145886	Tiam1	chr16:89787355-89974944	II	E	0.178767	0.856843	3.20856	2.26127	0.792195	-0.533616
NM_029835	Ticrr	chr7:86805081-86843031	I	F	4.67683	4.14296	2.42345	5.05036	4.99776	4.33142
NM_011593	Timp1	chrX:20447291-20451863	I	F	5.74375	5.24867	3.7309	3.62302	2.24056	2.70751
NM_001168333	Tinagl1	chr4:129842843-129852046	I	C	2.80977	3.89696	1.42282	1.06718	0.237579	-0.165558
NM_011597	Tjp2	chr19:24168991-24299516	I	F	5.96182	5.96109	2.22262	5.64119	4.97291	2.94476
NM_009388	Tkt	chr14:31362316-31387911	I	F	7.49247	7.34468	4.17552	3.83482	4.6368	3.9042
NM_001083927	Tle3	chr9:61220172-61266304	II	F	2.24817	2.63665	4.2562	3.67623	4.80959	5.9133
NM_183250	Tma7	chr9:108980501-108984895	I	F	7.68164	7.73659	5.0651	4.47573	4.21469	4.05311
NM_001171035	Tmbim6	chr15:99223649-99240480	II	F	1.76442	1.98984	4.27447	4.38662	4.77799	4.77341
NM_172476	Tmc7	chr7:125679357-125728200	II	G	0.627299	0.841084	3.34722	0.380667	0.133387	3.22269
NM_177412	Tmcc1	chr6:115968635-116143392	II	F	1.89337	2.00762	4.30734	3.39062	2.48218	4.68847
NM_172383	Tmem125	chr4:118213545-118216331	I	D	2.36181	2.58179	0.552741	2.95979	0.650581	1.76661
NM_177735	Tmem130	chr5:145496783-145522447	II	C	0.230484	0.430512	2.58687	0.439925	-0.510195	2.41747
NM_175432	Tmem132c	chr5:127722195-128046160	II	G	0.476881	0.990188	3.54794	0.138624	-0.420473	4.98145
NM_023438	Tmem132e	chr11:82202401-82259829	II	G	0.067773	0.27164	2.83189	-0.766771	-0.00269076	3.83839
NM_177592	Tmem164	chrX:139115942-139272914	II	F	1.96561	2.22589	4.43471	2.30508	2.6023	4.59352
NM_175564	Tmem169	chr1:72330946-72349569	II	G	0.040983	0.228483	2.09639	1.69471	0.607683	3.49325
NR_028419	Tmem179b	chr19:8847011-8848957	II	F	1.22336	2.32537	3.2289	4.62832	4.89285	4.79108
NM_172049	Tmem18	chr12:31269307-31276084	II	G	2.73244	2.78867	4.82334	3.64775	1.84711	4.51575
NM_001170401	Tmem229b	chr12:80062781-80084465	II	E	1.14561	0.77465	2.98473	-1.22664	-1.00679	-0.224373
NM_178745	Tmem229b	chr12:80062781-80108264	II	G	0.370608	0.416473	2.8935	1.31027	2.00787	3.34996
NM_029384	Tmem238	chr7:4736386-4741162	I	A	3.22727	3.40781	1.18395	3.63831	2.49393	1.95173
NM_001270495	Tmem254b	chr14:27022851-27026511	I	E	3.0476	3.27092	1.16123	0	0	0
NM_001205286	Tmem39a	chr16:38558810-38592275	I	E	4.05018	3.60953	6.275e-05	5.4198	1.41406	-1.74568
NM_001168259	Tmem40	chr6:115679156-115684969	I	E	4.25683	3.60686	0.249864	-0.0168738	0.026967	-1.39453
NM_172614	Tmem44	chr16:30511940-30550664	II	G	0.661366	0.623076	2.72992	1.48945	0.678562	3.15332
NM_026837	Tmem53	chr4:116924555-116941193	II	G	1.10868	0.36907	2.54851	2.4361	0.943416	3.43491
NM_182991	Tmem59l	chr8:73007769-73011257	II	C	1.53963	2.46063	3.60305	-0.844819	-2.44883	2.12146
NM_001160363	Tmem74b	chr2:151527743-151533046	II	G	0.260875	0.173002	2.51586	-0.746074	-0.331068	2.9231
NM_024246	Tmem79	chr3:88132574-88138355	I	F	3.31988	3.65486	0.908471	4.52271	3.47875	3.4867
NM_001039392	Tmsb10	chr6:72907340-72908226	I	F	4.61615	4.79419	2.31485	6.41089	5.0992	4.8508
NM_030106	Tmsb15a	chrX:132253205-132255212	II	E	0.618105	0.398268	2.98949	-3.14505	-0.972344	-1.53411
NM_021278	Tmsb4x	chrX:163645025-163647150	I	A	9.39575	9.68636	5.94254	3.68095	4.29523	1.15609
NM_028651	Tmtc4	chr14:123318196-123382483	II	F	1.6774	1.68515	4.77826	2.31394	2.22345	4.60314
NM_029148	Tmx4	chr2:134420241-134469857	II	G	1.64889	1.82227	3.78421	3.16341	1.0533	4.18573
NM_011607	Tnc	chr4:63620818-63708049	I	E	5.29931	3.87023	2.02284	-1.47159	-1.40085	0.573576
NM_009406	Tnni3	chr7:4469909-4474045	II	C	1.42204	1.61746	4.28305	0.136178	-1.86176	0.791014
NM_178242	Tnrc18	chr5:143516533-143579066	II	F	2.54617	2.57781	4.55388	1.34569	2.8758	5.83132
NM_144812	Tnrc6b	chr15:80541742-80771516	II	F	1.12979	0.944348	3.0513	3.85798	3.91093	5.09434
NM_001099675	Tomm5	chr4:45118081-45120985	I	F	7.14806	7.10534	4.02673	4.99498	5.04352	3.35189
NM_009412	Tpd52	chr3:8929435-9004515	I	F	6.24648	6.08657	3.58455	5.14182	5.54368	3.73993
NM_001164248	Tpm1	chr9:66875696-66897020	I	A	2.96722	3.6311	0.467651	-0.33146	2.81733	2.04373
NM_001164249	Tpm1	chr9:66870399-66897020	I	A	2.90616	3.21823	1.04848	-0.33146	2.81733	2.04373
NM_001164250	Tpm1	chr9:66870399-66897020	I	A	5.32304	6.29134	2.33082	-0.33146	2.81733	2.04373
NM_001164251	Tpm1	chr9:66875696-66897020	I	A	4.18705	5.27681	2.71999	-0.33146	2.81733	2.04373
NM_024427	Tpm1	chr9:66870399-66897020	I	A	4.53073	5.22704	1.0333	-0.33146	2.81733	2.04373
NM_172275	Trafd1	chr5:121821733-121835624	II	G	1.15021	2.25762	3.48469	2.25538	1.90007	4.26797
NM_146140	Tram1l1	chr3:124023954-124026178	II	G	0.827605	1.03802	2.86689	-0.283375	-0.620713	4.08183
NM_001164659	Trank1	chr9:111214242-111298279	II	G	0.135001	0.166563	2.84026	-0.585453	0.16378	2.85967
NM_009426	Trh	chr6:92192054-92194644	I	C	6.72866	6.38458	0.58567	1.51328	-0.402304	0.150589
NM_026933	Triap1	chr5:115791255-115793561	I	F	5.01519	5.12754	3.124	4.53605	4.27263	5.30012
NM_144549	Trib1	chr15:59480208-59488654	I	F	3.95361	3.77712	1.8537	4.29603	7.18594	5.63008
NM_001146007	Trim12c	chr7:111487267-111501872	II	D	0.718209	1.08535	2.7806	3.34577	1.41107	4.22015
NM_001271725	Trim2	chr3:83964360-84074705	I	E	2.10933	2.06756	0.007086	-0.650591	-1	-1.44308
NM_198012	Trim68	chr7:109826093-109835840	II	G	1.45899	1.38365	3.97485	0.744043	0.100335	3.51641
NM_053100	Trim8	chr19:46576137-46590945	I	F	4.83403	4.9986	2.55733	5.13188	6.43929	3.438
NM_177742	Triml1	chr8:44215160-44226840	I	E	3.89215	3.10842	0.669168	0.918963	0.31166	-0.227806
NM_001160412	Triml2	chr8:44268475-44279238	I	E	4.76125	4.03328	1.64629	3.84753	1.81018	0.338169
NM_001081156	Trnp1	chr4:133047014-133054465	II	G	1.27348	1.51195	3.53436	0.33451	-0.0238923	3.96673
NM_001002272	Tro	chrX:147079252-147091979	II	G	1.18661	1.3807	3.41083	1.62719	1.27237	4.36282
NM_001127233	Trp53	chr11:69393860-69405375	I	F	5.40678	5.33403	2.8063	6.43116	6.21027	6.15013
NM_011640	Trp53	chr11:69393860-69405375	I	F	7.54662	7.44606	5.21032	6.43116	6.21027	6.15013
NM_022017	Trpv4	chr5:115072162-115108430	II	G	0.564765	0.503565	3.75443	-0.793635	-0.695075	2.97356
NM_009366	Tsc22d1	chr14:76904316-76907573	I	F	7.43285	7.70623	5.00383	4.56339	5.8675	4.88515
NM_001077364	Tsc22d3	chrX:137074067-137135061	II	G	0.826788	0.645588	7.09353	0.00695276	0.835296	4.3678
NM_146173	Tspan33	chr6:29644255-29668558	II	C	1.5804	1.68902	4.46723	0.6051	0.855496	2.6288
NM_001168680	Tspan8	chr10:115254339-115286949	II	E	0.000374	0.215511	2.08102	0.148392	-0.757576	0.610053
NM_001047604	Ttc21b	chr2:66022383-66094674	II	G	1.80792	1.74792	4.03243	2.15385	0.570203	3.78225
NM_172878	Ttc34	chr4:154230308-154241236	II	G	0.12286	0.129469	3.18585	1.39847	-0.0208523	4.07165
NM_027238	Ttc39b	chr4:82866204-82970093	I	F	3.36841	2.96587	1.25764	5.81795	4.78343	3.78861
NM_175274	Ttyh3	chr5:141096531-141124985	II	G	2.92787	3.5639	5.24592	2.37479	0.846808	4.14917
NM_021885	Tub	chr7:116154393-116177973	II	G	0.961547	1.21698	3.87344	-0.587617	0.129432	3.07623
NM_011653	Tuba1a	chr15:98780277-98783932	I	F	8.74032	8.87787	6.73937	3.54221	3.79266	4.24153
NM_011654	Tuba1b	chr15:98761861-98764821	I	F	9.58471	9.54544	7.24463	5.22807	6.20344	4.85181
NM_009448	Tuba1c	chr15:98860321-98868536	I	F	8.70546	8.7235	6.65233	5.22445	5.08968	4.2966
NM_009446	Tuba3a	chr6:125228291-125236060	II	G	4.38782	2.89459	8.42446	-1.40488	-1.39164	3.50088
NM_009449	Tuba3b	chr6:145564482-145569997	II	D	2.49236	1.23992	7.08614	-1.04696	0.0556736	3.08224
NR_003964	Tubb2a-ps2	chr12:11889001-11889705	I	E	3.6518	3.30875	0.457975	-0.0465426	-0.110183	0.637994
NM_023716	Tubb2b	chr13:34218876-34222223	I	A	6.86669	6.55576	3.2064	3.5633	3.31778	2.26207
NM_023279	Tubb3	chr8:125935463-125945910	I	C	5.19578	5.37184	2.67885	1.60561	-1.24176	1.01812
NM_011658	Twist1	chr12:34642535-34644696	II	G	1.74608	1.94813	4.16641	-0.0989418	0.714267	5.14725
NM_011660	Txn1	chr4:57956244-57969283	I	F	8.25151	8.44211	5.88038	4.61618	4.7639	5.1665
NM_172597	Txndc16	chr14:45754122-45839069	II	G	1.17895	1.12111	4.43073	1.88462	1.70934	5.08877
NM_015762	Txnrd1	chr10:82321950-82360469	I	F	6.13586	5.8752	3.20181	5.17935	5.6292	5.16785
NM_009459	Ube2h	chr6:30161288-30254539	II	F	3.44572	3.21289	5.52615	2.81475	3.70436	4.42818
NM_001243968	Ube2m	chr7:13620468-13622976	I	F	2.07499	3.20783	1.19516	4.88361	4.52306	4.80278
NM_033526	Ubqln4	chr3:88357637-88373647	I	F	6.38112	6.23509	4.064	5.00616	5.30007	5.54669
NM_145441	Ubxn2a	chr12:4885837-4914326	I	F	4.71607	4.8621	2.29034	4.62774	5.17501	4.3662
NM_011671	Ucp2	chr7:107641853-107650682	I	F	5.05877	4.77507	2.13936	4.79792	4.51365	3.47835
NM_001111079	Uhrf1	chr17:56442759-56462909	I	F	4.45365	4.13747	2.41727	4.6866	5.03532	4.84442
NM_153131	Unc5a	chr13:55050792-55107379	II	G	0.36982	0.374593	4.0072	-0.0528232	0.0265444	3.51273
NM_001159401	Upp1	chr11:9018010-9036173	I	A	4.70332	4.14546	1.47125	4.84465	2.63528	2.23578
NM_001159402	Upp1	chr11:9018509-9036173	I	A	7.30374	6.62848	2.61174	4.95386	2.65105	2.3098
NM_029821	Urah	chr7:148021394-148023867	I	B	4.72015	4.48646	0.0511142	2.96843	0.688056	-0.809961
NM_001077661	Urgcp	chr11:5613419-5662379	II	F	0.693682	0.867089	2.83911	4.20595	3.85582	4.68163
NM_009462	Usp10	chr8:122434751-122481457	I	F	6.21601	6.18261	3.94753	4.61842	3.84664	4.63916
NM_198091	Usp2	chr9:43893002-43903710	II	G	0.708426	0.81309	3.03729	0.845818	-0.113182	4.05826
NM_031388	Usp26	chrX:49107135-49154410	II	F	2.84127	2.25555	5.41911	1.29418	3.59259	4.61845
NM_144937	Usp3	chr9:66365687-66440787	II	G	2.77922	2.88858	5.54121	1.88102	1.92504	5.73932
NM_148943	Usp9y	chrY:635403-796225	II	D	0.117035	0.0465803	2.4791	0.628031	1.85982	5.36818
NM_009482	Utf1	chr7:147129754-147131011	I	A	8.58793	8.75067	3.61051	5.15693	4.20083	1.19049
NM_011694	Vdac1	chr11:52174616-52202898	I	F	8.4331	8.44193	5.20823	4.98109	5.5389	5.16993
NM_001039385	Vgf	chr5:137506164-137509221	I	G	1.46799	3.0624	0.663633	0.625519	0.0837078	3.17571
NM_146168	Vopp1	chr6:57702257-57775119	II	G	1.73214	2.21984	4.08645	0.40083	1.11786	4.26046
NM_001199677	Vps37d	chr5:135548769-135554136	II	G	0.87974	1.23617	2.97136	1.54174	1.79637	3.58496
NM_011710	Wars	chr12:110098239-110131421	I	F	4.64645	4.25286	2.51944	5.68067	4.51663	5.23274
NM_001167745	Wasl	chr6:24582685-24614995	II	F	0.39023	0.524969	2.4251	5.69599	5.26115	5.26298
NM_001170970	Wdr33	chr18:31963710-32001296	II	F	2.24294	1.76482	3.93288	4.92147	5.51828	4.91758
NM_026323	Wfdc2	chr2:164388215-164394006	I	C	6.65173	6.40944	0.62626	2.45317	1.61493	-0.0644287
NM_030100	Wibg	chr10:128184934-128203624	I	F	5.50302	5.64165	2.35041	5.87134	5.94768	5.38208
NM_011915	Wif1	chr10:120471059-120537698	II	G	0.204747	0.185094	2.64624	1.26074	-0.193302	3.4473
NM_175638	Wnk4	chr11:101121880-101138723	II	G	0.179201	0.41979	2.25584	0.338892	-0.639384	3.07451
NM_009525	Wnt5b	chr6:119382548-119494365	II	G	0.11453	0.214277	2.30296	-0.737539	0.599857	2.82639
NM_009528	Wnt7b	chr15:85365866-85412251	I	C	2.07472	2.28888	0.178958	-0.618386	0.187693	0.393331
NM_144783	Wt1	chr2:104966685-105013771	II	C	1.54213	1.45012	3.85442	-0.687842	-0.395441	1.57438
NM_001113350	Xkr5	chr8:18932728-18950975	I	A	2.74586	2.42504	0.272029	4.83	3.03985	1.95412
NM_001291747	Xlr	chrX:51086910-51100883	II	D	0.0492005	0.202203	2.48436	-0.314109	-0.754888	2.19417
NM_001110784	Xlr3a	chrX:70331631-70342434	II	D	2.70182	1.04945	4.64896	-0.137504	-3.56071	3.52824
NM_001081643	Xlr3b	chrX:70437517-70448269	II	D	2.43554	1.07992	4.81194	-0.540568	-1.16993	3.95777
NM_011727	Xlr3c	chrX:70499878-70510729	II	D	2.31378	1.0108	4.85785	-1.37851	-0.130397	3.79888
NM_001081642	Xlr4a	chrX:70319683-70327846	II	D	1.54787	0.368943	4.18052	0.222392	-0.448758	2.11548
NM_021365	Xlr4b	chrX:70459703-70467792	II	D	1.27387	0.34016	3.91577	-2.1375	-2	2.40526
NM_183094	Xlr4c	chrX:70479414-70488469	II	D	1.32435	0.263944	3.95093	-2.56635	-3.03562	2.36696
NM_001045539	Xlr5a	chrX:70352973-70363041	II	E	1.83675	0.32751	3.3541	-3.70044	-2.58496	0
NM_001111293	Xlr5b	chrX:70394179-70403738	II	E	2.06073	0.38097	3.75329	-4.45943	3.80735	-1
NM_031493	Xlr5c	chrX:70530535-70535854	II	E	2.23728	0.461328	3.67337	-0.182864	-2.5502	0.899836
NM_011733	Ybx3	chr6:131314875-131338468	I	F	5.83675	6.32999	4.18201	4.32008	4.60864	4.96479
NM_139117	Ybx3	chr6:131314875-131338468	I	F	7.46369	7.53142	5.16775	4.32008	4.60864	4.96479
NM_018871	Ywhag	chr5:136384248-136410511	I	F	7.60764	7.59414	5.51249	5.30034	5.93651	5.10921
NM_011738	Ywhah	chr5:33361464-33370615	I	F	7.47305	7.40153	4.91948	4.57413	5.04725	5.09522
NM_001033324	Zbtb16	chr9:48462401-48644050	II	G	0.078096	0.31433	5.62933	-0.513746	-0.0481803	4.92547
NM_001012330	Zbtb18	chr1:179374791-179380897	II	G	2.42005	2.58293	4.50748	1.3028	0.883892	3.92283
NM_178404	Zc3h6	chr2:128793137-128844299	II	F	0.662555	0.49226	2.72486	4.76694	4.50154	5.14839
NM_028325	Zcchc12	chrX:33735898-33739153	II	D	0.483315	0.673589	3.54735	-0.346803	-1.05528	1.89434
NM_080855	Zcchc14	chr8:124122602-124175833	II	F	3.03588	3.1083	5.75933	3.01817	2.86189	5.19525
NM_001005426	Zcwpw1	chr5:138229029-138263849	II	F	2.93959	2.77904	5.77204	2.96101	2.24147	5.53621
NM_146073	Zdhhc14	chr17:5492599-5753891	II	G	0.283384	0.272828	2.84913	1.93317	1.76004	4.46606
NM_001007460	Zdhhc23	chr16:43969258-43979163	II	G	0.707838	0.707605	2.90491	0.407757	0.498743	3.58059
NM_001290338	Zfand4	chr6:116214236-116280322	II	E	0.559121	0.465087	2.92693	3.29818	1.72133	3.99484
NM_001130169	Zfp207	chr11:80196780-80209750	II	F	4.15056	4.03187	6.38385	4.68398	6.28061	5.07055
NM_001130171	Zfp207	chr11:80196780-80209750	I	F	5.55242	5.85339	3.1046	4.68398	6.28061	5.07055
NM_001033299	Zfp217	chr2:169934142-169956720	II	F	2.23135	2.62069	4.28432	3.75943	5.349	4.99914
NM_001253696	Zfp219	chr14:52625756-52640408	I	F	3.38897	3.0933	0.50368	5.41008	4.76138	4.85196
NM_027248	Zfp219	chr14:52625751-52640408	I	F	3.44275	3.30605	1.06561	5.41008	4.76138	4.85196
NM_001007568	Zfp251	chr15:76682573-76701865	II	G	2.19339	2.41229	4.31488	3.11886	2.16105	4.53336
NM_022409	Zfp296	chr7:20162635-20166005	I	F	4.92765	5.06273	2.89585	4.66685	3.3302	3.41168
NM_021346	Zfp318	chr17:46520714-46557867	II	G	1.3153	0.833385	3.7275	1.88047	1.84324	4.78278
NM_178411	Zfp334	chr2:165202935-165213759	II	G	1.1633	1.77772	3.6554	1.72403	-0.777608	3.84685
NM_178723	Zfp385b	chr2:77248688-77654873	II	G	5e-07	0.0902533	3.24516	-1.57786	-0.810064	4.19774
NM_009556	Zfp42	chr8:44380420-44392363	I	F	6.52665	5.41992	2.80523	5.35069	5.02691	3.81757
NM_033327	Zfp423	chr8:90185708-90483494	I	A	3.62924	3.95723	0.388901	2.75154	3.09898	2.35704
NM_177811	Zfp459	chr13:67506649-67522354	I	F	3.23436	3.66401	1.33955	4.89916	3.88671	3.05493
NM_001085417	Zfp467	chr6:48377690-48395824	II	G	0.687703	0.747112	3.1231	0.556948	1.3817	4.47519
NM_001013777	Zfp488	chr14:34780255-34791950	I	C	6.08698	5.64246	3.6597	-1.60204	-1.10118	1.17199
NM_001127188	Zfp534	chr4:147048333-147076740	I	B	6.25402	6.08887	2.57945	7.81378	3.82443	-0.415037
NM_001013745	Zfp57	chr17:37139469-37147674	I	F	6.52058	6.573	2.49238	5.0852	4.72599	3.71458
NM_001168502	Zfp57	chr17:37138107-37147674	I	E	3.22818	3.16425	1.08049	4.40858	3.97361	3.46405
NR_033137	Zfp57	chr17:37140610-37147674	I	F	5.32049	5.37986	1.96273	5.32433	4.66779	3.63662
NM_026741	Zfp579	chr7:4944453-4947703	II	G	1.29339	1.80851	3.60043	0.474257	0.196651	3.49876
NM_001033159	Zfp597	chr16:3861543-3872374	II	F	1.48136	1.65721	3.77518	4.95791	3.24419	4.40526
NM_001177546	Zfp600	chr4:146124227-146166157	I	E	5.20671	4.96479	1.30125	2.03103	3.3339	0.678072
NM_001101502	Zfp703	chr8:28087807-28091934	II	G	1.79502	2.42518	5.04672	0.629001	1.04572	6.01224
NM_177747	Zfp711	chrX:109714134-109748671	II	G	0.384444	0.53234	2.83498	0.697534	0.707549	4.79355
NM_146202	Zfp768	chr7:134486308-134488828	II	F	1.38819	2.04051	4.31223	2.2616	2.25691	5.45292
NM_001013012	Zfp787	chr7:6083090-6107573	II	F	2.30842	3.08267	4.34401	5.42984	4.64173	5.3533
NM_028913	Zfp819	chr7:50862538-50873649	I	F	3.94467	3.17433	1.72622	5.04918	2.29779	3.29607
NM_177263	Zhx3	chr2:160596182-160698726	II	G	0.349472	0.48545	2.40489	2.54123	1.87378	4.4963
NM_009573	Zic1	chr9:91255182-91260637	II	C	0.199473	0.455987	2.70893	-1.42959	-1.35505	1.61367
NM_009574	Zic2	chr14:122874605-122879550	I	C	4.13087	3.75759	0.90052	1.22838	2.14785	1.77182
NM_009575	Zic3	chrX:55283804-55289807	I	A	5.45456	5.26441	0.0960068	5.29872	4.3189	1.07093
NM_022987	Zic5	chr14:122858381-122864880	I	A	3.19947	2.62303	0.283994	2.59088	2.52888	1.33529
NM_019831	Zmym3	chrX:98599722-98615561	II	F	3.55188	2.89559	5.80115	4.02339	4.64721	3.92318
NM_144842	Zmym5	chr14:57409424-57430553	II	F	1.25784	1.49098	3.48909	5.48727	4.62354	6.39575
NM_001033425	Zscan10	chr17:23737792-23747986	I	F	5.20485	5.10303	0.0583535	4.96547	3.6909	3.04182
NM_001289482	Zscan10	chr17:23737792-23747986	I	F	2.66953	2.62294	0.08586	4.96547	3.6909	3.04182
NM_001289483	Zscan10	chr17:23737792-23747986	I	F	3.49313	3.87301	0.100024	4.96547	3.6909	3.04182
NM_001289484	Zscan10	chr17:23737792-23747986	I	F	2.46003	2.47581	1.75e-06	4.96547	3.6909	3.04182
NM_009553	Zscan2	chr7:88006993-88021399	II	G	0.843421	1.21752	2.98791	2.93977	2.10236	3.96736
NR_033707	Zscan4a	chr7:11379589-11384414	I	E	3.03944	2.43688	0.2484	1.75002	1.29698	0.175087
NM_001185173	Zscan4b	chr7:11486088-11490399	I	E	3.10784	2.45307	0.193917	-4.45943	1.58496	-0.157541
NM_001013765	Zscan4c	chr7:11591093-11595896	I	E	3.43387	2.77965	0.260298	-3.45943	0.646363	0.331206
NM_001100186	Zscan4d	chr7:11746991-11751497	I	E	3.11658	2.41342	0.12509	0.184425	1.55427	0.498119
NM_001161802	Zscan4e	chr7:11891726-11896031	I	E	3.19562	2.52876	0.328828	3.70044	0.176878	-0.343954
NM_001110316	Zscan4f	chr7:11983263-11987667	I	E	3.79001	3.06297	0.222312	-4.45943	1	-2.47805
NM_001252082	Zswim8	chr14:21526773-21542841	II	F	0.63507	0.95782	2.70737	2.9361	2.38201	5.03372
