# Supplementary material for: Epigenetic profiles signify cell fate plasticity in unipotent spermatogonial stem and progenitor cells
Source: Nat Commun. 2016 Apr 27;7:11275. doi: 10.1038/ncomms11275 (PMC4853422; doi:10.1038/ncomms11275)
Supplement: Supplementary Data 6 — Enhancers associated with differentially expressed genes among SSC, MASC, and ESC. (Number of transcription factor peaks within one enhancer is shown in the table). [file ncomms11275-s7.xlsx]

## Sheet: S6_enhancer
Supplementary Data 6. Enhancers associated with differentially expressed genes among SSC, MASC, and ESC. (Number of transcription factor peaks within one enhancer is shown in the table).
Enhancer	Enhancer Type	Promoter Class	PRIM Class I	PRIM Class II	Tfcp2l1	Pou5f1	Suz12	Sox2	Nanog	Klf4	Myc	Esrrb	Zfx	Nr5a2	Associated Genes
chr7-3198123-3216410	ME	1	A, B, D		6	1	0	4	4	2	1	9	1	2	NM_001004153	NR_030276	NR_028425	NR_029640	NR_029641	NR_029642	NR_029644	NR_029643	NR_029645	NM_001093766	NM_016969	NM_001093764	NM_001093765	NM_011102
chr6-39376225-39402328	SME	1	F		5	1	0	1	4	1	0	8	0	0	NM_018810	NM_028123
chr9-58119554-58130350	SME	1	A		5	1	0	1	3	2	0	6	0	3	NM_177193	NM_001161538	NM_001161540	NM_001161541	NM_001161539	NM_001161536	NM_001161537	NM_001161535	NM_178087	NM_008884
chr4-140836983-140849055	SME	1	F		4	3	0	0	0	4	1	6	0	0	NM_001085513	NM_010139
chr14-106257754-106262979	SME	1	F		3	0	0	0	3	4	0	4	0	0	NM_011897
chr14-35170311-35174698	SME	1	E		3	0	0	1	1	0	0	0	0	0	NM_029389	NM_153127	NM_183278
chr15-81794449-81801112	SME	1	D, F		3	0	0	0	0	0	0	3	0	0	NM_013872	NM_025503	NM_026737	NM_010247	NM_030229	NM_001166475
chr16-13746805-13751501	SME	1	D		3	3	0	2	4	3	0	4	0	2	NM_010946	NM_028761	NM_001039521	NM_011987
chr16-23096532-23101539	SME	1	F		3	0	0	1	1	0	0	2	0	0	NM_001123038	NM_001102410	NM_001102409	NM_201375	NM_009605	NM_013506	NM_001123037	NR_030705
chr17-27174362-27182625	SME	1	A		3	0	0	0	1	2	0	2	2	1	NM_080553	NM_007523
chr17-71214304-71218137	ME	1	B		3	1	0	1	2	2	0	3	0	1	NM_001164077	NM_009372	NM_001164075	NM_001164076	NM_001164074
chr3-157594699-157598831	ME	1	F		3	0	0	1	2	0	0	1	0	0	NM_001013806	NM_145953
chr3-88308525-88319793	SME	1	F		3	0	0	0	0	1	0	2	1	0	NM_001163489	NM_178696	NM_025928	NM_001145877	NM_001145876	NR_027357	NM_001029890	NM_001163491	NM_013658	NM_001163490	NM_033526	NM_019390	NM_025448	NM_001002011	NM_001111102
chr4-82973612-82977143	ME	1	F		3	2	0	1	0	3	0	4	0	0	NM_029949	NM_027238
chr5-53856979-53862972	SME	1	B		3	1	0	1	1	0	0	2	0	0	NM_001080928
chr6-92196016-92198922	ME	1	C		3	1	0	1	1	1	0	3	0	0	NM_025578	NM_030081	NM_009426
chr7-152038831-152045294	ME	1	A		3	0	0	0	0	1	0	4	0	0	NM_028184	NM_008003	NM_010202
chr1-137526266-137536159	ME	1	C		2	1	0	1	0	0	0	1	0	0	NM_173437	NM_007791
chr1-137571501-137573922	ME	1	C		2	1	0	2	1	1	0	1	0	0	NM_013750	NM_173437	NM_007791
chr1-155220247-155226924	ME	2		G	2	0	0	1	1	1	0	4	0	0	NM_010683	NM_001033162
chr1-182140973-182141675	E	2		G	2	0	0	0	0	1	0	1	0	0	NM_001163290	NM_023341
chr10-75341388-75346412	SME	1	F		2	1	0	0	0	0	0	2	0	0	NM_009514	NM_133994	NM_029472	NM_024440	NM_008185	NM_010361	NM_175329	NM_010798	NM_198635
chr10-82264911-82273991	SME	1	F		2	1	0	1	1	0	0	3	0	1	NM_010914	NM_001042523	NM_025499	NM_001042513	NM_015762	NM_001042514
chr11-102442465-102445196	ME	2		G	2	0	0	0	0	0	0	2	1	0	NM_001159492	NM_020510	NM_001127576
chr11-102484817-102486267	SE	2		G	2	0	0	0	0	0	0	0	0	0	NM_001159492	NM_001127576
chr11-55241178-55242695	ME	1	E		2	0	0	0	0	0	0	1	0	0	NR_028480	NM_013716	NM_009242
chr11-77716678-77721119	ME	1	E		2	0	0	0	0	0	0	1	0	0	NM_021286	NM_008952	NM_174852
chr11-88891149-88892637	ME	1	E		2	0	0	0	1	0	0	1	0	0	NR_003564	NM_029023	NM_001033266
chr12-17464561-17467654	ME	1	F		2	0	0	0	0	0	0	1	0	0	NM_013614
chr12-4916586-4922393	ME	1	F		2	0	0	0	0	0	0	2	0	0	NM_145441	NM_001099628	NM_001033488	NM_016863
chr13-5898996-5899958	E	1	F		2	1	0	1	0	0	0	1	0	0	NM_011803
chr13-96303194-96307157	ME	1	F		2	0	0	1	1	0	0	2	0	0	NM_001081159	NM_198408	NM_007974
chr14-106319100-106320682	SME	1	F		2	1	0	2	1	0	0	1	0	0	NM_011897
chr14-47984213-47985700	ME	1	C		2	0	0	0	0	0	0	0	0	0	NM_172598	NM_010705	NM_001145953
chr14-52685063-52687514	ME	1	F		2	0	0	1	1	1	0	1	0	0	NR_028552	NM_027248	NM_001168515	NM_023879	NM_001001808
chr14-55333033-55333803	SM	1	A		2	0	0	0	0	0	0	0	0	0	NR_024029	NM_199470	NR_030457	NM_011186	NR_024030	NM_019567	NM_001085473	NM_023190	NM_001085472	NM_207131
chr14-68667492-68669841	SME	1	C		2	0	0	0	0	1	0	0	0	0	NM_010910
chr14-68683849-68685244	E	1	C		2	0	0	0	1	1	0	0	0	0	NM_010910
chr14-99732177-99734421	ME	1	F		2	0	0	0	0	0	0	0	0	0	NM_009769	NM_029320
chr14-99746266-99752742	ME	1	F		2	0	0	0	0	0	0	1	0	0	NM_009769	NM_029320
chr15-101843356-101849335	SME	1,2	C	B	2	0	0	0	0	0	0	1	0	0	NM_008475	NM_145625	NM_146063	NM_010664	NM_212487	NM_031170	NM_153533
chr15-59436352-59439690	ME	1	F		2	0	0	0	0	2	0	2	0	0	NM_144549
chr15-75463534-75465473	ME	2		C	2	0	0	0	0	0	0	2	0	0	NM_001135688	NM_011837	NM_001135689	NM_008164	NM_001163465
chr15-79703087-79706698	ME	1	F		2	0	0	0	0	0	0	3	0	0	NM_001160415	NM_030689	NM_017470	NM_001013362	NM_001013360	NM_028763	NM_030255
chr15-83101058-83102567	ME	1	A		2	0	0	0	0	0	1	1	0	0	NM_029787	NM_001004150	NM_001170954
chr15-98810155-98814735	ME	1	C, F		2	0	0	0	0	1	0	3	0	0	NM_013639	NM_007857	NM_029098	NM_011654	NM_009448	NM_011653	NM_030159	NM_001163588	NM_001163589	NM_001162506
chr15-98819395-98824558	SME	1	C, F		2	0	0	1	1	1	0	2	1	0	NM_013639	NM_007857	NM_029098	NM_011654	NM_009448	NM_011653	NM_030159	NM_001163588	NM_001163589	NM_001162506
chr16-84769390-84772025	ME	1	A		2	1	0	1	1	1	0	1	0	1	NM_017404	NM_023844	NM_008065
chr17-25892160-25895751	SME	1	E		2	0	0	0	1	0	0	3	1	0	NM_001164225	NM_026238	NM_001165929	NM_145409	NM_173741	NM_028101	NM_018857
chr17-28275008-28275675	E	1	B		2	0	0	0	0	0	0	2	0	0	NM_001085555	NM_001004366	NM_027185	NM_013687	NM_172617	NM_011145
chr17-47620363-47623042	SME	2		D	2	0	0	0	0	0	0	0	0	0	NM_001081635	NM_008189	NM_001081636	NM_029296	NM_001172091
chr17-71175417-71180494	SME	1	B		2	1	0	2	2	2	0	3	1	1	NM_009372	NM_027712	NM_001164077	NM_177639	NM_001128181	NM_001128180	NM_001164075	NM_001164076	NM_001164074
chr18-38786744-38790230	SE	1	F		2	0	0	0	1	1	0	2	0	0	NM_011898
chr18-38795737-38796596	ME	1	F		2	0	0	0	1	0	0	1	0	0	NM_011898
chr2-170030333-170033285	ME	2		F	2	0	0	0	0	2	0	3	0	0	NM_001159683	NM_001033299
chr2-57082108-57084937	ME	1	F		2	0	0	0	0	0	0	0	0	0	NM_010274	NM_001145820
chr3-135240665-135246064	ME	1	A		2	0	0	0	0	0	0	1	0	0	NM_027288	NM_008689
chr3-89258204-89261456	ME	1	F		2	0	0	0	0	0	0	2	0	0	NM_009565	NM_029974	NM_026784	NM_027348	NM_177041	NM_020517	NM_016904	NM_080466
chr4-138048471-138056964	SE	2		G	2	0	0	0	0	1	0	0	0	0	NM_025451	NM_026689	NM_029401
chr4-53208863-53209942	SME	2		G	2	1	0	0	0	0	0	0	0	0	NM_013454
chr5-134807823-134809731	E	2		F	2	0	0	0	0	1	0	1	0	0	NM_001080747	NM_010365	NM_001080746	NM_001080749	NM_001080748
chr5-136430625-136435103	SME	1	F		2	0	0	0	0	1	0	1	0	0	NM_011776	NM_018871	NM_023742	NM_175309
chr5-54061181-54064961	ME	1	B		2	0	0	1	2	1	0	1	0	0	NM_009827	NM_001080927	NM_001080928	NM_009035
chr6-122612919-122614438	ME	1	B		2	0	0	0	0	1	0	2	1	0	NM_031159	NM_008108	NM_001134391	NM_001080945	NM_028016
chr6-142459164-142461009	ME	1	C		2	0	0	0	0	0	0	2	0	0	NM_145572	NM_008492
chr6-30106644-30113947	SME	2		F	2	0	0	0	0	0	0	3	0	0	NM_001164229	NM_001164226	NM_001164227	NM_001164228	NM_001164230	NR_029569	NM_010938	NR_030713	NR_029750	NM_001169576	NM_009459	NM_001170345	NM_001169577
chr7-25237616-25239342	ME	1,2	C	G	2	0	0	0	0	1	0	1	0	0	NM_153134	NM_011113	NM_153112	NM_146183	NM_199013	NM_009532
chr7-25242013-25245559	SME	1,2	C	G	2	0	0	0	0	0	0	1	0	0	NM_153134	NM_011113	NM_153112	NM_146183	NM_199013	NM_009532
chr7-6195496-6197127	E	2		F	2	0	0	0	0	0	0	0	0	0	NM_001013012	NM_001024928
chr7-87273436-87277856	SME	1	A		2	0	0	0	1	1	0	1	0	0	NM_173011	NM_013659
chr8-28349172-28352959	SME	1	C, F		2	1	0	1	1	0	0	2	0	0	NM_001080813	NM_007918	NM_029674	NR_003107	NM_013462
chr8-37608463-37613389	SME	1	F		2	0	0	1	1	2	1	5	0	2	NM_176952	NM_015802
chr8-74852846-74863597	SME	1	F		2	1	0	1	1	1	0	4	2	1	NM_008452	NM_007456	NM_007944	NM_001122832	NM_029782	NM_028500
chr9-58057044-58058870	E	1	F		2	0	0	0	0	0	0	2	0	0	NM_012043	NM_001166282	NM_026942	NR_028146	NM_177193	NM_001161538	NM_001161540	NM_001161541	NM_001161539	NM_001161536	NM_001161537	NM_001161535
chr9-58116019-58117814	ME	1	A		2	0	0	0	0	0	0	0	0	0	NM_177193	NM_001161538	NM_001161540	NM_001161541	NM_001161539	NM_001161536	NM_001161537	NM_001161535	NM_178087	NM_008884
chr9-62661561-62669774	ME	1	E		2	0	0	0	0	0	0	0	0	0	NM_001033175	NM_138304	NM_001102468	NM_010193
chr9-62670251-62679222	SME	1	E		2	0	0	0	0	1	0	1	2	0	NM_001033175	NM_138304	NM_001102468	NM_010193
chr9-65464615-65466984	E	1	F		2	0	0	0	0	0	0	0	0	0	NM_028030	NM_153119	NM_010952
chr9-78218804-78224161	ME	1	A		2	0	0	1	3	1	0	5	1	0	NM_025274	NM_001111286	NM_001164523	NM_008182	NM_026658
chr1-120583652-120588821	SME	1	F		1	0	0	0	1	0	0	3	0	0	NM_177548	NM_001081276	NM_029709	NM_023755
chr1-120637475-120638410	E	1	F		1	0	0	0	0	0	0	0	0	0	NM_023755	NM_001081125
chr1-120673067-120674044	E	1	F		1	0	0	0	0	0	0	0	0	0	NM_023755	NM_001081125
chr1-13083205-13085079	ME	1	C		1	0	0	0	0	0	0	0	0	0	NM_001077695	NM_001081209	NM_008678
chr1-13085381-13086422	ME	1	C		1	0	0	0	0	0	0	0	0	0	NM_001077695	NM_001081209	NM_008678
chr1-134242346-134243586	E	2		G	1	0	0	0	0	0	0	0	0	0	NM_172516
chr1-134249685-134250325	M	2		G	1	0	0	0	0	0	0	0	0	0	NM_172516
chr1-135105757-135107245	SME	2		E	1	0	0	0	0	0	0	0	0	0	NM_026680	NM_001160268	NM_182930
chr1-135118853-135119615	S	2		E	1	0	0	0	0	0	0	0	0	0	NM_026680	NM_001160268	NM_182930
chr1-135690056-135690684	M	2		E	1	0	0	0	0	0	0	0	0	0	NM_001167949	NM_213616
chr1-135748507-135749168	S	2		E	1	0	0	0	0	0	0	0	0	0	NM_001167949	NM_213616
chr1-137555663-137556796	SME	1	C		1	0	0	0	1	0	0	1	0	0	NM_173437	NM_007791
chr1-137559890-137560619	E	1	C		1	0	0	0	0	0	0	0	0	0	NM_173437	NM_007791
chr1-137564219-137567718	ME	1	C		1	0	0	0	0	0	0	0	0	0	NM_013750	NM_173437	NM_007791
chr1-137611254-137612071	E	1	C		1	0	0	0	0	0	0	0	0	0	NM_013750	NM_007791	NM_001112702	NM_021467
chr1-154568859-154569484	E	2		G	1	0	0	0	0	1	0	0	0	0	NM_016846	NM_001081197	NM_010877	NM_026369
chr1-162936269-162936881	S	1	A		1	0	0	0	0	0	0	0	0	0	NR_002840	NR_028543	NM_027429	NM_001159930
chr1-175348332-175349087	E	1	C		1	0	0	0	0	0	0	1	0	0	NM_001013779	NM_053199	NM_010045
chr1-182723116-182724605	SME	1	C		1	0	0	0	0	1	0	1	0	0	NM_013729	NM_145943	NM_177099
chr1-182842945-182843858	E	1	C		1	0	0	0	0	0	0	0	0	0	NM_144794	NM_008210	NM_010094
chr1-182849532-182850210	E	1	C		1	0	0	0	0	0	0	1	0	0	NM_144794	NM_010094
chr1-182854010-182856813	ME	1	C		1	1	0	1	1	1	0	2	1	0	NM_144794	NM_010094
chr1-184599817-184602304	S	2		G	1	0	0	0	0	0	0	0	0	0	NM_144796
chr1-20857477-20858925	ME	2		G	1	0	0	1	2	0	0	1	0	1	NM_145856	NM_008563	NM_028829	NM_027974
chr1-52583967-52584892	E	2		G	1	0	0	0	0	0	0	1	0	0	NM_008667
chr1-52653913-52654694	SE	2		G	1	0	0	0	0	0	0	0	0	0	NR_024590	NM_008667	NM_001142647
chr1-53021168-53021854	ME	1	A		1	0	0	0	0	0	0	0	1	0	NM_144953	NM_010834
chr1-64789223-64790173	E	1	F		1	0	0	0	0	0	0	0	0	0	NM_022721	NM_001042659
chr1-72260596-72262674	ME	1,2	F	G	1	0	0	1	1	1	0	1	1	0	NM_175564	NM_001005423	NM_009533
chr1-72262977-72263765	ME	1,2	F	G	1	0	0	0	0	0	0	0	0	0	NM_175564	NM_001005423	NM_009533
chr1-72294976-72295581	ME	1,2	F	G	1	0	0	0	0	0	0	0	0	0	NM_175564	NM_001005423	NM_009533
chr1-72301034-72302631	SME	1,2	F	G	1	1	1	1	0	1	1	0	1	0	NM_175564	NM_001005423	NM_009533
chr1-72983068-72984361	S	2		G	1	0	0	0	0	0	0	0	0	0	NM_010518
chr1-75222175-75224818	ME	2		F, G	1	0	0	1	1	0	0	2	0	0	NM_194333	NM_001003917	NM_001159883	NM_020266	NM_026977	NM_178055	NM_001159885	NM_001159884	NM_023732	NM_029010	NM_009447
chr1-75227066-75229069	SME	2		F, G	1	0	0	0	0	0	0	0	0	0	NM_194333	NM_001003917	NM_001159883	NM_020266	NM_026977	NM_178055	NM_001159885	NM_001159884	NM_023732	NM_029010	NM_009447
chr1-78597284-78599384	ME	2		F	1	0	0	0	1	1	0	2	0	0	NM_001136222	NM_001033606	NM_028817	NM_001136226	NM_001001981
chr1-90132894-90134364	S	2		G	1	0	0	0	0	0	0	0	0	0	NM_134252	NM_008299
chr10-110290872-110296131	ME	1	F		1	1	0	1	2	0	0	3	0	1	NM_007792
chr10-110870748-110871608	ME	1	F		1	0	0	0	1	0	0	1	0	0	NM_015781	NM_009344	NM_001146707
chr10-111009793-111014415	SME	1	F		1	0	0	0	1	0	0	5	1	1	NM_001146707	NM_015781	NM_009344
chr10-111033640-111034264	M	1	F		1	0	0	0	0	0	0	0	0	0	NM_001146707	NM_009344
chr10-120773199-120773946	E	2		G	1	0	0	0	0	0	0	0	0	0	NM_029364	NM_029057
chr10-19633169-19633825	S	2		G	1	0	0	0	0	0	0	0	0	0	NM_008822	NM_008580	NM_029529	NM_001161825
chr10-24308592-24312446	ME	1	A		1	0	0	1	1	0	0	0	0	0	NM_010217
chr10-27706350-27709234	ME	1	F		1	0	0	0	0	0	0	0	0	0	NM_008983
chr10-33947764-33951129	ME	1	F		1	0	0	1	0	0	0	2	0	0	NM_030203	NM_172508	NM_009433
chr10-33951423-33954192	ME	1	F		1	1	0	0	1	1	0	1	0	1	NM_030203	NM_172508	NM_009433
chr10-33967040-33967798	E	1	F		1	0	0	0	0	0	0	1	0	0	NM_030203	NM_172508	NM_009433
chr10-43774889-43775681	E	2		G	1	0	0	0	0	0	0	0	0	0	NM_172393
chr10-4572505-4573174	E	1	F		1	0	0	0	0	0	0	0	0	0	NM_175374	NM_001161822	NM_019958	NM_025995
chr10-56144493-56145701	SM	1	A		1	0	0	0	1	0	0	0	0	1	NM_010288
chr10-56145788-56146973	SM	1	A		1	0	0	0	1	0	0	1	1	0	NM_010288
chr10-59708889-59709657	E	2		F	1	0	0	0	0	0	0	0	0	0	NM_011179	NM_001146120	NM_016803	NM_001146123	NM_001146121	NM_001146122	NM_001146124
chr10-59714515-59716102	ME	2		F	1	0	0	0	0	0	0	1	0	0	NM_001159572	NM_011179	NM_001146120	NM_016803	NM_001146123	NM_001146121	NM_001146122	NM_001146124	NM_028732
chr10-60870049-60874210	ME	1	A		1	0	0	0	0	0	0	1	0	0	NM_013611	NM_013753	NM_153542
chr10-60877234-60879013	ME	1	A		1	1	0	0	1	1	0	1	0	0	NM_013611	NM_013753	NM_153542
chr10-61472369-61473781	E	1,2	E	C	1	0	0	0	0	0	0	1	0	0	NM_007731	NR_002687
chr10-61496162-61497312	ME	1,2	E	C	1	0	0	0	0	0	0	0	0	0	NM_009719	NM_007731	NR_002687
chr10-61499490-61501794	E	1,2	E	C	1	0	0	0	0	1	0	2	0	0	NM_009719	NM_007731	NR_002687
chr10-61523880-61524552	E	1,2	E	C	1	0	0	0	0	0	0	1	0	0	NM_009719	NM_007731	NR_002687
chr10-66920232-66922783	ME	2		G	1	1	0	1	1	0	0	1	0	0	NM_010118
chr10-67529565-67530210	E	1	G		1	0	0	0	0	0	0	0	0	0	NM_001081346	NM_023598
chr10-70299508-70300239	ME	2		G	1	0	0	0	0	0	0	1	0	0	NM_031397
chr10-70300287-70301182	ME	2		G	1	0	0	0	0	0	0	1	0	0	NM_031397
chr10-70303332-70307696	ME	2		G	1	0	0	0	1	0	0	2	0	1	NM_031397
chr10-70308730-70311898	SME	2		G	1	0	0	0	0	0	0	1	0	0	NM_031397
chr10-75299364-75302019	SME	1	F		1	0	0	0	0	1	0	2	1	0	NM_172549	NM_133994	NM_010027	NM_029472	NM_024440	NM_008185	NM_010361	NM_175329
chr10-75318093-75320468	SE	1	F		1	0	0	0	0	0	0	1	0	0	NM_009514	NM_172549	NM_133994	NM_010027	NM_029472	NM_024440	NM_008185	NM_010361	NM_175329	NM_198635
chr10-75334590-75336948	SME	1	F		1	1	0	1	0	0	0	1	0	0	NM_009514	NM_133994	NM_010027	NM_029472	NM_024440	NM_008185	NM_010361	NM_175329	NM_010798	NM_198635
chr10-75349199-75350243	SE	1	F		1	0	0	0	0	0	0	0	0	0	NM_009514	NM_029472	NM_024440	NM_008185	NM_010361	NM_175329	NM_010798	NM_198635
chr10-79302606-79304611	SME	2		C	1	1	0	0	0	1	0	1	0	0	NM_013459	NM_144528	NM_172551	NM_001077363	NM_008956	NR_027505	NM_011178	NM_001042710	NM_015779	NM_053244	NM_007880
chr10-80816240-80818318	ME	2		D	1	0	0	0	0	1	0	1	0	0	NM_025317	NM_028657	NM_013769	NM_001099917	NM_133964	NM_001163166	NM_148951	NM_010440	NM_001163165
chr10-80844392-80845338	E	2		D	1	0	0	0	0	0	0	0	0	0	NM_013769	NM_001099917	NM_133964	NM_001163166	NM_148951	NM_010440	NM_001163165	NM_001014836	NM_019757
chr10-80852920-80853714	E	2		D	1	0	0	0	0	0	0	1	0	0	NM_013769	NM_001099917	NM_001163166	NM_148951	NM_010440	NM_001163165	NM_001014836	NM_019757
chr10-82159348-82160001	S	2		G	1	0	0	0	0	0	0	0	0	0	NM_029102	NM_001135567	NM_001135569	NM_001081218	NM_001135568
chr10-82233866-82234535	ME	1	F		1	0	0	0	0	0	0	0	0	0	NM_010914	NM_029102	NM_001042523	NM_025499	NM_001042513	NM_015762	NM_001042514
chr10-82236011-82236861	ME	1	F		1	0	0	0	0	0	0	0	0	0	NM_010914	NM_029102	NM_001042523	NM_025499	NM_001042513	NM_015762	NM_001042514
chr10-82257367-82259150	SME	1	F		1	0	0	0	0	0	0	0	0	0	NM_010914	NM_001042523	NM_025499	NM_001042513	NM_015762	NM_001042514
chr10-82673534-82674842	S	2		G	1	0	0	0	0	0	0	0	0	0	NM_177388	NM_021439
chr10-84016726-84017686	ME	2		G	1	1	0	1	1	1	0	1	0	0	NM_027423	NM_146008	NM_175451
chr10-84017718-84018347	ME	2		G	1	0	0	0	0	0	0	0	0	0	NM_027423	NM_146008	NM_175451
chr10-94918327-94921184	ME	1	F		1	1	0	1	1	0	0	1	0	1	NM_080560	NM_001168655	NM_001168657	NM_007706	NM_001168656
chr10-94923886-94925091	ME	1	F		1	1	0	1	0	0	0	1	0	0	NM_080560	NM_001168655	NM_001168657	NM_007706	NM_001168656
chr10-94927841-94929048	SM	1	F		1	0	0	0	0	0	0	1	0	0	NM_080560	NM_001168655	NM_001168657	NM_007706	NM_001168656
chr11-100134723-100138474	ME	1	E		1	0	0	0	0	1	1	2	1	0	NM_201255	NM_010663	NM_011508	NM_016958	NM_008470	NM_010257	NM_212483
chr11-100139163-100140052	ME	1	E		1	0	0	0	0	0	0	1	0	0	NM_201255	NM_010663	NM_011508	NM_016958	NM_008470	NM_010257	NM_212483
chr11-100144803-100147618	ME	1	E		1	0	0	0	0	1	0	0	1	0	NM_201255	NM_010663	NM_011508	NM_016958	NM_008470	NM_010257	NM_212483
chr11-100147784-100149510	ME	1	E		1	0	0	0	0	0	0	1	0	0	NM_201255	NM_010663	NM_011508	NM_016958	NM_008470	NM_010257	NM_212483
chr11-100153874-100155160	E	1	E		1	0	0	0	0	0	0	0	0	0	NM_201255	NM_010663	NM_011508	NM_016958	NM_008470	NM_010257	NM_212483
chr11-102439699-102441600	SME	2		G	1	0	0	0	0	0	0	1	1	0	NM_001159492	NM_020510	NM_001127576
chr11-112701251-112702406	E	2		G	1	0	0	0	0	0	0	0	0	0	NM_011448
chr11-113624395-113625871	E	1	E		1	0	0	0	0	0	0	0	0	0	NM_020006	NM_138598	NM_001164532	NM_026682	NM_029794	NM_001163346
chr11-116279376-116280040	S	2		G	1	0	0	0	0	0	0	0	0	0	NM_027258	NM_176902	NM_008240	NR_003376
chr11-116283310-116286983	E	2		G	1	0	0	0	0	0	0	2	1	0	NM_027258	NM_176902	NM_008240	NR_003376
chr11-116287250-116288216	E	2		G	1	0	0	0	0	1	0	0	0	0	NM_027258	NM_176902	NM_008240	NR_003376
chr11-116289882-116293609	SME	2		G	1	0	0	0	0	1	0	3	0	1	NM_027258	NM_176902	NM_008240	NR_003376
chr11-116693687-116695001	E	2		G	1	0	0	0	0	0	0	1	0	0	NM_178620	NM_028865	NM_011371	NM_026280	NM_172948
chr11-116741798-116744215	E	2		G	1	0	0	0	1	0	0	1	0	0	NM_033398	NM_026280	NM_172948	NM_011358
chr11-116753592-116757802	SME	2		G	1	0	0	0	0	1	0	2	0	0	NM_033398	NM_026280	NM_172948	NM_011358
chr11-11804652-11805849	ME	1	E		1	0	0	0	1	0	0	1	0	1	NM_001163360	NM_016672	NM_021891	NM_001163359
chr11-120025213-120027356	E	2		G	1	0	0	0	0	0	0	1	0	0	NM_009734	NM_001109658	NM_001164801	NM_001164799	NM_183137	NM_024249	NM_001164800	NM_001164798	NM_001164802	NM_198423
chr11-120030144-120030873	SME	2		G	1	0	0	0	0	0	0	1	0	0	NM_009734	NM_001109658	NM_001164801	NM_001164799	NM_183137	NM_024249	NM_001164800	NM_001164798	NM_001164802	NM_198423
chr11-120040621-120041240	E	2		G	1	0	0	0	0	0	0	1	0	0	NM_009734	NM_001109658	NM_001164801	NM_001164799	NM_183137	NM_024249	NM_001164800	NM_001164798	NM_001164802	NM_198423
chr11-120041325-120042011	E	2		G	1	0	0	0	0	0	0	1	0	0	NM_009734	NM_001109658	NM_001164801	NM_001164799	NM_183137	NM_024249	NM_001164800	NM_001164798	NM_001164802	NM_198423
chr11-120087867-120088558	E	2		G	1	0	0	0	0	0	0	0	0	0	NM_001164801	NM_001164799	NM_024249	NM_001164800	NM_001164798	NM_001164802	NM_198423	NR_030682
chr11-120368337-120368963	M	2		C	1	0	0	0	0	0	0	1	0	0	NM_025560	NM_199469	NM_008101	NM_012065	NM_197995	NM_025389	NM_001038230
chr11-12367435-12368460	ME	1	A		1	1	0	1	1	0	0	2	0	0	NM_172496
chr11-12369763-12370949	E	1	A		1	0	0	0	1	0	0	1	0	0	NM_172496
chr11-19937256-19938142	ME	1	F		1	0	0	0	0	0	0	0	0	0	NM_146243	NM_033523
chr11-19957335-19957991	E	1	F		1	0	0	0	0	0	0	0	0	0	NM_146243	NM_033523
chr11-20037661-20042451	SME	1	F		1	0	0	1	1	1	1	2	0	0	NM_146243	NM_008996
chr11-20043933-20048979	ME	1	F		1	0	0	1	1	0	0	1	1	0	NM_146243	NM_008996
chr11-20051717-20054097	E	1	F		1	0	0	0	0	0	0	1	0	0	NM_146243	NM_008996
chr11-20063163-20067101	ME	1	F		1	0	0	1	1	0	0	2	1	0	NM_146243	NM_008996
chr11-4590487-4591776	ME	2		F	1	0	0	0	0	0	0	0	0	0	NM_028860	NR_027797	NM_026015	NR_027798
chr11-52160125-52160820	ME	1	F		1	0	0	0	0	0	0	1	0	0	NM_011694	NM_009331	NM_153117
chr11-52262024-52262782	M	1	F		1	0	0	0	0	0	0	0	0	0	NM_011694	NM_153117
chr11-53568246-53569225	E	2		F	1	0	0	0	0	0	0	0	0	0	NM_008390	NM_009012	NM_001159393	NM_001159396
chr11-53576010-53577755	SME	2		F	1	0	0	0	0	1	0	1	2	0	NM_008390	NM_009012	NM_001159393	NM_001159396
chr11-55251206-55252242	SME	1	E		1	0	0	0	0	0	0	0	0	0	NR_028480	NM_013716	NM_009242
chr11-76427333-76428879	E	2		G	1	0	0	0	0	0	0	0	0	0	NM_177709	NM_198895	NM_198894	NM_177182
chr11-77729882-77731763	SME	1	E		1	0	0	0	0	0	0	1	0	0	NM_021286	NM_008952	NM_174852
chr11-79543109-79546234	ME	2		C	1	0	0	0	1	1	0	1	0	0	NM_175543	NR_029959	NR_029579
chr11-88739355-88740154	SM	1	E		1	0	0	0	0	0	0	1	0	0	NM_009648	NM_001042541	NR_003492	NM_016706
chr11-88829835-88830678	ME	1	E		1	0	0	1	1	0	0	1	0	0	NM_009546	NR_003492	NM_016706	NR_003564	NM_029023
chr11-88856872-88858650	ME	1	E		1	0	0	0	0	1	0	1	1	0	NM_009546	NR_003564	NM_029023	NM_001033266
chr11-88883426-88884362	E	1	E		1	0	0	0	0	0	0	0	0	0	NR_003564	NM_029023	NM_001033266
chr11-94848600-94849220	SE	2		G	1	0	0	0	0	0	0	1	0	0	NM_001136080	NM_172261	NM_146025	NM_009161
chr11-95074900-95076737	E	2		C	1	0	0	0	0	0	0	2	0	0	NM_053093	NM_007867
chr11-95988790-95989549	M	2		C	1	0	0	0	0	1	0	1	0	0	NM_001161419	NM_172799	NM_172300	NM_029755	NM_001112664	NM_007506	NM_008267	NM_001100177
chr11-95989551-95990155	M	2		C	1	0	0	0	0	1	0	1	0	0	NM_001161419	NM_172799	NM_172300	NM_029755	NM_001112664	NM_007506	NM_008267	NM_001100177
chr11-96061367-96061983	SE	2		G	1	0	0	0	0	0	0	0	0	0	NM_008269	NM_029755	NM_001100177	NM_008270	NR_029721	NM_010460	NM_010461
chr11-97447143-97447784	E	2		G	1	0	0	0	0	0	0	0	0	0	NM_018873	NM_139311	NM_001085500
chr11-97451481-97452211	ME	2		G	1	0	0	0	0	0	0	0	0	0	NM_018873	NM_139311	NM_001085500
chr11-97502843-97503574	E	1,2	F	G	1	0	0	0	0	0	0	0	0	0	NM_011971	NM_018873	NM_139311	NM_001085500	NM_175332
chr11-98157829-98162147	ME	2		C	1	0	0	0	0	2	0	3	0	0	NM_011540	NM_144828	NM_021547	NM_008890
chr11-98653368-98654002	S	2		G	1	0	0	0	1	0	0	0	0	0	NM_011869	NM_028722	NM_138660	NM_145434	NM_001080925	NM_197940
chr12-111655110-111656429	ME	1	B		1	0	0	0	1	1	0	1	0	0	NM_001081457	NM_001135001	NM_012023	NM_001081458
chr12-112924066-112924675	E	1	A		1	0	0	0	0	0	0	1	0	0	NM_026511	NM_021273	NM_001163388	NM_008450	NM_001081959	NM_001025360
chr12-113422302-113423465	SE	2		G	1	0	0	0	0	0	0	0	0	0	NM_001081169	NR_029590	NM_001097621
chr12-17459629-17460241	M	1	F		1	0	0	0	0	0	0	0	0	0	NM_013614
chr12-17470370-17473645	ME	1	F		1	0	0	1	0	0	0	3	0	0	NM_013614
chr12-17475853-17477610	SME	1	F		1	0	0	0	0	0	0	0	1	0	NM_013614
chr12-17516507-17517978	ME	1	F		1	0	0	0	1	0	0	0	0	0	NM_013614
chr12-25794928-25795615	ME	1	C		1	0	0	0	0	0	0	0	0	0	NM_010496
chr12-25808649-25811096	ME	1	C		1	0	0	0	0	0	0	0	0	0	NM_010496
chr12-73822348-73823547	SE	1	A		1	0	0	0	0	0	0	1	1	0	NM_008910	NM_025522
chr12-77297075-77297754	SME	1	F		1	0	0	0	0	1	0	0	0	0	NM_207707	NM_010157	NM_138745
chr12-87669063-87670286	E	1	C		1	0	0	0	0	0	0	0	0	0	NM_011934	NM_001159500
chr12-89578058-89578817	M	1	E		1	0	0	0	0	0	0	0	0	0	NR_003647	NM_028105	NM_001013824
chr13-51963366-51964551	SE	2		F	1	0	0	0	0	0	0	1	0	0	NM_013660
chr13-5823211-5826317	SME	1	F		1	0	0	0	0	0	0	0	0	0	NM_011803
chr13-5841983-5845788	SME	1	F		1	0	0	0	0	0	0	0	0	0	NM_011803
chr13-61972235-61977169	ME	1	E		1	0	0	1	1	1	0	1	0	0	NR_028430
chr13-67608232-67608989	E	1	F		1	0	0	0	0	0	0	0	0	0	NM_177712	NM_177811	NM_001076791	NM_001007575
chr13-96301436-96303159	ME	1	F		1	0	0	0	0	0	0	1	0	0	NM_001081159	NM_198408	NM_007974
chr14-106283560-106284593	SE	1	F		1	0	0	0	0	0	0	0	0	0	NM_011897
chr14-122262268-122268659	SE	2		F	1	0	0	0	0	0	0	1	0	0	NM_134074	NM_026861
chr14-35175081-35178136	SME	1	E		1	0	0	0	0	2	0	1	0	0	NM_029389	NM_153127	NM_183278
chr14-46353794-46354600	M	2		F	1	0	0	1	1	1	0	1	0	0	NM_001039106	NM_176845	NM_001042719
chr14-47037910-47038793	E	1	C		1	0	0	0	0	0	0	0	0	0	NM_007554
chr14-47055842-47056538	M	1	C		1	0	0	0	0	0	0	0	0	0	NM_007554
chr14-47956585-47957492	E	1	C		1	0	0	0	0	0	0	1	0	0	NM_172598	NM_010705	NM_001145953
chr14-47985928-47987856	ME	1	C		1	0	0	0	0	0	0	0	0	0	NM_172598	NM_010705	NM_001145953
chr14-52642416-52643574	SME	1	F		1	0	0	0	0	0	0	1	1	0	NR_028552	NM_027248	NM_001168515	NM_023879
chr14-55067891-55068575	SME	1	A		1	0	0	0	0	0	0	0	0	0	NM_080726	NM_022993	NM_011405
chr14-63865815-63867062	E	2		G	1	0	2	0	0	0	0	0	0	0	NM_010191	NM_008092	NM_201610
chr14-64129316-64132825	SE	1	C		1	0	0	0	0	1	0	0	0	0	NM_007549	NM_021480
chr14-66518108-66520752	ME	1	C		1	0	0	0	0	0	0	0	0	0	NM_028039	NM_013492
chr14-68608011-68609122	E	1	C		1	0	0	0	0	0	0	1	0	0	NM_177780	NM_010910
chr14-69748143-69748747	E	2		C	1	0	0	0	0	0	0	0	0	0	NM_010921	NM_010920
chr14-76911779-76915066	SME	1,2	F	G	1	0	0	0	0	0	0	1	0	0	NM_009366	NR_027699	NM_207652	NM_001160326
chr14-76915527-76916132	SME	1,2	F	G	1	1	0	1	1	1	0	1	0	0	NM_009366	NR_027699	NM_207652	NM_001160326
chr14-76979363-76980004	S	2		G	1	0	0	0	0	0	0	0	0	0	NM_001160326	NR_027699	NR_015485
chr14-76983612-76984803	E	2		G	1	0	0	0	0	1	0	0	0	0	NM_001160326	NR_027699	NR_015485
chr14-76998230-76998942	SME	2		G	1	0	0	0	0	0	0	0	0	0	NM_001160326	NR_027699	NR_015485
chr14-77014519-77018617	SME	2		G	1	0	0	0	0	0	0	1	0	0	NM_001160326	NR_027699	NR_015485
chr14-77022399-77026763	ME	2		G	1	0	0	0	0	1	1	4	0	0	NM_001160326	NR_027699	NR_015485
chr14-77029082-77033698	ME	2		G	1	0	0	0	0	0	0	4	0	0	NM_001160326	NR_027699	NR_015485
chr14-77052257-77052875	M	2		G	1	0	0	0	1	0	0	1	0	0	NM_001160326	NR_027699	NR_015485
chr14-99665041-99665657	E	1	F		1	0	0	0	0	0	0	1	0	0	NM_009769
chr14-99694915-99695577	M	1	F		1	0	0	0	0	0	0	0	0	0	NM_009769
chr14-99722179-99727050	SME	1	F		1	0	0	0	2	0	0	2	1	0	NM_009769	NM_029320
chr14-99736228-99743448	ME	1	F		1	0	0	0	2	0	0	2	0	0	NM_009769	NM_029320
chr15-100582167-100585671	SE	2		C	1	0	0	0	0	0	0	0	0	0	NM_001161768	NM_021530	NM_033612	NM_172451	NM_001161767
chr15-101855146-101856765	ME	1,2	C	B	1	0	0	0	0	0	0	0	0	0	NM_145625	NM_146063	NM_010664	NM_212487	NM_031170	NM_153533
chr15-102091654-102095562	S	1	F		1	0	0	0	0	0	0	1	0	0	NM_021713	NM_144942	NM_134100	NM_001014976	NM_013566	NM_027044	NM_001042727	NM_011244
chr15-25235477-25236433	ME	1	F		1	0	0	0	0	0	0	1	0	0	NM_027395
chr15-31464536-31466889	ME	2		G	1	0	0	0	0	0	0	0	0	0	NM_145852	NM_172606	NM_181588	NM_026546
chr15-36363965-36365170	E	2		C	1	0	0	0	0	0	0	0	0	0	NM_025712	NM_175134
chr15-51782436-51784375	SM	1	C		1	0	0	0	0	0	0	0	0	0	NM_080635	NM_175503
chr15-51789256-51790667	M	1	C		1	0	0	0	0	0	0	0	0	0	NM_080635	NM_175503
chr15-59460012-59461445	M	1	F		1	0	0	0	1	0	0	1	0	0	NM_144549
chr15-75987633-75989692	SME	2		F, G	1	0	0	0	0	0	0	2	0	0	NM_134089	NM_001164600	NM_133691	NM_028364	NM_144847	NM_001142968	NM_144848	NM_023168
chr15-76448999-76451302	ME	1	E		1	0	0	0	0	0	0	2	0	0	NM_053193	NM_010630	NM_013909	NM_130893	NM_033371	NM_001164173	NM_145471	NM_182805	NM_027122	NM_028064
chr15-76769687-76772926	S	2		G	1	0	0	0	0	0	0	0	0	0	NM_001168276	NM_054099	NM_001007568	NM_172817
chr15-78698384-78699822	SME	2		E	1	0	0	0	0	0	0	1	0	0	NM_009164	NM_008595	NM_130859	NM_145929	NM_138579	NM_008495	NM_020271	NM_133800	NM_025622	NM_001039156	NM_001039155
chr15-78855929-78856661	SE	2		G	1	0	0	0	0	0	0	0	0	0	NM_013847	NM_008197	NM_001161712	NM_015738	NM_145139	NM_177461
chr15-78927765-78928491	SE	2		G	1	0	0	0	0	0	0	0	0	0	NM_177461	NM_027231	NM_144849	NR_029470
chr15-79575132-79576485	E	2		F	1	0	0	0	0	0	1	1	0	0	NM_194342	NM_029407	NM_028792
chr15-79708648-79710529	ME	1	F		1	0	0	0	0	0	0	0	1	0	NM_001160415	NM_030689	NM_001013362	NM_001013360	NM_028763	NM_030255
chr15-80000230-80001251	ME	1	B		1	0	0	0	0	1	0	1	0	0	NM_178719	NM_013762	NM_010795	NR_028282	NR_028281	NM_009716
chr15-83084312-83087582	SME	1	A		1	0	0	0	0	0	0	1	0	0	NM_029787	NM_001004150	NM_001170954
chr15-83114259-83115886	E	1	A		1	0	0	0	0	0	0	1	0	0	NM_001004150	NM_001170954
chr15-84049085-84049791	E	1	A		1	0	0	0	0	0	0	0	0	0	NM_029427	NM_133167
chr15-84495138-84497158	SE	1	C		1	0	0	0	0	0	0	2	0	1	NM_146061	NM_001164627	NM_001164628	NM_028455
chr15-84499502-84500446	SE	1	C		1	0	0	0	0	0	0	2	0	0	NM_146061	NM_001164627	NM_001164628	NM_028455
chr15-85360353-85361579	M	1	C		1	0	0	0	0	0	0	1	0	0	NM_016843	NM_009528	NM_001163633	NM_001163634
chr15-8671942-8673019	ME	1	A		1	0	0	0	0	1	0	0	0	0	NM_148938
chr15-88733574-88735501	SE	2		G	1	0	0	0	0	0	0	1	0	0	NM_145477	NM_001142357	NM_031260
chr15-89310091-89311806	E	2		D	1	0	0	0	0	0	0	1	0	0	NM_009948	NM_001162882	NM_001162880	NM_021423	NR_004843	NM_007692	NM_009713	NM_013455
chr15-96544917-96545614	E	1	F		1	0	0	0	0	0	0	0	0	0	NM_001166458	NM_134086	NM_001166456	NM_175121
chr15-98797404-98803070	ME	1	C, F		1	0	0	0	0	0	0	2	0	0	NM_013639	NM_001033276	NM_026967	NM_007857	NM_029098	NM_011654	NM_009448	NM_011653	NM_001163588	NM_001163589
chr15-98814948-98819379	SME	1	C, F		1	0	0	0	0	1	0	1	0	0	NM_013639	NM_007857	NM_029098	NM_011654	NM_009448	NM_011653	NM_030159	NM_001163588	NM_001163589	NM_001162506
chr15-98879313-98880483	E	1	C, F		1	0	0	0	0	0	0	0	0	0	NM_013639	NM_011653	NM_139140	NM_030159	NM_001163588	NM_001163589	NM_001162506	NM_176835
chr15-99361439-99362969	SE	2		F	1	0	0	0	0	0	0	0	0	0	NM_029236	NM_001001884	NM_175087	NM_009701	NM_009699	NM_001038658	NM_028224
chr16-13737990-13743817	SME	1	D		1	0	0	1	0	1	0	3	1	0	NM_010946	NM_028761	NM_001039521	NM_011987
chr16-13921089-13922361	E	1	A		1	0	0	0	0	0	0	0	1	0	NM_033564	NM_053181	NM_001039533	NM_144518
chr16-13973944-13978050	ME	1	A		1	0	0	2	2	0	0	2	0	0	NM_053181	NM_001039533	NM_144518
chr16-30640413-30648961	ME	2		G	1	2	0	2	1	0	0	2	0	0	NM_172614	NM_178069
chr16-33677551-33679154	SME	2		G	1	0	0	0	0	1	0	1	0	0	NM_175256
chr16-84767846-84769100	ME	1	A		1	0	0	0	0	0	0	1	0	0	NM_017404	NM_023844	NM_008065
chr16-92116593-92117556	SE	2		F	1	0	0	0	0	0	0	0	0	0	NM_017391	NM_080456
chr16-92468026-92469665	ME	2		G	1	0	0	0	0	1	0	0	0	0	NM_019466	NM_001081549	NM_172469
chr16-92475224-92476215	SE	2		G	1	0	0	0	0	0	0	0	0	0	NM_019466	NM_001081549	NM_172469
chr16-92571092-92571826	SE	2		G	1	0	0	0	0	1	0	0	0	0	NM_001111021	NM_001111023	NM_172469	NM_009821	NM_001111022
chr16-93679262-93680156	ME	1	A		1	0	0	0	0	0	0	0	0	0	NM_027293	NM_145482	NM_173047	NM_026700
chr16-95766702-95768545	SE	2		E	1	0	0	0	0	0	0	0	0	0	NM_133659
chr16-95845596-95846295	E	2		E	1	0	0	0	1	0	0	2	0	0	NM_011809	NM_133659
chr17-15517666-15518271	SME	2		G	1	1	0	1	0	1	0	1	0	0	NM_024203	NM_007865
chr17-25599596-25600245	E	2		G	1	0	0	0	0	0	0	0	0	0	NM_027951	NM_001163691	NM_021415
chr17-25898369-25901728	SME	1	E		1	0	0	0	0	0	0	0	0	0	NM_001164225	NM_026238	NM_001165929	NM_145409	NM_173741	NM_028101	NM_018857
chr17-27183442-27186598	SME	1	A		1	0	0	0	0	1	0	0	1	0	NM_080553	NM_007523
chr17-27688112-27690398	SME	1,2	F	F	1	0	0	0	0	0	0	0	0	0	NM_001166539	NM_001013385	NM_001166541	NM_001166546	NM_001166540	NM_016660	NM_001166544	NM_001166535	NM_001166536	NM_001166545	NM_001166542	NM_001166543	NM_001039356	NM_001025427	NM_001166477	NM_001166537	NM_001166476
chr17-27709738-27710498	SE	2		C	1	0	0	0	0	0	0	0	0	0	NM_001013385	NM_011861	NM_001002895
chr17-27775890-27776592	SE	2		C	1	0	0	0	0	0	0	0	0	0	NM_011861	NM_001002895	NM_025963	NM_019837	NM_178365
chr17-28265374-28268118	ME	1	B		1	0	0	0	0	0	0	2	0	0	NM_001085555	NM_001004366	NM_027185	NM_013687	NM_172617
chr17-28275949-28276621	M	1	B		1	0	0	0	0	0	0	1	0	0	NM_001085555	NM_001004366	NM_027185	NM_013687	NM_172617	NM_011145
chr17-28276703-28277528	M	1	B		1	0	0	0	0	0	0	0	0	0	NM_001085555	NM_001004366	NM_027185	NM_013687	NM_172617	NM_011145
chr17-29148962-29150179	E	2		D	1	0	0	0	0	0	0	0	0	0	NM_134115	NM_172450	NM_013663	NM_153390	NM_001111099	NM_007669
chr17-29160896-29162041	SME	2		D	1	0	0	0	0	1	0	1	0	0	NM_134115	NM_013663	NM_153390	NM_001111099	NM_007669
chr17-31176419-31177866	SE	2		G	1	0	0	0	0	0	0	0	0	0	NM_009593
chr17-31621604-31624943	SM	1	F		1	0	0	0	0	0	0	1	0	0	NM_016670	NM_001083891	NM_030087	NR_027493
chr17-34034450-34043051	SME	2		F	1	0	0	0	0	0	0	2	0	0	NM_009059	NM_007829	NM_020625	NM_016844	NM_009318	NM_001025313	NM_172620	NM_020603	NR_033305
chr17-35100898-35103393	SE	1,2	F	G	1	0	0	0	0	0	0	2	0	0	NM_011690	NM_013484	NM_013558	NM_030597	NM_001110101	NM_138582	NM_033444	NR_015536	NR_027943	NR_028527	NM_016765	NM_010478	NR_001462
chr17-37060097-37060730	ME	1	E, F		1	0	0	0	0	0	0	0	0	0	NM_001168501	NM_001099632	NM_029602	NM_001024134	NM_001033235	NM_001172168	NM_001168502	NR_033137	NM_001013745
chr17-37109064-37113801	ME	1	E, F		1	0	0	0	1	1	0	1	0	0	NM_001168501	NM_001033235	NM_001172168	NM_001168502	NM_029632	NR_033137	NM_001013745	NM_019439	NM_023162
chr17-37130456-37132479	ME	1	C, E, F		1	0	0	0	1	1	0	0	0	0	NM_001168501	NM_001168502	NM_001115075	NM_029632	NR_033137	NM_001013745	NM_019439	NM_029747	NM_023162
chr17-37132510-37136517	ME	1	C, E, F		1	0	0	1	2	2	0	2	0	0	NM_001168501	NM_001168502	NM_001115075	NM_029632	NR_033137	NM_001013745	NM_019439	NM_029747	NM_023162
chr17-37213828-37220296	SME	1	C		1	1	0	1	2	0	0	3	0	0	NM_010814	NM_001115075	NM_029747
chr17-37375069-37376058	E	2		G	1	0	0	0	0	0	0	0	0	0	NM_146513	NM_013819	NM_001011813	NM_001011518	NM_146512
chr17-37382250-37382952	E	2		G	1	0	0	0	0	0	0	1	0	0	NM_146513	NM_013819	NM_001011813	NM_001011518	NM_146512
chr17-43693580-43697021	SME	2		D	1	0	0	0	1	0	0	2	0	0	NM_013737	NM_008585
chr17-46423165-46427540	SE	2		G	1	0	0	0	0	0	0	1	0	0	NM_021346	NM_030715	NM_207666	NM_009085	NM_028751	NM_207671
chr17-56972870-56976546	ME	1	E, F		1	0	0	1	1	1	0	1	0	1	NM_009056	NM_008738	NM_030141	NM_027787
chr17-66664638-66666668	ME	1	A		1	0	0	0	0	0	0	1	0	0	NM_172963	NM_001114098
chr17-66805493-66808805	ME	1	A		1	0	0	1	1	1	0	2	0	1	NM_172963	NM_001114098
chr17-66817584-66823722	ME	1	A		1	0	0	0	0	0	0	3	0	0	NM_172963	NM_001114098
chr17-7030873-7034807	SME	1	F		1	0	0	0	0	0	1	0	1	0	NM_009510
chr17-7063986-7064900	ME	1	F		1	0	0	0	0	0	0	0	0	0	NM_009510
chr17-71181526-71182902	ME	1	B		1	0	0	0	0	0	0	0	0	0	NM_009372	NM_027712	NM_001164077	NM_177639	NM_001128181	NM_001128180	NM_001164075	NM_001164076	NM_001164074
chr17-71231257-71232539	E	1	B		1	0	0	0	0	0	0	0	0	0	NM_001164077	NM_009372	NM_001164075	NM_001164076	NM_001164074
chr17-71247951-71252338	SE	1	B		1	0	0	1	1	0	0	1	0	1	NM_001164077	NM_009372	NM_001164075	NM_001164076	NM_001164074
chr17-71261997-71262775	E	1	B		1	0	0	0	0	0	0	0	0	0	NM_001164077	NM_009372	NM_001164075	NM_001164076	NM_001164074
chr17-71264402-71266528	E	1	B		1	0	0	0	0	1	0	0	0	0	NM_001164077	NM_009372	NM_001164075	NM_001164076	NM_001164074
chr17-85278755-85279399	M	1	F		1	0	0	0	0	0	0	0	0	0	NM_028233	NM_011151	NM_001159497	NM_001159498	NM_001159496
chr17-87143803-87145434	E	1	A		1	0	0	0	0	0	0	1	0	0	NM_010137
chr17-87577553-87581130	E	2		F	1	0	0	0	0	0	0	1	0	0	NM_139295	NM_019654	NR_015506	NM_176808
chr18-12397045-12399017	ME	1	C		1	0	0	0	0	1	0	1	0	0	NM_010680	NM_008720
chr18-20907275-20908781	ME	1	F		1	0	0	0	0	1	0	1	0	0	NM_019737
chr18-20925024-20925946	E	1	F		1	0	0	0	0	0	0	0	0	0	NM_019737
chr18-20927018-20928057	E	1	F		1	0	0	0	0	0	0	1	0	0	NM_019737
chr18-21089251-21094200	ME	1	D		1	0	0	0	1	0	0	4	1	0	NM_026301	NM_177038	NM_029491	NM_019706	NM_207623
chr18-21205590-21206291	E	1	E		1	0	0	0	0	0	0	1	0	0	NM_008586
chr18-21220091-21221385	ME	1	E		1	0	0	0	1	0	0	1	0	0	NM_008586
chr18-21279870-21280792	E	1	E		1	0	0	0	0	0	0	0	0	0	NM_207623	NM_019706	NM_008586	NM_001033445
chr18-35042207-35044770	S	2		F	1	0	0	0	0	0	0	0	0	0	NM_144866	NM_001081256	NM_144865	NM_010481	NM_007913
chr18-38683106-38684724	SE	1	F		1	0	0	0	0	0	0	1	0	0	NM_011898	NM_022996
chr18-38735539-38736669	E	1	F		1	0	0	0	0	0	0	1	0	0	NM_011898
chr18-38801772-38804323	E	1	F		1	0	0	0	0	0	0	1	0	0	NM_011898
chr18-56773259-56775320	ME	1	F		1	0	0	0	0	0	0	0	0	0	NM_138600	NM_001127338	NM_010721
chr18-56785715-56786384	E	1	F		1	0	0	0	0	0	0	1	0	0	NM_138600	NM_001127338	NM_010721
chr18-56834373-56839495	SME	1	F		1	0	0	0	0	1	1	0	0	0	NM_010721
chr18-56915555-56916883	ME	1	F		1	0	0	0	0	0	0	0	0	0	NM_010721	NM_177115
chr18-64563342-64563947	E	1	F		1	0	0	0	0	0	0	0	0	0	NM_194268	NM_027350	NM_007998	NM_001142950
chr18-85007825-85008656	SME	1	B, F		1	0	0	0	0	0	0	1	1	0	NM_015798	NM_025797
chr18-85017421-85019123	SME	1	B, F		1	0	0	0	0	0	0	0	0	0	NM_015798	NM_025797
chr18-85060279-85060942	E	1	B		1	0	0	0	0	0	0	0	0	0	NM_015798
chr18-85061804-85063247	E	1	B		1	0	0	0	0	0	0	0	0	0	NM_015798
chr18-85075309-85076001	E	1	B		1	0	0	0	0	0	0	1	0	0	NM_015798
chr19-24316124-24317256	ME	1	F		1	0	0	0	0	0	0	0	0	0	NM_011597
chr19-25553788-25556806	SME	2		G	1	0	0	1	1	0	0	1	0	1	NM_015826
chr19-28256581-28257538	E	2		G	1	1	0	1	1	0	0	1	0	1	NM_175459
chr19-28793235-28794695	S	2		G	1	0	0	1	0	0	0	0	0	0	NM_175459
chr19-28794782-28796826	S	2		G	1	0	0	1	0	0	0	0	0	0	NM_175459
chr19-41890504-41892667	S	2		G	1	0	0	0	0	0	0	1	0	0	NM_027667	NM_015748	NM_008043	NM_001163495	NM_023418
chr19-46564854-46565910	E	1	F		1	0	0	0	0	0	0	1	0	0	NM_053100	NM_016860	NM_053196
chr19-46571571-46572178	E	1	F		1	0	0	0	0	0	0	1	0	0	NM_053100	NM_053196
chr19-47561925-47563169	E	2		G	1	0	0	0	0	0	0	0	0	0	NM_001164717	NM_008018	NM_001164639	NM_009289
chr19-47565569-47566865	E	2		G	1	0	0	0	0	0	0	1	0	0	NM_001164717	NM_008018	NM_001164639	NM_009289
chr19-4776164-4776798	M	2		G	1	0	0	0	0	0	0	0	0	0	NM_207268	NM_019861
chr19-47868678-47870077	E	2		G	1	0	0	0	0	0	0	1	0	0	NM_026619	NM_010362
chr19-4850136-4851149	E	2		G	1	0	0	0	1	0	0	0	0	0	NM_009032	NM_019861	NM_027476	NM_001168517	NM_001168516	NM_016892	NM_019869
chr19-5327781-5328405	E	2		F	1	0	0	0	0	0	0	0	0	0	NM_027236	NM_153129	NM_139301	NM_030109	NR_033224	NR_024189	NR_027940	NR_015545	NR_027938	NR_027939	NM_134149
chr19-5361605-5362674	ME	2		F	1	0	0	0	1	0	0	0	0	0	NM_021438	NM_027236	NM_153129	NM_030109	NR_033224	NR_024189	NR_027940	NR_015545	NR_027938	NR_027939	NM_134149	NM_028623	NM_010235
chr19-58556378-58557002	S	2		D, G	1	1	1	1	1	1	1	1	1	0	NM_010279	NM_029372
chr19-6268145-6273037	SME	2		G	1	0	0	0	0	1	0	3	0	0	NM_198168	NM_001033342	NM_010119	NM_009006	NM_001168489	NM_001168488	NM_001168490	NM_008583	NM_001110791	NM_011750
chr19-6301862-6304672	ME	2		G	1	0	0	0	0	0	1	0	0	0	NM_198168	NM_001033342	NM_009006	NM_001168489	NM_001168488	NM_001168490	NM_008583	NM_001110791	NM_011750	NM_011242	NM_011224
chr2-118483435-118486352	SME	2		G	1	0	0	0	0	0	0	1	0	0	NM_001145854	NM_001033254	NR_030716
chr2-119102605-119104089	SME	1	A		1	0	0	0	0	0	0	1	1	0	NM_026929	NM_139139	NM_172269	NM_019454	NM_028104	NM_145530
chr2-119130455-119131465	E	1	A		1	0	0	0	0	0	0	0	0	0	NM_026929	NM_139139	NM_019454	NM_028104	NM_145530
chr2-131638054-131638688	M	2		G	1	0	0	0	0	0	0	0	0	0	NM_011170
chr2-143703513-143704121	S	1	F		1	0	0	0	0	0	0	0	0	0	NM_019771	NM_009751
chr2-143715102-143717566	SME	1	F		1	0	0	0	0	0	0	0	0	0	NM_019771	NM_009751
chr2-151838049-151838648	ME	1	F		1	0	0	0	1	1	0	1	0	0	NM_028666	NM_146127	NM_001160410	NM_029688
chr2-151846270-151847399	E	1	F		1	0	0	0	0	0	0	1	0	0	NM_028666	NM_146127	NM_001160410	NM_029688
chr2-151849377-151851104	E	1	F		1	0	0	0	0	0	0	0	0	0	NM_028666	NM_146127	NM_001160410	NM_029688
chr2-152551562-152556350	SME	1	G		1	0	0	1	0	1	0	2	1	0	NM_010495	NM_053091
chr2-153404785-153407600	SME	1,2	F	G	1	0	0	0	0	0	0	3	0	1	NM_001122997	NM_001134300	NM_001003960	NM_001003963	NM_010068	NM_001003961
chr2-153408456-153410854	E	1,2	F	G	1	0	0	0	0	1	0	2	0	0	NM_001122997	NM_001134300	NM_001003960	NM_001003963	NM_010068	NM_001003961
chr2-153411866-153412513	SE	1,2	F	G	1	0	0	0	0	1	0	2	0	0	NM_001122997	NM_001134300	NM_001003960	NM_001003963	NM_010068	NM_001003961
chr2-153435352-153438232	ME	1,2	F	G	1	0	0	0	0	0	0	1	1	0	NM_001122997	NM_001134300	NM_001003960	NM_001003963	NM_010068	NM_001003961
chr2-153464968-153466930	SM	1	F		1	0	0	0	0	0	0	0	0	0	NM_001122997	NM_001003960	NM_001003963	NM_010068	NM_001003961	NM_133850
chr2-154720558-154729964	ME	1	F		1	0	0	0	0	0	0	4	0	0	NM_026030
chr2-155429544-155431405	E	2		G	1	0	0	0	0	0	0	0	0	0	NM_144786	NR_030757	NM_001085378	NM_008180
chr2-155431945-155432663	E	2		G	1	0	0	0	0	0	0	0	0	0	NM_144786	NR_030757	NM_001085378	NM_008180
chr2-162877790-162878598	SME	1	F		1	1	0	0	1	0	0	1	0	0	NM_008652
chr2-162947736-162948536	E	1	B		1	0	0	0	0	0	0	0	0	0	NM_026630
chr2-164242832-164246117	SE	2		G	1	0	0	0	0	0	0	1	0	0	NM_133779	NM_011414	NM_001048227	NM_025575	NM_013592	NM_001048228	NM_026797	NM_001048229
chr2-164270762-164275953	SME	2		F, G	1	0	0	0	0	0	0	1	0	0	NM_133779	NM_011414	NM_001048227	NM_025575	NM_013592	NM_001048228	NM_026797	NM_001048229	NM_011521
chr2-164277108-164284811	SME	2		F, G	1	0	0	0	0	0	0	4	0	0	NM_133779	NM_011414	NM_001048227	NM_025575	NM_013592	NM_001048228	NM_026797	NM_001048229	NM_011521
chr2-164335814-164336478	S	1,2	C	F	1	0	0	0	0	0	0	0	0	0	NM_011521	NM_026323
chr2-164336489-164337247	SME	1,2	C	F	1	0	0	0	0	0	0	0	0	0	NM_011521	NM_026323
chr2-166370334-166372303	E	2		G	1	0	0	0	0	0	0	0	0	0	NR_015558	NM_177782
chr2-166374383-166377845	SE	2		G	1	0	0	0	0	0	0	1	0	0	NR_015558	NM_177782
chr2-166551308-166554721	E	2		G	1	0	0	0	0	0	0	1	0	0	NM_177782	NM_001085495	NM_023815
chr2-166567917-166569525	E	2		G	1	0	0	0	0	0	0	0	0	0	NM_177782	NM_001085495	NM_023815
chr2-167355094-167358037	SE	2		G	1	0	0	1	1	0	0	3	0	0	NM_170756	NM_011427
chr2-168615330-168618161	SME	2		F	1	0	0	1	0	0	0	2	0	0	NM_015731	NM_201396	NM_175303	NM_201395
chr2-168663914-168664566	E	2		F	1	0	0	0	0	0	0	0	0	0	NM_015731	NM_201396	NM_175303	NM_201395
chr2-168665323-168666382	SME	2		F	1	0	0	0	0	0	0	0	0	0	NM_015731	NM_201396	NM_175303	NM_201395
chr2-169884784-169885484	E	2		F	1	0	0	0	0	0	0	0	0	0	NM_001159683	NM_001033299
chr2-169990511-169992224	E	2		F	1	1	0	1	1	0	0	0	0	0	NM_001159683	NM_001033299
chr2-169998505-170002574	ME	2		F	1	0	0	0	0	0	0	0	0	0	NM_001159683	NM_001033299
chr2-170003960-170004618	E	2		F	1	0	0	0	0	0	0	0	0	0	NM_001159683	NM_001033299
chr2-170004984-170005966	E	2		F	1	0	0	0	0	0	0	0	0	0	NM_001159683	NM_001033299
chr2-170006237-170008380	ME	2		F	1	0	0	0	0	0	0	1	0	0	NM_001159683	NM_001033299
chr2-170009129-170011585	SME	2		F	1	0	0	0	0	0	0	1	0	0	NM_001159683	NM_001033299
chr2-172688655-172690005	SE	2		G	1	0	0	0	0	1	0	1	0	0	NM_007557
chr2-174935808-174936558	E	1	E		1	0	0	1	0	0	0	0	0	0	NM_001085546
chr2-25017639-25020425	SE	2		G	1	0	0	0	0	0	0	0	0	0	NM_172204	NM_025980	NM_026624	NM_001163626	NM_176834	NM_175286	NM_177344
chr2-28334461-28335291	SME	1	F		1	0	0	0	0	0	0	0	0	0	NM_027040	NM_139197	NM_001145836	NM_009058	NM_001145834	NM_001145835
chr2-31275125-31276751	E	1	A		1	0	0	0	0	0	0	1	0	0	NM_007494
chr2-31308515-31311117	ME	1	A		1	0	0	0	0	0	1	2	1	0	NM_007494
chr2-35341825-35344897	ME	1	A		1	0	0	0	0	1	0	1	0	0	NM_010283	NM_001080709	NM_001145821	NM_001114125
chr2-5980900-5982324	E	2		G	1	0	0	1	1	0	0	1	0	0	NM_001081132	NM_144883	NM_001159657
chr2-5991601-5993752	E	2		G	1	0	0	0	0	0	0	1	0	0	NM_001081132	NM_144883	NM_001159657
chr2-75473364-75475455	ME	1	F		1	0	0	0	0	0	0	1	0	0	NM_053263	NM_198090	NM_146130
chr2-84359173-84360583	ME	1	D		1	0	0	0	0	0	0	1	0	1	NM_018782	NM_011576
chr3-101098304-101099283	E	2		F	1	0	0	0	0	0	0	0	0	0	NM_013486	NM_207205
chr3-101290864-101292545	E	2		F	1	0	0	0	0	0	0	1	0	0	NM_207205	NM_144900
chr3-101354914-101356346	ME	2		F	1	0	0	0	0	0	0	0	0	0	NM_207205	NM_144900
chr3-10305071-10305897	ME	1	C		1	0	0	0	0	0	0	2	0	0	NM_024406	NM_029310	NM_025519
chr3-10356948-10357953	E	1	C		1	0	0	0	0	0	0	0	0	0	NM_018864	NM_029310	NM_025519	NM_001010834	NM_025512
chr3-10361389-10363126	ME	1	C		1	0	0	1	1	1	0	1	0	0	NM_018864	NM_029310	NM_025519	NM_001010834	NM_025512
chr3-107653157-107654294	ME	2		G	1	0	0	0	0	0	0	0	0	0	NM_133867	NM_001113530	NM_001113529	NM_007778	NM_010360
chr3-107796833-107800804	ME	2		E, G	1	0	0	1	1	0	0	0	0	0	NM_026672	NR_015459	NM_008184	NM_008183	NM_010359	NM_008141
chr3-127627674-127628329	M	2		G	1	0	0	0	0	0	0	0	0	0	NM_145964	NM_027482
chr3-128924497-128925396	ME	1	C		1	0	1	0	0	0	0	0	0	0	NM_001042504	NM_007934	NM_011098	NM_001042502
chr3-129176848-129178762	SME	1	F		1	0	0	0	0	0	0	0	0	0	NM_130450
chr3-129212659-129213317	E	1	F		1	0	0	0	0	0	0	0	0	0	NM_130450
chr3-131132597-131133228	S	2		G	1	0	0	0	0	0	0	0	0	0	NM_011863	NM_028943
chr3-135238710-135240473	E	1	A		1	0	0	0	0	0	0	1	0	0	NM_027288	NM_008689
chr3-144609912-144611318	ME	1	D		1	0	0	0	0	0	0	0	0	0	NM_001039222	NM_139148	NM_001033199
chr3-145294414-145297536	SME	1	A		1	0	0	0	0	0	0	1	0	0	NM_027770	NM_010516	NM_001081094
chr3-145305709-145306898	ME	1	A		1	0	0	0	0	0	0	0	0	0	NM_027770	NM_010516	NM_001081094
chr3-14998101-15001844	ME	1	C		1	0	0	2	2	2	0	3	0	0	NM_009801
chr3-26961622-26963957	SME	1	F		1	1	0	1	1	0	1	4	0	0	NM_029150	NM_007900
chr3-27057466-27061377	SME	1	F		1	0	0	0	0	0	0	1	0	0	NM_178772	NM_007900
chr3-32557621-32558235	E	2		G	1	0	0	0	0	0	0	0	0	0	NM_025316	NM_013531	NM_019673
chr3-32603269-32605826	ME	2		G	1	0	0	0	1	1	0	1	0	0	NM_025316	NM_013531	NM_019673
chr3-34599137-34600494	E	1	A		1	0	0	0	0	0	0	0	0	0	NM_011443	NR_015580
chr3-34643167-34645291	ME	1	A		1	0	0	1	1	1	0	2	0	0	NM_011443	NR_015580
chr3-41298396-41303003	SME	1,2	F	F	1	0	0	0	0	0	0	1	0	0	NM_172303	NM_001130184	NM_001130186	NM_001130185
chr3-51202595-51203214	E	2		G	1	0	0	0	0	0	0	2	0	0	NM_026358	NM_023502	NM_053089	NM_016858	NR_028121
chr3-88270824-88271500	S	1	F		1	0	0	0	0	0	0	0	0	0	NM_001163489	NM_007541	NM_031368	NM_001032298	NM_178696	NM_025928	NM_001037939	NM_001145877	NM_001145876	NR_027357	NM_001029890	NM_001163491	NM_013658	NM_001163490	NM_033526
chr3-88277098-88277921	S	1	F		1	0	0	0	0	0	0	0	0	0	NM_001163489	NM_007541	NM_001032298	NM_178696	NM_025928	NM_001037939	NM_001145877	NM_001145876	NR_027357	NM_001029890	NM_001163491	NM_013658	NM_001163490	NM_033526
chr3-88319824-88320808	SME	1	F		1	0	0	0	0	0	0	0	0	0	NM_001163489	NM_178696	NM_001145877	NM_001145876	NR_027357	NM_001029890	NM_001163491	NM_013658	NM_001163490	NM_033526	NM_019390	NM_025448	NM_001002011	NM_001111102
chr3-88329840-88332334	SME	1	F		1	0	0	0	0	0	0	0	0	0	NM_001163489	NM_008487	NM_001029890	NM_001163491	NM_013658	NM_001163490	NM_033526	NM_019390	NM_025448	NM_001002011	NM_001111102
chr3-88375944-88378765	ME	1	E, F		1	1	0	1	1	1	0	2	0	0	NM_008487	NM_019390	NM_025448	NM_001002011	NM_001111102	NM_016899	NM_031248
chr3-88393815-88397505	SME	1	E		1	0	0	0	0	0	0	2	0	0	NM_008487	NM_019390	NM_001002011	NM_001111102	NM_016899	NM_031248	NM_028814
chr3-89130688-89133643	SME	2		G	1	0	0	0	0	0	0	2	0	0	NM_183037	NM_001039466	NM_009057	NM_001162425	NM_010107	NM_010108	NM_001113331	NM_011368
chr3-9006603-9010600	ME	1	F		1	0	0	0	1	0	0	1	0	0	NM_025434	NM_001025263	NM_001025261	NM_009412	NM_001025264	NM_001025262
chr3-9036317-9038946	E	1	F		1	0	0	0	0	0	0	1	0	0	NM_001025263	NM_001025261	NM_009412	NM_001025264	NM_001025262
chr3-9047704-9050341	ME	1	F		1	0	0	0	1	0	0	0	0	0	NM_001025263	NM_001025261	NM_009412	NM_001025264	NM_001025262
chr3-9052930-9054500	ME	1	F		1	0	0	0	0	0	0	0	0	0	NM_001025263	NM_001025261	NM_009412	NM_001025264	NM_001025262
chr3-95437977-95442969	ME	1	F		1	0	0	0	0	1	0	2	0	1	NM_008562
chr3-95443374-95451133	ME	1	F		1	0	0	0	1	1	0	5	0	0	NM_008562
chr3-95451777-95460535	SME	1	F		1	0	0	1	0	1	0	6	1	0	NM_008562
chr3-95469620-95474321	ME	1,2	F	G	1	0	0	0	0	0	0	3	0	0	NM_008562	NM_144899	NM_026489	NM_019561	NM_146133	NM_001026212	NM_027931	NM_007899	NM_001163617	NM_001163618	NM_001163619	NM_001081293
chr3-95503640-95507133	SME	2		G	1	0	0	0	1	0	0	0	0	0	NM_144899
chr3-96377079-96378893	ME	1,2	D	G	1	0	0	0	0	0	0	1	0	0	NR_027845	NM_001163170	NM_001024851	NM_001102407	NM_025875	NM_001162388	NR_027844	NM_011069	NM_001162387	NM_001081053	NM_001081139
chr4-101059928-101061535	ME	1	F		1	0	0	0	0	0	0	1	0	0	NR_029537	NM_009647
chr4-107035391-107036073	E	2		G	1	0	0	0	0	0	0	1	0	0	NM_147221	NM_028355	NM_007860
chr4-115848416-115850561	SME	2		F	1	0	0	0	0	0	0	0	0	0	NM_001122959	NM_009015	NM_001122958	NM_181585	NM_026547	NM_133681
chr4-119898777-119899422	S	2		G	1	0	0	0	0	0	0	0	0	0	NM_010657	NM_007902	NM_194060
chr4-119899657-119900353	S	2		G	1	0	0	0	0	0	0	0	0	0	NM_010657	NM_007902	NM_194060
chr4-127018471-127020694	SME	1	C		1	0	0	0	0	0	0	1	0	0	NM_008126	NM_008120	NM_001160012
chr4-127021627-127025585	ME	1	C		1	0	0	0	1	1	0	1	0	0	NM_008126	NM_008120	NM_001160012
chr4-129854425-129855396	M	1	C		1	0	0	0	0	0	0	0	0	0	NM_001163027	NM_023476	NM_198959	NM_001168333
chr4-129974064-129975420	E	1	A		1	0	0	0	0	1	0	1	0	0	NM_025645	NM_010174	NM_001034872	NM_172702
chr4-130211945-130217030	SME	1	E		1	0	0	0	0	1	0	0	1	0	NM_001159605	NM_001159603	NM_001159606	NM_030722	NM_001159604	NR_028565
chr4-130464690-130467164	E	1	E		1	0	0	0	0	0	0	1	0	0	NM_010686	NM_010769
chr4-134290081-134291911	SME	2		G	1	0	0	0	0	1	0	0	0	0	NM_207237
chr4-134328387-134329814	E	2		G	1	0	0	0	0	0	0	1	0	0	NM_145554	NM_207237	NM_011270
chr4-134585770-134590903	ME	2		E	1	0	0	0	0	1	0	4	0	0	NM_019732
chr4-138000108-138002091	ME	2		G	1	1	0	1	0	1	0	1	0	0	NM_028176	NM_001081672	NM_025451
chr4-138002400-138006941	SE	2		G	1	0	0	0	0	1	0	1	0	0	NM_028176	NM_001081672	NM_025451
chr4-140825349-140832527	SME	1	F		1	0	0	0	0	3	0	1	0	0	NM_001085513	NM_010139
chr4-140833143-140836929	ME	1	F		1	0	0	0	0	0	0	1	0	0	NM_001085513	NM_010139
chr4-141235351-141237612	SME	1	F		1	0	0	0	0	0	0	0	0	0	NM_001081408	NM_145987	NM_133754	NM_001163256	NM_001033150	NM_001013780
chr4-146893927-146895239	M	1	B		1	1	1	0	0	0	1	1	0	0	NM_001014397
chr4-149608206-149609448	SME	1	C, F		1	0	0	0	0	0	0	0	0	0	NM_009802	NM_001025388	NM_023119	NM_001085492
chr4-151457207-151459295	S	2		F	1	0	0	0	0	0	0	0	0	0	NM_031867	NM_175152	NM_133879	NM_172705	NM_001145929	NM_001004156	NM_033042	NM_008236	NM_133348
chr4-154212576-154213995	ME	2		G	1	0	0	0	0	0	0	0	0	0	NM_172878	NM_013783
chr4-155507546-155508479	E	1	E		1	0	0	0	0	0	0	1	0	0	NM_172417	NM_029264	NR_029723	NR_029958	NR_030671	NR_029587
chr4-59286190-59286854	S	2		G	1	0	0	0	0	0	0	0	0	0	NM_011673	NM_001163288
chr4-59975722-59977982	ME	1	E		1	0	0	0	1	0	0	1	0	0	NM_021053	NM_001081285	NM_008648
chr4-73876718-73877823	E	1	F		1	0	0	0	0	0	0	0	0	0	NM_001172095	NM_144787
chr4-82999038-83000360	E	1	F		1	0	0	0	0	1	0	2	0	0	NM_029949	NM_027238
chr4-83058895-83060180	ME	1	F		1	0	0	0	0	0	0	0	0	0	NM_029949	NM_027238
chr4-83060274-83061072	ME	1	F		1	0	0	1	1	0	0	0	0	0	NM_029949	NM_027238
chr4-99302963-99304255	ME	1	C		1	1	0	1	2	1	0	1	0	1	NM_010425	NM_001081264
chr4-99308687-99309971	ME	1	C		1	0	0	0	1	0	0	0	0	0	NM_010425	NM_001081264
chr4-99316920-99317572	ME	1	C		1	0	0	0	0	2	0	2	0	0	NM_010425	NM_001081264
chr5-110898667-110904112	ME	2		G	1	1	0	1	1	0	0	4	0	1	NM_001142642	NM_028596	NM_198306
chr5-115844241-115845128	E	2		G	1	0	0	0	0	0	0	0	0	0	NM_011107	NM_008629	NM_019682	NM_029645	NM_007748
chr5-115853701-115855217	SME	2		G	1	0	0	1	0	0	0	1	0	0	NM_011107	NM_008629	NM_029645	NM_007748
chr5-115855851-115857199	SE	2		G	1	0	0	0	0	0	0	0	0	0	NM_011107	NM_008629	NM_029645	NM_007748
chr5-116881999-116883288	ME	1	A		1	0	0	0	0	0	0	0	0	0	NM_030704	NR_015595
chr5-121842872-121843568	E	2		G	1	0	0	0	0	0	0	0	0	0	NM_029912	NM_172722	NM_001163470	NM_001161626	NM_001161627	NM_172275
chr5-122595374-122596004	SME	2		C	1	0	0	0	0	0	0	0	0	0	NM_183307	NM_013636	NM_007804	NM_028752	NM_001042489
chr5-123483492-123485172	ME	1	F		1	0	0	0	0	0	0	0	0	0	NM_001005866	NM_001003953	NM_001039723
chr5-124353984-124354799	E	2		G	1	0	0	0	0	0	0	0	0	0	NM_026603	NM_001134767	NM_145070	NM_030701	NM_175520
chr5-125663757-125666580	SME	2		F	1	0	0	0	1	0	0	2	0	0	NM_011424
chr5-125673774-125676938	SE	2		F	1	0	0	0	0	1	0	1	0	0	NM_011424
chr5-127708448-127709463	SE	2		G	1	0	0	0	0	0	0	0	0	0	NM_175432
chr5-130268025-130268782	ME	2		E	1	0	0	0	0	0	0	1	1	0	NR_003681	NM_009838	NM_028826	NM_172462	NM_026445
chr5-135042602-135043751	SE	2		G	1	0	0	0	0	0	0	2	0	0	NM_001039162	NM_020022	NM_009990	NM_001013751
chr5-135446138-135447952	ME	1	B		1	0	0	1	1	0	0	1	0	0	NM_029681	NM_009902	NM_194065	NM_145215	NM_016801	NM_020504	NM_025362	NM_009903
chr5-135448625-135450573	E	1	B		1	0	0	0	1	0	0	1	0	0	NM_029681	NM_009902	NM_194065	NM_145215	NM_016801	NM_020504	NM_025362	NM_009903
chr5-136269125-136271610	SME	1	A		1	0	0	0	0	0	0	0	0	0	NM_021403	NM_029659	NM_172541	NM_013560
chr5-136281786-136282476	E	1	A		1	0	0	0	0	1	0	1	0	0	NM_021403	NM_029659	NM_172541	NM_013560
chr5-136282585-136283235	E	1	A		1	0	0	0	0	1	0	1	0	0	NM_021403	NM_029659	NM_172541	NM_013560
chr5-136415683-136417225	ME	1	F		1	0	0	0	0	0	0	1	0	0	NM_011776	NM_018871	NM_023742	NM_175309
chr5-138217142-138218232	SE	2		F	1	0	0	0	0	0	0	0	0	0	NM_027242	NM_178162	NM_145566	NM_175521	NM_001005426
chr5-140315298-140315927	S	2		C	1	0	0	0	0	0	0	0	0	0	NM_144914	NM_026748	NM_025604	NM_001161548	NM_175522
chr5-145424982-145426563	SE	2		C	1	0	0	0	0	0	0	1	0	0	NM_177735
chr5-24156949-24157861	E	2		G	1	0	0	0	0	0	0	1	0	0	NM_016736	NR_033188	NM_177676	NM_013853	NM_025891
chr5-30045926-30048990	ME	1	F		1	0	0	0	1	0	0	2	0	0	NM_001127367	NM_011847	NM_001037941	NM_001037940
chr5-35753721-35754468	SE	2		G	1	0	0	0	0	0	0	0	0	0	NM_153107	NM_010445
chr5-36081449-36084538	SME	1	E		1	0	0	0	0	0	0	1	0	0	NM_030127	NM_177678	NM_001042615	NM_194344
chr5-44338254-44341578	ME	1	E		1	0	0	0	0	0	0	0	0	0	NM_001163578	NM_008009	NM_007646	NM_001163585	NM_001163577	NM_001163584	NM_008935	NM_001163583	NM_001163582	NM_001163581
chr5-53897784-53898889	M	1	B		1	0	0	0	0	0	0	0	0	0	NM_001080927	NM_001080928	NM_009035
chr5-53900067-53902334	ME	1	B		1	0	0	0	0	1	0	1	0	0	NM_001080927	NM_001080928	NM_009035
chr5-53929643-53930749	E	1	B		1	0	0	0	0	0	0	0	0	0	NM_001080927	NM_001080928	NM_009035
chr5-53931068-53937114	ME	1	B		1	0	0	0	1	0	0	3	0	1	NM_001080927	NM_001080928	NM_009035
chr5-53941682-53945705	ME	1	B		1	0	0	0	0	0	0	1	1	0	NM_001080927	NM_001080928	NM_009035
chr5-54065003-54065670	M	1	B		1	0	0	0	1	0	0	0	0	0	NM_009827	NM_001080927	NM_001080928	NM_009035
chr5-64403952-64404576	E	1	C		1	0	0	0	0	0	0	0	0	0	NM_145923	NM_025700
chr5-65438282-65438928	SM	2		C	1	0	0	0	0	0	0	0	0	0	NM_011604	NM_175174
chr5-77680978-77685663	ME	2		D	1	0	0	0	0	0	0	1	2	0	NM_011263	NM_183284	NM_153798
chr5-77688199-77692409	ME	2		D	1	1	0	1	1	0	0	1	0	0	NM_011263	NM_183284	NM_153798
chr6-122292091-122298568	ME	1	B		1	1	0	1	1	0	0	2	0	1	NM_007905	NM_016970	NM_001042623
chr6-122567069-122567845	SE	1	B, C		1	0	0	0	0	0	0	0	0	0	NM_031159	NM_139218	NM_008108	NM_001134391	NM_001080945	NM_028016
chr6-122574045-122574764	S	1	B, C		1	1	0	1	1	0	0	0	0	0	NM_031159	NM_139218	NM_008108	NM_001134391	NM_001080945	NM_028016
chr6-122583144-122583787	ME	1	B		1	0	0	0	0	0	0	0	0	0	NM_031159	NM_008108	NM_001134391	NM_001080945	NM_028016
chr6-122611994-122612824	ME	1	B		1	0	0	0	0	0	0	0	0	0	NM_031159	NM_008108	NM_001134391	NM_001080945	NM_028016
chr6-122651213-122654587	SME	1	B		1	1	0	1	1	2	0	1	0	2	NM_008108	NM_001080945	NM_028016
chr6-122654625-122655547	ME	1	B		1	0	0	0	0	0	0	0	0	0	NM_008108	NM_001080945	NM_028016
chr6-124739159-124740301	SME	1	E		1	0	0	0	0	0	0	1	0	0	NM_013545	NM_013539	NM_013536	NR_029554	NR_029792	NR_024201	NM_001077705	NM_013538	NM_013535	NM_007881	NM_013509	NM_013588
chr6-124745652-124747410	ME	1	E		1	0	0	0	0	0	0	0	0	0	NM_013545	NM_013539	NM_013536	NR_029554	NR_029792	NR_024201	NM_001077705	NM_013538	NM_013535	NM_007881	NM_013509	NM_013588
chr6-124849571-124851665	E	2		C	1	0	0	0	0	1	0	0	0	0	NM_175696	NM_145385	NM_009415	NM_013700	NM_013530	NM_001170341	NM_013534	NM_013533	NM_013488	NM_001145927	NM_001145926
chr6-124869663-124872187	SME	2		C	1	0	0	0	0	0	0	1	0	0	NM_175696	NM_145385	NM_013700	NM_013530	NM_001170341	NM_013534	NM_013533	NM_013488	NM_026988	NM_008479	NM_001145927	NM_001145926	NM_175557
chr6-124888125-124891442	ME	2		C	1	0	0	0	0	0	0	1	0	0	NM_175696	NM_013530	NM_013534	NM_013533	NM_013488	NM_026988	NM_008479	NM_001145927	NM_001145926	NM_175557
chr6-124892948-124893633	E	2		C	1	0	0	0	0	0	0	1	0	0	NM_175696	NM_013534	NM_013533	NM_013488	NM_026988	NM_008479	NM_001145927	NM_001145926	NM_175557	NM_133345
chr6-124939588-124940648	SE	2		C	1	0	0	0	0	0	0	0	0	0	NM_175696	NM_026988	NM_008479	NM_001145927	NM_001145926	NM_175557	NM_016845	NM_133345	NM_012003	NM_001164089	NM_001127340	NM_001163269	NM_001163268
chr6-125334512-125335909	E	2		G	1	0	0	0	0	0	0	0	0	0	NM_010736	NM_009446	NM_198604
chr6-127195532-127196800	SE	2		G	1	0	0	0	0	0	0	0	0	0	NM_009829
chr6-145039914-145044151	E	1	A, C		1	0	0	0	0	2	0	2	0	0	NM_007532	NM_001024468	NM_008511
chr6-145053478-145055400	ME	1	A, C		1	0	0	0	0	0	0	1	0	0	NM_007532	NM_001024468	NM_008511
chr6-148903503-148907638	ME	1	F		1	1	0	0	1	0	0	1	0	0	NM_181541	NM_019643
chr6-24645941-24647138	SE	2		F	1	0	0	0	0	1	0	1	0	0	NM_009241	NM_028459	NM_028920	NM_001167745	NM_029848	NM_001079875
chr6-30301127-30301841	S	2		F	1	0	0	0	0	0	0	0	0	0	NM_029742	NM_001170345	NM_001169576	NM_009459
chr6-30301853-30307780	SME	2		F	1	0	0	0	0	0	0	1	0	0	NM_029742	NM_001170345	NM_001169576	NM_009459
chr6-38207340-38208774	S	2		G	1	0	0	0	0	0	0	0	0	0	NM_194061
chr6-49223303-49228667	SME	2		G	1	0	0	0	0	0	0	0	0	0	NM_023670	NM_175098	NM_198102	NM_001172216	NM_172727
chr6-66978048-66981708	ME	1	F		1	0	0	0	0	0	0	3	0	0	NM_025278	NM_007836
chr6-67058108-67058768	E	1	F		1	0	0	0	0	0	0	1	0	0	NM_007836
chr6-67062860-67064686	ME	1	F		1	1	0	0	0	1	0	2	0	0	NM_007836
chr6-67078687-67079334	SE	1	F		1	0	0	0	0	0	0	0	0	0	NM_007836
chr6-72488137-72488975	SME	2		G	1	0	0	0	0	0	0	0	0	0	NM_007599	NM_145569	NM_026159	NM_001042534
chr6-7646013-7646857	E	1	F		1	0	0	0	0	0	0	1	0	0	NM_012055
chr6-7656292-7657513	ME	1	F		1	0	0	0	0	1	0	0	0	0	NM_012055
chr6-7702605-7703247	E	1	F		1	0	0	1	0	0	0	1	0	1	NM_012055	NM_052993
chr6-88956864-88958262	SME	2		D	1	0	0	0	0	0	0	1	0	0	NM_175017
chr6-89009140-89010033	S	2		D	1	0	0	1	1	0	0	1	0	0	NM_175017	NM_001033491
chr6-92200952-92201987	E	1	C		1	0	0	0	0	0	0	0	0	0	NM_025578	NM_030081	NM_009426
chr7-123336082-123338521	M	1	E		1	0	0	0	0	0	0	0	0	0	NM_172743
chr7-123339585-123340737	M	1	E		1	0	0	0	0	0	0	0	0	0	NM_172743
chr7-123364688-123365311	M	1	E		1	0	0	0	0	0	0	0	0	0	NM_172743
chr7-123384609-123385834	M	1	E		1	0	0	0	0	0	0	0	0	0	NM_172743
chr7-123426060-123427323	ME	1	E		1	0	0	0	0	0	0	0	0	0	NM_172743
chr7-123427701-123432933	SME	1	E		1	0	0	0	1	1	0	2	0	0	NM_172743
chr7-130353306-130356412	ME	1	E		1	1	0	1	0	0	0	1	0	0	NM_146198
chr7-134363671-134371859	ME	1	E		1	0	0	1	2	0	0	4	0	1	NM_009259	NM_146201	NM_001037810	NM_017461	NM_027353	NM_177362	NM_008400	NM_144522
chr7-135726682-135727300	S	2		G	1	0	0	0	0	0	0	0	0	0	NM_178641
chr7-140087842-140088940	M	2		G	1	0	0	0	0	0	0	1	0	0	NM_212473	NM_028095	NM_207302
chr7-148143769-148145530	ME	1	A, E		1	0	0	1	1	1	0	1	0	0	NM_022433	NM_007751	NM_026820	NM_001127351	NM_001112715	NM_030694	NM_053088
chr7-148148904-148150083	ME	1	A, E		1	0	0	0	0	0	0	0	0	0	NM_022433	NM_007751	NM_026820	NM_001127351	NM_001112715	NM_030694	NM_053088	NM_177897
chr7-148158833-148160159	ME	1	A		1	0	0	0	0	0	0	0	0	0	NM_022433	NM_007751	NM_001127351	NM_030694	NM_053088	NM_177897
chr7-148174645-148178351	E	1	A, B		1	0	0	0	0	0	0	0	1	0	NM_007751	NM_030694	NM_053088	NM_001162924	NM_177897	NM_019762
chr7-148556027-148560128	ME	1	F		1	0	0	0	0	0	0	1	0	0	NM_028069	NM_001114322	NM_016874	NM_011328	NM_011528	NM_001101644	NR_027769	NR_027770	NM_025802	NM_026020	NM_001163689	NR_028142	NM_177280	NM_001025103	NM_009842	NM_001111050	NM_001111049
chr7-150691914-150692955	ME	2		G	1	0	0	0	0	0	0	0	0	0	NM_009876	NM_001161624	NM_009434
chr7-152035700-152038266	E	1	A		1	0	0	0	0	0	0	1	0	0	NM_028184	NM_008003	NM_010202
chr7-16814779-16815905	ME	1	F		1	0	0	0	0	0	1	1	0	0	NM_027883	NM_133234
chr7-25664673-25666346	ME	1	F		1	0	0	1	1	1	0	2	0	0	NM_182785	NM_001130151	NM_023133	NM_007655	NM_008488	NM_001130150	NM_001130153	NM_001130152
chr7-25939229-25941922	ME	2		C	1	0	0	0	0	1	0	0	0	0	NM_008168	NM_001163556	NM_011138	NM_001163554	NM_001163555	NM_175436
chr7-25953404-25954144	S	2		C	1	0	0	0	0	0	0	1	0	0	NM_008168	NM_001163556	NM_011138	NM_001163554	NM_001163555	NM_175436
chr7-26045460-26050711	ME	2		D	1	0	0	0	1	1	0	1	0	0	NM_001081294	NM_027882	NM_001110131	NM_001110132	NM_001160400	NM_183311	NM_207677	NM_010155	NM_001031667
chr7-26059302-26062470	SME	2		D	1	0	0	0	0	0	0	1	0	0	NM_001081294	NM_027882	NM_001110131	NM_001110132	NM_001160400	NM_183311	NM_207677	NM_010155	NM_001031667
chr7-29165194-29168207	SME	1,2	F	F	1	0	0	0	0	1	0	0	0	0	NM_138752	NM_019458	NM_175033	NM_007866	NM_025616	NM_013676	NM_022024	NM_001039192	NM_030562	NM_001141921	NM_011756	NM_001083912
chr7-29460035-29463662	SME	1	C		1	0	0	0	0	0	0	1	0	0	NM_022432	NM_027470	NM_001163702	NM_207238	NM_175319	NM_015796	NM_023637	NM_001122766	NM_001122765
chr7-30984314-30985769	SME	1	F		1	0	0	0	0	0	0	1	0	0	NM_001081114	NM_011980	NM_027259	NM_009795
chr7-31867611-31869515	E	2		E	1	0	0	0	0	0	0	0	0	0	NM_022007	NM_008761	NM_001111073	NM_052991	NM_194321	NM_052992	NM_019503	NM_008557
chr7-31869688-31871777	SE	2		E	1	0	0	0	0	0	0	0	0	0	NM_022007	NM_008761	NM_001111073	NM_052991	NM_194321	NM_052992	NM_019503	NM_008557
chr7-31939657-31941874	SME	2		E	1	0	0	0	0	0	0	1	0	0	NM_008557	NM_008281	NM_001110252	NM_027898	NM_011322
chr7-31946953-31948165	E	2		E	1	0	0	0	0	0	0	1	0	0	NM_008557	NM_008281	NM_001110252	NM_027898	NM_011322
chr7-3266723-3267455	M	1	B		1	0	0	0	1	1	0	1	0	0	NM_001033431	NM_001004153	NM_001093766	NM_016969	NM_001093764	NM_001093765	NM_011102	NM_133189
chr7-38907812-38911295	S	1	F		1	0	0	0	0	0	0	0	0	0	NM_007633	NM_001085385	NM_028166
chr7-4770503-4776451	E	1	A		1	0	0	1	0	1	0	1	0	1	NM_170759	NM_001142792	NM_177887	NM_008350	NM_183405	NM_183406	NM_172895	NM_001101598	NM_029384	NM_133777
chr7-50802320-50803321	ME	1	F		1	0	0	1	1	0	0	0	0	0	NM_028737	NM_001164518	NM_001008549	NM_172482	NM_021293	NM_028913	NM_001111058	NM_028236
chr7-54093199-54096105	SE	1	F		1	0	0	0	0	1	0	1	0	0	NM_001167864	NM_009117	NM_001136069	NM_010699	NM_013580	NM_001005247	NM_001005248
chr7-6171016-6172012	SE	2		F	1	0	0	0	0	0	0	0	0	0	NM_001013012	NM_133204	NM_001024928
chr7-80467921-80468561	E	2		C	1	0	0	0	0	0	0	1	0	0	NM_177740
chr7-87305040-87306830	SE	1	A		1	0	0	0	0	0	0	1	0	0	NM_173011	NM_013659	NM_178752	NM_177765
chr7-87975289-87976156	ME	2		G	1	0	0	0	0	0	0	0	0	0	NM_016721	NM_009553
chr8-122930820-122934519	SME	2		F	1	0	0	0	0	0	0	1	0	0	NM_198671
chr8-122953519-122954531	E	2		F	1	0	0	0	0	0	0	1	0	0	NM_198671
chr8-122961536-122962197	E	2		F	1	0	0	0	0	0	0	0	0	0	NM_001145897	NM_198671	NM_001145896
chr8-123519342-123520049	E	2		G	1	0	0	0	0	0	0	0	0	0	NM_010426
chr8-123736696-123737578	SE	2		G	1	0	0	0	0	0	0	0	0	0	NM_008024	NM_013519
chr8-124212140-124213050	SE	2		C, F	1	0	0	0	0	0	0	0	0	0	NM_080855	NM_020605
chr8-124217272-124218636	SE	2		C, F	1	0	0	0	0	0	0	0	0	0	NM_080855	NM_020605
chr8-124221680-124222847	SE	2		C, F	1	0	0	0	0	0	0	0	0	0	NM_080855	NM_020605
chr8-128497274-128499189	M	1	C		1	0	0	0	0	0	0	0	0	0	NM_175561	NM_008430
chr8-18894463-18895131	E	1	A		1	0	0	0	0	0	0	0	0	0	NM_173189	NM_181683	NM_001113350	NM_176951	NM_026792	NM_183039
chr8-18896716-18898053	ME	1	A		1	0	0	0	0	0	0	0	0	0	NM_173189	NM_181683	NM_001113350	NM_176951	NM_026792	NM_183039
chr8-18905712-18907885	E	1	A		1	1	0	0	0	1	0	0	0	0	NM_181683	NM_001113350	NM_176951	NM_026792	NM_183039
chr8-18917233-18917852	E	1	A		1	0	0	0	0	0	0	2	0	0	NM_181683	NM_001113350	NM_176951	NM_026792	NM_183039
chr8-34756825-34757776	SME	2		F	1	0	0	0	1	0	0	1	0	0	NM_001167922	NM_010344	NM_178648	NM_001167921	NM_026584
chr8-35790504-35791104	E	1	F		1	1	0	1	0	0	0	1	0	0	NM_176933
chr8-35791218-35792091	E	1	F		1	0	0	0	0	0	0	1	0	0	NM_176933
chr8-37599850-37603197	ME	1	F		1	0	0	1	1	0	0	3	0	1	NM_176952	NM_015802
chr8-37620669-37623362	ME	1	F		1	0	0	0	0	0	0	0	0	0	NM_176952	NM_015802
chr8-44261926-44264888	ME	1	E		1	0	0	0	0	0	0	1	0	0	NM_177742	NM_001160412
chr8-44411280-44411993	E	1	F		1	0	0	0	0	0	0	0	0	0	NM_009556
chr8-71698643-71701449	SME	2		E	1	0	0	0	0	0	0	0	0	0	NM_153054	NM_172491	NM_001013379	NM_199364
chr8-72673907-72675107	SME	2		D	1	0	0	0	0	0	0	1	0	0	NM_008578	NM_001168290	NM_001045484	NM_145597	NM_007789	NM_011266	NM_001025589	NM_172755
chr8-73188851-73191747	ME	2		E, G	1	0	0	0	0	1	0	1	0	0	NM_010592	NM_015816	NM_133772	NM_023217	NM_201607	NM_011819	NM_009001	NM_001166399
chr8-74784633-74785302	E	1	F		1	0	0	0	0	0	0	0	0	0	NM_008452	NM_001080812
chr8-74788710-74790332	E	1	F		1	0	0	0	0	0	0	0	0	0	NM_008452	NM_001080812
chr8-74828999-74831519	E	1	F		1	0	0	0	0	0	0	0	0	0	NM_008452	NM_001080812
chr8-74834014-74836222	ME	1	F		1	1	0	1	1	0	0	1	0	0	NM_008452	NM_001080812
chr8-74837584-74841070	ME	1	F		1	1	0	1	1	1	0	1	1	0	NM_008452
chr8-77844367-77845047	E	2		G	1	0	0	0	1	1	0	0	0	0	NM_029182
chr8-85828850-85829513	E	2		G	1	0	0	0	0	0	0	0	0	0	NM_026233	NM_009904
chr8-86532228-86532964	E	2		D	1	0	0	0	0	0	0	1	0	1	NM_009055	NM_028877	NR_030490
chr8-86709948-86712332	SME	2		D	1	0	0	0	1	1	0	2	1	0	NM_194059	NM_145970	NM_172502	NR_029740	NR_029741	NR_029746	NR_029821	NR_030534
chr8-90497715-90500001	ME	1	A		1	0	0	0	1	1	0	2	1	0	NM_033327
chr8-90505968-90507250	M	1	A		1	0	0	0	0	0	0	0	0	0	NM_033327
chr8-90787213-90788010	ME	2		C, E	1	0	0	0	0	0	0	0	0	0	NM_001109756	NM_007406	NM_001037724	NM_001037723
chr8-93347504-93350418	ME	1	A		1	0	0	0	0	0	1	1	0	0	NM_177224
chr8-97223117-97223921	E	2		G	1	0	0	0	0	0	0	0	0	0	NM_028221	NM_009137	NM_009142	NM_026385
chr9-108169782-108170439	SME	1,2	B	F	1	0	0	0	0	0	0	0	0	0	NM_007567	NM_010017	NM_025449	NM_001013814	NM_008160	NM_016802	NM_011678
chr9-120502047-120502838	ME	2		F	1	0	0	0	0	0	0	0	0	0	NM_026892	NM_178676	NM_025974
chr9-21118949-21121615	ME	1	B, C		1	0	0	0	0	0	0	0	1	0	NM_016679	NM_001110306	NM_001110307	NM_001110305	NM_145416	NM_152808	NM_001042707	NM_053190	NM_001042709	NM_010561	NM_001042708	NM_009878	NM_001110300	NM_009678	NM_021888
chr9-22120003-22120929	ME	2		G	1	0	0	0	1	1	0	1	0	1	NM_181419	NM_145612	NM_026739
chr9-22126006-22127990	ME	2		G	1	0	0	0	0	0	0	0	1	0	NM_181419	NM_145612	NM_026739
chr9-31028900-31029565	SM	1	C		1	0	0	0	0	0	0	0	0	0	NM_011176	NM_009691	NM_001102455	NM_001102456	NM_001101597	NM_001080817
chr9-32452743-32454389	SM	2		G	1	0	0	0	0	0	0	0	0	0	NM_001038642	NM_011808
chr9-37291664-37293122	ME	1	C		1	0	0	0	1	0	0	0	0	0	NM_001164767	NM_146222	NM_020518	NM_027102
chr9-43792269-43794017	M	2		G	1	0	0	0	0	0	0	0	0	0	NM_198092	NM_009382	NM_016808	NM_198091
chr9-43796570-43798911	SME	2		G	1	0	0	0	0	0	0	2	1	0	NM_198092	NM_009382	NM_016808	NM_198091
chr9-43932578-43937670	SME	2		G	1	0	0	0	0	0	0	1	1	0	NM_153762	NM_023061
chr9-47721606-47724849	S	2		F	1	0	0	0	0	0	0	0	0	0	NM_001025600	NM_207676	NM_018770	NM_207675
chr9-48697210-48698395	SME	2		G	1	1	0	0	0	0	0	1	0	0	NM_175482	NM_001033324
chr9-58114356-58115634	ME	1	A		1	0	0	0	0	0	0	0	0	0	NM_177193	NM_001161538	NM_001161540	NM_001161541	NM_001161539	NM_001161536	NM_001161537	NM_001161535	NM_178087	NM_008884
chr9-58130405-58133501	ME	1	A		1	0	0	0	0	0	0	1	1	0	NM_177193	NM_001161538	NM_001161540	NM_001161541	NM_001161539	NM_001161536	NM_001161537	NM_001161535	NM_178087	NM_008884
chr9-61140096-61142234	ME	2		F	1	0	0	0	2	0	0	2	0	0	NM_001083928	NM_001083927	NM_009389
chr9-61146981-61149578	E	2		F	1	0	0	0	0	0	0	0	0	0	NM_001083928	NM_001083927	NM_009389
chr9-61161908-61162682	E	2		F	1	0	0	0	0	0	0	0	0	0	NM_001083928	NM_001083927	NM_009389
chr9-61177606-61178711	M	2		F	1	0	0	0	0	0	0	0	0	0	NM_001083928	NM_001083927	NM_009389
chr9-61213505-61215632	SE	2		F	1	0	0	0	0	0	0	3	0	0	NM_001083928	NM_001083927	NM_009389
chr9-61281605-61282220	E	2		F	1	0	0	0	0	0	0	0	0	0	NM_009389	NM_001083928	NM_001083927
chr9-61293285-61294068	E	2		F	1	0	0	0	0	0	0	0	0	0	NM_009389	NM_001083928	NM_001083927
chr9-61318035-61319428	E	2		F	1	1	0	1	0	0	0	2	0	0	NM_009389	NM_001083928	NM_001083927
chr9-61949531-61950158	E	2		E	1	0	0	0	0	0	0	0	0	0	NM_028748	NM_033320
chr9-65453300-65455869	SME	1	F		1	0	0	0	0	1	0	1	0	0	NM_028030	NM_153119	NM_010952
chr9-65467150-65469994	SE	1	F		1	0	0	0	0	0	0	0	0	0	NM_028030	NM_153119	NM_010952
chr9-66124248-66125254	ME	2		F	1	0	0	0	0	0	0	1	0	0	NM_145617
chr9-74756069-74758057	SME	2		F	1	0	0	0	0	0	0	1	0	0	NM_153584	NM_001113283
chrX-132840093-132841630	M	1	F		1	0	0	0	1	0	0	1	0	0	NM_009052
chrX-163650370-163651697	E	1	A		1	0	0	0	0	0	0	0	0	0	NM_021278
chrX-33746974-33747614	SE	2		D, G	1	0	0	0	0	0	0	0	0	0	NM_133990	NM_028325
chrX-45656793-45660222	E	2		G	1	0	0	0	0	0	0	1	0	0	NM_178782	NM_172465
chrX-55266690-55268253	ME	1	A		1	0	0	0	2	0	0	2	0	0	NM_009575
chrX-7005032-7008424	ME	1	A		1	0	0	0	0	0	0	2	0	0	NM_019461	NR_027925	NR_027924
chrX-70839365-70840658	SE	1	A		1	0	0	0	0	0	0	0	0	0	NM_029352	NM_001142810	NM_001142809	NM_133987
chrX-77003672-77004272	ME	1	A		1	0	0	0	0	0	0	0	0	0	NM_028025
chrX-7759671-7760668	ME	1	F		1	0	0	0	1	0	0	0	0	0	NM_016809	NM_009515	NM_026137	NR_029428	NM_172478	NM_001166410	NM_001166411	NM_001166409	NM_172479	NM_001166437
chrX-98675697-98679069	ME	2		F	1	0	0	0	0	1	0	1	0	1	NM_019831	NM_001081008
chr1-120521310-120522321	E	1	F		0	1	0	0	1	0	0	1	0	0	NM_023755
chr1-120589717-120590331	E	1	F		0	0	0	0	0	0	0	0	0	0	NM_177548	NM_001081276	NM_029709	NM_023755
chr1-120594866-120595515	S	1	F		0	0	0	0	0	0	0	0	0	0	NM_177548	NM_001081276	NM_029709	NM_023755
chr1-120616003-120621161	S	1	F		0	0	0	0	0	0	0	0	0	0	NM_023755
chr1-120621200-120621819	S	1	F		0	0	0	0	0	0	0	0	0	0	NM_023755
chr1-120625972-120626703	M	1	F		0	0	0	0	0	0	0	1	0	0	NM_023755
chr1-120652478-120653080	E	1	F		0	0	0	0	0	0	0	0	0	0	NM_023755	NM_001081125
chr1-120653126-120653942	ME	1	F		0	0	0	0	0	0	0	1	0	0	NM_023755	NM_001081125
chr1-120655539-120656967	S	1	F		0	0	0	0	0	0	0	0	0	0	NM_023755	NM_001081125
chr1-121548158-121548983	S	2		F	0	0	0	0	0	0	0	0	0	0	NM_001113416	NM_145506
chr1-130434036-130434665	S	2		G	0	0	0	0	0	0	0	0	0	0	NM_009911
chr1-130448114-130448757	S	2		G	0	0	0	0	0	0	0	0	0	0	NM_009911
chr1-130565668-130566283	S	2		G	0	0	0	0	0	0	0	0	0	0	NM_009911
chr1-13080399-13082951	E	1	C		0	0	0	0	0	0	0	0	0	0	NM_001077695	NM_001081209	NM_008678
chr1-13090205-13091415	E	1	C		0	0	0	0	0	0	0	1	0	0	NM_001077695	NM_001081209	NM_008678
chr1-13093264-13093977	SME	1	C		0	0	0	0	0	0	0	0	0	0	NM_001077695	NM_001081209	NM_008678
chr1-13094076-13095977	SME	1	C		0	0	0	0	0	1	0	2	0	0	NM_001077695	NM_001081209	NM_008678
chr1-13097117-13097928	E	1	C		0	0	0	0	0	0	0	0	0	0	NM_001077695	NM_001081209	NM_008678
chr1-13121317-13122011	E	1	C		0	0	0	0	0	0	0	1	0	0	NM_001081209
chr1-13122120-13122778	E	1	C		0	0	0	0	0	0	0	1	0	0	NM_001081209
chr1-13123250-13124423	E	1	C		0	0	0	0	0	0	0	0	0	0	NM_001081209
chr1-13124556-13125212	E	1	C		0	0	0	0	0	0	0	0	0	0	NM_001081209
chr1-134231469-134232766	ME	2		G	0	0	0	0	0	0	0	0	0	0	NM_172516
chr1-134233196-134234137	E	2		G	0	0	0	0	0	0	0	0	0	0	NM_172516
chr1-134234703-134235479	E	2		G	0	0	0	0	0	0	0	0	0	0	NM_172516
chr1-134237863-134240357	SE	2		G	0	0	0	0	0	1	0	1	0	1	NM_172516
chr1-134300414-134301022	S	2		G	0	0	0	0	0	0	0	0	0	0	NM_172516	NM_178874	NM_172517
chr1-134307020-134307693	E	2		G	0	0	0	0	0	0	0	0	0	0	NM_172516	NM_029025	NM_178874	NM_172517
chr1-134308057-134308665	M	2		G	0	0	0	0	0	0	0	0	0	0	NM_172516	NM_029025	NM_178874	NM_172517
chr1-134865404-134866050	E	2		G	0	0	0	0	0	0	0	0	0	0	NM_001099276
chr1-134873358-134882576	ME	2		G	0	1	0	0	1	0	0	1	0	0	NM_001099276
chr1-134925226-134927170	S	2		G	0	0	0	0	0	0	0	0	0	0	NM_008575	NM_001099276
chr1-134932714-134933347	E	2		G	0	0	0	0	0	0	0	0	0	0	NM_008575	NM_001099276	NM_133819
chr1-134935430-134936104	E	2		G	0	0	0	0	0	0	0	0	0	0	NM_008575	NM_001099276	NM_133819
chr1-135055570-135056353	S	2		E	0	0	0	0	0	0	0	0	0	0	NM_001160268	NM_182930
chr1-135074019-135074953	E	2		E	0	0	0	0	0	0	0	0	0	0	NM_001160268	NM_182930
chr1-135084292-135087831	SME	2		E	0	0	0	0	0	1	0	1	0	0	NM_001160268	NM_182930
chr1-135092063-135093527	S	2		E	0	0	0	0	0	0	0	0	0	0	NM_001160268	NM_182930
chr1-135096268-135097492	S	2		E	0	0	0	0	0	0	0	0	0	0	NM_001160268	NM_182930
chr1-135097725-135098561	SE	2		E	0	0	0	0	0	0	0	0	0	0	NM_001160268	NM_182930
chr1-135100671-135102338	SE	2		E	0	0	0	0	0	0	0	1	0	0	NM_001160268	NM_182930
chr1-135108431-135110847	SME	2		E	0	0	0	0	0	0	0	0	0	0	NM_026680	NM_001160268	NM_182930
chr1-135112722-135113331	E	2		E	0	0	0	0	0	0	0	0	0	0	NM_026680	NM_001160268	NM_182930
chr1-135113537-135114157	S	2		E	0	0	0	0	0	0	0	0	0	0	NM_026680	NM_001160268	NM_182930
chr1-135115162-135116253	S	2		E	0	0	0	0	0	0	0	0	0	0	NM_026680	NM_001160268	NM_182930
chr1-135117403-135118062	S	2		E	0	0	0	0	0	0	0	0	0	0	NM_026680	NM_001160268	NM_182930
chr1-135122449-135123217	SE	2		E	0	0	0	0	0	0	0	0	0	0	NM_026680	NM_001160268	NM_182930
chr1-135125514-135126132	S	2		E	0	0	0	0	0	0	0	0	0	0	NM_026680	NM_001160268	NM_182930	NM_178260
chr1-135129176-135129845	S	2		E	0	0	0	0	0	0	0	0	0	0	NM_026680	NM_001160268	NM_182930	NM_178260
chr1-135132952-135134300	SE	2		E	0	0	0	0	0	1	0	0	0	0	NM_026680	NM_001160268	NM_182930	NM_178260
chr1-135134719-135135345	S	2		E	0	0	0	0	0	0	0	0	0	0	NM_026680	NM_001160268	NM_182930	NM_178260
chr1-135137423-135138259	S	2		E	0	0	0	0	0	0	0	0	0	0	NM_026680	NM_001160268	NM_182930	NM_178260
chr1-135656485-135657529	S	2		E	0	0	0	0	0	0	0	0	0	0	NM_172842	NM_144530	NM_001166552	NM_001159649	NM_001167949	NM_213616
chr1-135658063-135660414	SE	2		E	0	0	0	0	0	0	0	0	0	0	NM_172842	NM_001159649	NM_001167949	NM_213616
chr1-135662648-135663278	S	2		E	0	0	0	0	0	0	0	0	0	0	NM_172842	NM_001159649	NM_001167949	NM_213616
chr1-135668322-135669270	S	2		E	0	0	0	0	0	0	0	0	0	0	NM_172842	NM_001159649	NM_001167949	NM_213616
chr1-135673831-135674909	ME	2		E	0	0	0	0	0	1	0	0	0	0	NM_172842	NM_001159649	NM_001167949	NM_213616
chr1-135678955-135679583	S	2		E	0	0	0	0	0	0	0	0	0	0	NM_172842	NM_001159649	NM_001167949	NM_213616
chr1-135686442-135687075	S	2		E	0	0	0	0	0	0	0	0	0	0	NM_001167949	NM_213616
chr1-135702084-135702683	S	2		E	0	0	0	0	0	0	0	0	0	0	NM_001167949	NM_213616
chr1-135725949-135726664	S	2		E	0	0	0	0	0	0	0	0	0	0	NM_001167949	NM_213616
chr1-135729444-135730045	E	2		E	0	0	0	0	0	0	0	0	0	0	NM_001167949	NM_213616
chr1-135731316-135731952	S	2		E	0	0	0	0	0	0	0	0	0	0	NM_001167949	NM_213616
chr1-135738918-135739779	S	2		E	0	0	0	0	0	0	0	0	0	0	NM_001167949	NM_213616
chr1-137536383-137537269	E	1	C		0	0	0	0	0	0	0	0	0	0	NM_173437	NM_007791
chr1-137546479-137547213	E	1	C		0	0	0	0	0	0	0	0	0	0	NM_173437	NM_007791
chr1-137549690-137550305	M	1	C		0	0	0	0	0	0	0	0	0	0	NM_173437	NM_007791
chr1-137551357-137554251	E	1	C		0	0	0	0	0	0	0	1	0	0	NM_173437	NM_007791
chr1-137554598-137555246	ME	1	C		0	0	0	0	0	0	0	0	0	0	NM_173437	NM_007791
chr1-137558230-137558899	E	1	C		0	0	0	0	0	0	0	0	0	0	NM_173437	NM_007791
chr1-137560873-137561726	E	1	C		0	0	0	0	0	0	0	1	0	0	NM_173437	NM_007791
chr1-137562803-137563533	E	1	C		0	0	0	0	0	0	0	0	0	0	NM_013750	NM_173437	NM_007791
chr1-137568406-137569838	E	1	C		0	0	0	0	0	0	0	0	0	0	NM_013750	NM_173437	NM_007791
chr1-137575050-137576123	E	1	C		0	0	0	0	0	0	0	0	0	0	NM_013750	NM_173437	NM_007791
chr1-137587243-137589054	E	1	C		0	0	0	0	0	0	0	0	0	0	NM_013750	NM_007791
chr1-137590522-137591430	E	1	C		0	0	0	0	0	0	0	0	0	0	NM_013750	NM_007791
chr1-137616030-137617855	ME	1	C		0	0	0	0	0	0	0	0	0	0	NM_013750	NM_007791	NM_001112702	NM_021467	NM_133664
chr1-137619944-137622010	ME	1	C		0	0	0	0	1	0	0	1	0	0	NM_013750	NM_007791	NM_001112702	NM_021467	NM_133664
chr1-137652081-137652687	S	1	C		0	0	0	0	0	0	0	1	0	0	NM_001130180	NM_013750	NM_001112702	NM_021467	NM_133664	NM_001130176	NM_001130175	NM_001130178	NM_001130179	NM_001130177	NM_011619	NM_001130174	NM_001136083	NM_001130181
chr1-137655814-137657378	ME	1	C		0	0	0	0	0	0	0	0	0	0	NM_001130180	NM_013750	NM_001112702	NM_021467	NM_133664	NM_001130176	NM_001130175	NM_001130178	NM_001130179	NM_001130177	NM_011619	NM_001130174	NM_001136083	NM_001130181
chr1-137660106-137661133	ME	1	C		0	0	0	0	0	0	0	0	0	0	NM_001130180	NM_013750	NM_001112702	NM_021467	NM_133664	NM_001130176	NM_001130175	NM_001130178	NM_001130179	NM_001130177	NM_011619	NM_001130174	NM_001136083	NM_001130181
chr1-137667643-137668446	ME	1	C		0	0	0	0	0	0	0	1	0	0	NM_001130180	NM_001112702	NM_021467	NM_133664	NM_001130176	NM_001130175	NM_001130178	NM_001130179	NM_001130177	NM_011619	NM_001130174	NM_001136083	NM_001130181
chr1-137675129-137676271	E	1	C		0	0	0	0	0	0	0	0	0	0	NM_001130180	NM_001112702	NM_021467	NM_133664	NM_001130176	NM_001130175	NM_001130178	NM_001130179	NM_001130177	NM_011619	NM_001130174	NM_001136083	NM_001130181
chr1-137679381-137680277	ME	1	C		0	0	0	0	0	0	0	1	0	0	NM_001130180	NM_001112702	NM_021467	NM_133664	NM_001130176	NM_001130175	NM_001130178	NM_001130179	NM_001130177	NM_011619	NM_001130174	NM_001136083	NM_001130181
chr1-137684453-137685744	E	1	C		0	0	0	0	0	1	0	0	0	0	NM_001130180	NM_001112702	NM_021467	NM_133664	NM_001130176	NM_001130175	NM_001130178	NM_001130179	NM_001130177	NM_011619	NM_001130174	NM_001136083	NM_001130181
chr1-137688533-137689877	ME	1	C		0	0	0	0	0	0	0	1	0	0	NM_001130180	NM_001112702	NM_021467	NM_133664	NM_001130176	NM_001130175	NM_001130178	NM_001130179	NM_001130177	NM_011619	NM_001130174	NM_001136083	NM_001130181
chr1-137690318-137691307	SME	1	C		0	0	0	0	0	0	0	0	0	0	NM_001130180	NM_001112702	NM_021467	NM_133664	NM_001130176	NM_001130175	NM_001130178	NM_001130179	NM_001130177	NM_011619	NM_001130174	NM_001136083	NM_001130181
chr1-137710094-137710714	E	1	C		0	0	0	0	0	0	0	0	0	0	NM_001130180	NM_133664	NM_001130176	NM_001130175	NM_001130178	NM_001130179	NM_001130177	NM_011619	NM_001130174	NM_001136083	NM_001130181
chr1-137753728-137754449	E	1	C		0	0	0	0	0	0	0	0	0	0	NM_001112702	NM_013750	NM_021467	NM_019645	NM_001130176	NM_011619	NM_133664	NM_001130178	NM_001130180	NM_001130179	NM_001130175	NM_001130177	NM_001130174	NM_001130181	NM_001136083
chr1-137758689-137759291	M	1	C		0	0	0	0	0	0	0	0	0	0	NM_001112702	NM_013750	NM_021467	NM_019645	NM_001130176	NM_011619	NM_133664	NM_001130178	NM_001130180	NM_001130179	NM_001130175	NM_001130177	NM_001130174	NM_001130181	NM_001136083
chr1-138137659-138138311	E	1	C		0	0	0	0	0	0	0	0	0	0	NM_028872
chr1-153359009-153359758	E	1	C		0	0	0	0	0	0	0	0	0	0	NM_025819	NM_011277	NM_022018
chr1-153362523-153365772	ME	1	C		0	0	0	0	0	0	0	0	0	0	NM_025819	NM_011277	NM_022018
chr1-153390252-153393033	ME	1	C		0	0	0	0	0	2	0	1	1	0	NM_011277	NM_022018
chr1-153407365-153408214	ME	1	C		0	0	0	0	0	0	0	1	0	0	NM_011277	NM_022018
chr1-153415863-153416789	E	1	C		0	0	0	0	0	0	0	0	0	0	NM_011277	NM_022018
chr1-154482526-154483202	S	2		G	0	0	0	0	0	0	0	0	0	0	NM_016846
chr1-154485788-154486413	S	2		G	0	0	0	0	0	0	0	0	0	0	NM_016846
chr1-154494969-154495689	M	2		G	0	0	0	0	0	0	0	0	0	0	NM_016846
chr1-154495721-154496802	M	2		G	0	0	0	0	0	0	0	0	0	0	NM_016846
chr1-154497891-154498557	S	2		G	0	0	0	0	0	0	0	0	0	0	NM_016846	NM_001081197
chr1-154534244-154535218	ME	2		G	0	0	0	0	0	0	0	0	0	0	NM_016846	NM_001081197	NM_026369
chr1-154564636-154565829	E	2		G	0	0	0	0	0	0	0	0	0	0	NM_016846	NM_001081197	NM_010877	NM_026369
chr1-155193000-155193618	SME	2		G	0	0	0	0	0	0	0	0	0	0	NM_010683	NM_001033162
chr1-155194505-155196085	ME	2		G	0	0	0	0	0	0	0	0	0	0	NM_010683	NM_001033162
chr1-155196216-155196893	ME	2		G	0	0	0	0	0	0	0	0	0	0	NM_010683	NM_001033162
chr1-155199570-155200217	M	2		G	0	0	0	0	0	0	0	0	0	0	NM_010683	NM_001033162
chr1-155202725-155203624	E	2		G	0	0	0	0	0	0	0	0	0	0	NM_010683	NM_001033162
chr1-155203669-155204428	ME	2		G	0	0	0	0	0	0	0	0	0	0	NM_010683	NM_001033162
chr1-155205792-155206406	S	2		G	0	0	0	0	0	0	0	0	0	0	NM_010683	NM_001033162
chr1-155208485-155209909	ME	2		G	0	0	0	1	1	0	0	0	0	0	NM_010683	NM_001033162
chr1-155213900-155215173	ME	2		G	0	0	0	0	0	0	0	0	0	0	NM_010683	NM_001033162
chr1-155218846-155219457	M	2		G	0	0	0	0	0	0	0	0	0	0	NM_010683	NM_001033162
chr1-155227063-155227993	M	2		G	0	0	0	0	0	0	0	0	0	0	NM_010683	NM_001033162
chr1-155232674-155234292	ME	2		G	0	0	0	0	0	0	0	0	0	0	NM_010683	NM_001033162
chr1-155260973-155262168	SE	2		G	0	0	0	0	0	0	0	0	0	0	NM_010683	NM_001033162
chr1-158270552-158271795	M	2		G	0	0	0	0	0	0	0	0	0	0	NM_001134741
chr1-161322445-161323089	M	2		E	0	0	0	0	0	0	0	0	0	0	NM_011931	NR_028518
chr1-161343970-161344582	S	2		E	0	0	0	0	0	0	0	0	0	0	NM_011931	NR_028518
chr1-161348946-161349833	ME	2		E	0	0	0	0	0	0	0	1	0	0	NM_011931	NR_028518
chr1-161350059-161350689	E	2		E	0	0	0	0	0	0	0	0	0	0	NM_011931	NR_028518
chr1-162937829-162938559	S	1	A		0	0	0	0	0	0	0	0	0	0	NR_002840	NR_028543	NM_027429	NM_001159930
chr1-162941482-162942128	M	1	A		0	0	0	0	0	0	0	0	0	0	NR_002840	NR_028543	NM_027429	NM_001159930
chr1-163183430-163184071	M	1	F		0	0	0	0	0	0	0	1	0	0	NM_007453
chr1-163184970-163185845	SM	1	F		0	0	0	0	0	0	0	0	0	0	NM_007453
chr1-163186685-163187349	M	1	F		0	0	0	0	0	0	0	0	0	0	NM_007453
chr1-163198785-163200196	M	1	F		0	0	0	0	0	0	0	0	0	0	NM_007453
chr1-163200311-163202502	M	1	F		0	0	0	0	0	0	0	1	0	0	NM_007453
chr1-163225368-163226007	S	1	F		0	0	0	0	0	0	0	0	0	0	NM_007453	NM_009452
chr1-163226102-163226711	S	1	F		0	0	0	0	0	0	0	0	0	0	NM_007453	NM_009452
chr1-163230870-163232795	SM	1	F		0	0	0	0	0	0	0	0	0	0	NM_007453	NM_009452
chr1-163233968-163234613	S	1	F		0	0	0	0	0	0	0	0	0	0	NM_007453	NM_009452
chr1-167510210-167511097	M	2		E, F	0	0	0	0	0	0	0	0	0	0	NM_027430	NM_001083897	NM_173029	NM_001001880	NM_178593	NM_001038846
chr1-167515767-167516488	E	2		E	0	0	0	0	0	0	0	0	0	0	NM_001083897	NM_173029	NM_001001880	NM_178593	NM_001038846
chr1-167518993-167520045	S	2		E	0	0	0	0	0	0	0	0	0	0	NM_001083897	NM_173029	NM_001001880	NM_178593	NM_001038846
chr1-167974512-167976150	SM	1	B		0	0	0	0	0	0	0	0	0	0	NM_011137	NM_198932	NM_021610
chr1-167976507-167977270	M	1	B		0	0	0	0	0	0	0	0	0	0	NM_011137	NM_198932	NM_021610
chr1-167977510-167980191	M	1	B		0	0	1	0	0	0	0	0	0	0	NM_011137	NM_198932	NM_021610
chr1-167986204-167987032	E	1	B		0	0	0	0	0	0	0	0	0	0	NM_011137	NM_198932	NM_021610
chr1-168004487-168005098	M	1	B		0	0	0	0	0	0	0	0	0	0	NM_011137	NM_198932	NM_021610
chr1-172521950-172522619	S	2		G	0	0	0	0	0	0	0	0	0	0	NM_001109985	NM_027528	NM_177068
chr1-172560371-172561025	M	2		G	0	0	0	0	0	0	0	0	0	0	NM_001109985	NM_027528	NM_177068
chr1-172623693-172624293	E	2		G	0	0	0	0	0	0	0	0	0	0	NM_001081304	NM_177068
chr1-172624685-172625675	ME	2		G	0	0	0	0	0	1	0	1	0	0	NM_001081304	NM_177068
chr1-172625935-172626730	ME	2		G	0	0	0	0	0	0	0	0	0	0	NM_001081304	NM_177068
chr1-172626860-172627807	ME	2		G	0	0	0	0	0	0	0	0	0	0	NM_001081304	NM_177068
chr1-173192384-173193277	S	2		C	0	0	0	0	0	0	0	0	0	0	NM_020579	NM_025557	NM_011615	NM_001037170	NM_153064	NM_010185	NM_001128609	NM_011070
chr1-173193396-173194833	S	2		C	0	0	0	0	0	0	0	0	0	0	NM_020579	NM_025557	NM_011615	NM_001037170	NM_153064	NM_010185	NM_001128609	NM_011070
chr1-174191043-174192198	E	2		G	0	0	0	0	0	0	0	1	0	0	NM_009813	NM_011063	NM_080419	NM_013734	NM_001039484
chr1-174192267-174193874	E	2		G	0	0	0	0	0	0	0	0	0	0	NM_009813	NM_011063	NM_080419	NM_013734	NM_001039484
chr1-174230159-174233699	E	2		G	0	0	0	0	0	0	0	2	0	0	NM_178405	NM_009813	NM_011063	NM_080419	NM_013734	NM_001039484	NM_026234
chr1-174235492-174236106	E	2		G	0	0	0	0	0	0	0	0	0	0	NM_178405	NM_009813	NM_011063	NM_080419	NM_013734	NM_001039484	NM_026234
chr1-174237071-174238612	E	2		G	0	0	0	0	0	0	0	0	0	0	NM_178405	NM_009813	NM_080419	NM_013734	NM_001039484	NM_026234
chr1-174239790-174240584	SME	2		G	0	1	0	0	0	0	1	0	0	0	NM_178405	NM_009813	NM_080419	NM_013734	NM_001039484	NM_026234
chr1-179205701-179206384	M	2		E	0	0	0	0	0	0	0	0	0	0	NM_011785
chr1-179207105-179207752	M	2		E	0	0	0	0	0	0	0	0	0	0	NM_011785
chr1-179214769-179216000	M	2		E	0	0	0	0	0	0	0	0	0	0	NM_011785
chr1-179216896-179217886	M	2		E	0	0	0	0	0	0	0	0	0	0	NM_011785
chr1-179300079-179300735	S	2		G	0	0	0	0	0	0	0	0	0	0	NM_013915	NM_001012330
chr1-179365261-179366063	S	2		G	0	0	0	0	0	0	0	0	0	0	NM_013915	NM_001012330
chr1-179398666-179399320	S	2		G	0	0	0	0	0	0	0	0	0	0	NM_001012330	NM_013915
chr1-179399533-179400135	S	2		G	0	0	0	0	0	0	0	0	0	0	NM_001012330	NM_013915
chr1-182139936-182140798	E	2		G	0	0	0	0	0	0	0	1	0	0	NM_001163290	NM_023341
chr1-182144420-182145036	SE	2		G	0	0	0	0	0	0	0	0	0	0	NM_001163290	NM_023341
chr1-182198743-182199412	E	2		G	0	0	0	0	0	0	0	0	0	0	NM_001163290	NM_023341	NM_001128605	NM_011183	NM_001081175
chr1-182207213-182208101	E	2		G	0	0	0	0	0	0	0	0	0	0	NM_001163290	NM_023341	NM_001128605	NM_011183	NM_001081175
chr1-182208774-182210973	ME	2		G	0	0	0	0	0	0	0	0	0	0	NM_001163290	NM_023341	NM_001128605	NM_011183	NM_001081175
chr1-182213534-182215211	ME	2		G	0	0	0	0	0	0	0	1	0	0	NM_001163290	NM_023341	NM_001128605	NM_011183	NM_001081175
chr1-182216106-182216829	SE	2		G	0	0	0	0	0	0	0	0	0	0	NM_001163290	NM_023341	NM_001128605	NM_011183	NM_001081175
chr1-182218964-182220103	E	2		G	0	0	0	0	0	0	0	0	0	0	NM_001163290	NM_023341	NM_001128605	NM_011183	NM_001081175
chr1-182231887-182233063	M	2		G	0	0	0	0	0	0	0	1	0	0	NM_001128605	NM_011183	NM_001081175
chr1-182233371-182234001	M	2		G	0	0	0	0	0	0	0	0	0	0	NM_001128605	NM_011183	NM_001081175
chr1-182242179-182244873	ME	2		G	0	0	0	0	0	1	0	0	0	0	NM_001128605	NM_011183	NM_001081175
chr1-182249599-182250445	SME	2		G	0	0	0	0	0	0	0	0	0	0	NM_001128605	NM_011183	NM_001081175
chr1-182251166-182251803	E	2		G	0	0	0	0	0	0	0	0	0	0	NM_001128605	NM_011183	NM_001081175
chr1-182747851-182748573	SE	1	C		0	0	0	0	0	0	0	0	0	0	NM_145943	NM_133705	NM_008210	NM_177099
chr1-182753752-182754391	S	1	C		0	0	0	0	0	0	0	0	0	0	NM_145943	NM_133705	NM_008210	NM_177099
chr1-182759959-182760764	SME	1	C		0	0	0	0	0	0	0	1	0	0	NM_145943	NM_133705	NM_008210	NM_177099
chr1-182768008-182768611	S	1	C		0	0	0	0	0	0	0	0	0	0	NM_145943	NM_133705	NM_008210	NM_177099	NM_010094
chr1-182769085-182769702	S	1	C		0	0	0	0	0	0	0	0	0	0	NM_145943	NM_133705	NM_008210	NM_177099	NM_010094
chr1-182778241-182779152	SME	1	C		0	0	0	0	0	0	0	0	0	0	NM_144794	NM_145943	NM_133705	NM_008210	NM_177099	NM_010094
chr1-182800257-182800926	E	1	C		0	0	0	0	0	0	0	0	0	0	NM_144794	NM_133705	NM_008210	NM_177099	NM_010094
chr1-182804216-182806912	E	1	C		0	0	0	0	0	0	0	1	0	0	NM_144794	NM_133705	NM_008210	NM_177099	NM_010094
chr1-182807579-182809466	E	1	C		0	0	0	0	0	0	0	0	0	0	NM_144794	NM_133705	NM_008210	NM_177099	NM_010094
chr1-182812135-182813073	E	1	C		0	0	0	0	0	0	0	0	0	0	NM_144794	NM_133705	NM_008210	NM_177099	NM_010094
chr1-182813725-182814408	ME	1	C		0	0	0	0	0	0	0	0	0	0	NM_144794	NM_133705	NM_008210	NM_177099	NM_010094
chr1-182815574-182816177	SE	1	C		0	0	0	0	0	0	0	0	0	0	NM_144794	NM_133705	NM_008210	NM_177099	NM_010094
chr1-182817606-182820771	ME	1	C		0	1	0	1	1	2	0	3	1	0	NM_144794	NM_133705	NM_008210	NM_177099	NM_010094
chr1-182831747-182832407	E	1	C		0	0	0	0	0	0	0	1	0	0	NM_144794	NM_133705	NM_008210	NM_010094
chr1-182840769-182842534	E	1	C		0	0	0	0	0	0	0	1	0	0	NM_144794	NM_008210	NM_010094
chr1-182845498-182846209	E	1	C		0	0	0	0	0	0	0	0	0	0	NM_144794	NM_010094
chr1-182851569-182853274	E	1	C		0	0	0	0	0	0	0	0	0	0	NM_144794	NM_010094
chr1-182857431-182858180	E	1	C		0	0	0	0	0	0	0	0	0	0	NM_144794	NM_010094
chr1-184594644-184595997	S	2		G	0	0	0	0	0	0	0	0	0	0	NM_144796
chr1-184608719-184609475	M	2		G	0	0	0	0	0	0	0	0	0	0	NM_144796
chr1-184609595-184610602	M	2		G	0	0	0	0	0	0	0	0	0	0	NM_144796
chr1-184642750-184643484	S	2		G	0	0	0	0	0	0	0	0	0	0	NM_144796
chr1-184913152-184914294	SM	2		G	0	0	0	0	0	0	0	1	0	0	NM_144796	NM_016928
chr1-186876237-186876987	S	2		G	0	0	0	0	0	0	0	0	0	0	NM_145515
chr1-186878101-186878716	S	2		G	0	0	0	0	0	0	0	0	0	0	NM_145515
chr1-186885240-186886498	SE	2		G	0	0	0	0	0	1	0	1	0	0	NM_145515
chr1-186886853-186887791	S	2		G	0	0	0	0	0	0	0	0	0	0	NM_145515
chr1-186888587-186889583	S	2		G	0	0	0	0	0	0	0	0	0	0	NM_145515
chr1-186890699-186891404	S	2		G	0	0	0	0	0	0	0	0	0	0	NM_145515
chr1-186897318-186897968	S	2		G	0	0	0	0	0	0	0	0	0	0	NM_145515
chr1-186898046-186898745	S	2		G	0	0	0	0	0	0	0	0	0	0	NM_145515
chr1-186903595-186904215	E	2		G	0	0	0	0	0	0	0	0	0	0	NM_145515
chr1-186909733-186910352	S	2		G	0	0	0	0	0	0	0	0	0	0	NM_145515
chr1-186911159-186915325	S	2		G	0	0	0	0	0	0	0	0	0	0	NM_145515
chr1-186919349-186921119	SM	2		G	0	0	0	0	0	0	0	0	0	0	NM_145515
chr1-186921957-186922645	ME	2		G	0	0	0	0	0	0	0	0	0	0	NM_145515
chr1-192910608-192912119	SME	2		G	0	0	0	0	0	0	0	0	0	0	NM_030060	NM_001081259	NM_001163422	NM_026895	NM_001163421
chr1-192912246-192912847	S	2		G	0	0	0	0	0	0	0	0	0	0	NM_030060	NM_001081259	NM_001163422	NM_026895	NM_001163421
chr1-194709767-194710372	E	2		G	0	0	0	0	0	0	0	1	0	0	NM_198247
chr1-20789256-20790629	M	2		G	0	0	0	0	0	0	0	0	0	0	NM_145856	NM_028829
chr1-20860817-20861426	S	2		G	0	0	0	0	0	0	0	0	0	0	NM_145856	NM_008563	NM_028829	NM_027974
chr1-20987913-20988514	E	2		G	0	0	0	0	0	0	0	0	0	0	NM_133252	NM_028829	NM_177409	NM_027974
chr1-34855701-34856885	SME	2		G	0	0	0	0	0	0	0	0	0	0	NM_145516	NM_183019
chr1-37800216-37804382	S	2		G	0	0	0	0	0	0	0	0	0	0	NM_028096
chr1-38737341-38738724	S	2		E	0	0	0	0	0	0	0	0	0	0	NM_010678
chr1-38755425-38756101	S	2		E	0	0	0	0	0	0	0	0	0	0	NM_010678
chr1-38839494-38840241	S	2		G	0	0	0	0	0	0	0	0	0	0	NM_145142	NM_001029878
chr1-38847367-38848064	S	2		G	0	0	0	0	0	0	0	0	0	0	NM_145142	NM_001029878
chr1-38958892-38959693	E	2		G	0	0	0	0	0	0	0	0	0	0	NM_001011684	NM_001029878	NM_145142	NM_026850
chr1-39036651-39037420	S	2		G	0	0	0	0	0	0	0	0	0	0	NM_145142	NM_026850
chr1-52442958-52443746	S	2		G	0	0	0	0	0	0	0	0	0	0	NM_008667
chr1-52443763-52444599	S	2		G	0	0	0	0	0	0	0	0	0	0	NM_008667
chr1-52444834-52445480	S	2		G	0	0	0	0	0	0	0	0	0	0	NM_008667
chr1-52448269-52450115	S	2		G	0	0	0	0	0	0	0	0	0	0	NM_008667
chr1-52578073-52578735	E	2		G	0	0	0	0	0	0	0	0	0	0	NM_008667
chr1-52580968-52581571	E	2		G	0	0	0	0	0	0	0	0	0	0	NM_008667
chr1-52582363-52583126	E	2		G	0	0	0	0	0	0	0	0	0	0	NM_008667
chr1-52654930-52655752	SM	2		G	0	0	0	0	0	1	0	0	0	0	NR_024590	NM_008667	NM_001142647
chr1-53011086-53012457	ME	1	A		0	0	0	0	0	0	0	0	0	0	NM_144953
chr1-53012475-53013118	E	1	A		0	0	0	0	0	0	0	0	0	0	NM_144953
chr1-53013296-53013997	E	1	A		0	0	0	0	0	0	0	0	0	0	NM_144953
chr1-55434158-55435309	S	2		G	0	0	0	0	0	0	0	0	0	0	NM_029267	NM_001114663	NM_001113367
chr1-55435793-55437470	S	2		G	0	0	0	0	0	0	0	0	0	0	NM_029267	NM_001114663	NM_001113367
chr1-55437608-55439183	S	2		G	0	0	0	0	0	0	0	0	0	0	NM_029267	NM_001114663	NM_001113367
chr1-64826586-64827218	E	1	F		0	0	0	0	0	0	0	0	0	0	NM_022721	NM_001042659
chr1-72168101-72168791	M	1	F		0	0	0	0	0	0	0	0	0	0	NM_001005423
chr1-72199729-72200989	M	1	F		0	0	0	0	0	0	0	0	0	0	NM_001005423
chr1-72265629-72267220	ME	1,2	F	G	0	0	0	0	0	0	0	1	0	0	NM_175564	NM_001005423	NM_009533
chr1-72268092-72268938	SME	1,2	F	G	0	0	0	0	0	0	0	0	0	0	NM_175564	NM_001005423	NM_009533
chr1-72269426-72270036	M	1,2	F	G	0	0	0	0	0	0	0	0	0	0	NM_175564	NM_001005423	NM_009533
chr1-72270220-72270920	M	1,2	F	G	0	0	0	0	0	0	0	0	0	0	NM_175564	NM_001005423	NM_009533
chr1-72271415-72272983	SME	1,2	F	G	0	1	1	1	0	1	0	1	0	0	NM_175564	NM_001005423	NM_009533
chr1-72273553-72278459	SME	1,2	F	G	0	1	0	1	1	1	0	1	0	0	NM_175564	NM_001005423	NM_009533
chr1-72279224-72281705	SME	1,2	F	G	0	0	0	0	0	0	0	1	0	0	NM_175564	NM_001005423	NM_009533
chr1-72286369-72287677	ME	1,2	F	G	0	0	0	0	0	0	0	0	0	0	NM_175564	NM_001005423	NM_009533
chr1-72288490-72291084	SME	1,2	F	G	0	2	1	1	1	3	1	0	0	0	NM_175564	NM_001005423	NM_009533
chr1-72292274-72293901	ME	1,2	F	G	0	0	0	0	0	0	0	1	0	0	NM_175564	NM_001005423	NM_009533
chr1-72296302-72297022	E	1,2	F	G	0	0	0	0	0	0	0	0	0	0	NM_175564	NM_001005423	NM_009533
chr1-72297744-72298864	E	1,2	F	G	0	0	0	0	0	0	0	0	0	0	NM_175564	NM_001005423	NM_009533
chr1-72446413-72447053	S	2		G	0	0	0	0	0	0	0	0	0	0	NM_175564	NM_009533	NM_001045533
chr1-72447121-72447832	SE	2		G	0	0	0	0	0	0	0	0	0	0	NM_175564	NM_009533	NM_001045533
chr1-72901057-72901800	E	2		G	0	0	0	0	0	0	0	1	0	0	NM_010518	NM_008342
chr1-72991122-72992867	SME	2		G	0	0	0	0	0	1	0	1	0	0	NM_010518
chr1-72999842-73000492	SE	2		G	0	0	0	0	0	0	0	0	0	0	NM_010518
chr1-73005709-73007599	E	2		G	0	0	0	1	1	1	0	0	0	0	NM_010518
chr1-73009509-73010781	SME	2		G	0	0	0	0	0	0	0	1	0	0	NM_010518
chr1-74231029-74232664	M	2		F	0	0	0	0	0	0	0	0	0	0	NM_027884	NM_029711	NM_174985	NM_025580	NM_001039509
chr1-74244239-74244863	E	2		F	0	0	0	0	0	0	0	1	0	0	NM_027884	NM_029711	NM_174985	NM_025580	NM_001039509	NM_178241
chr1-74316948-74323115	S	2		F	0	0	0	0	0	0	0	0	0	0	NM_019999	NM_174985	NM_025580	NM_001039509	NM_178241	NM_001033345
chr1-74404979-74405580	E	2		D	0	0	0	0	0	0	0	0	0	0	NM_146110	NM_001033345	NM_013612	NM_153088	NM_027154	NR_029743	NM_009509
chr1-75217584-75220759	ME	2		F, G	0	0	0	0	0	0	0	0	0	0	NM_194333	NM_029342	NM_001003917	NM_001159883	NM_020266	NM_026977	NM_178055	NM_001159885	NM_001159884	NM_023732	NM_029010	NM_009447
chr1-78564957-78565556	E	2		F	0	0	0	0	0	0	0	0	0	0	NM_001136222	NM_011811	NM_001033606	NM_028817	NM_001136226	NM_001001981
chr1-78594883-78595809	E	2		F	0	0	0	0	0	0	0	1	0	0	NM_001136222	NM_001033606	NM_028817	NM_001136226	NM_001001981
chr1-78604007-78604780	M	2		F	0	0	0	0	0	0	0	0	0	0	NM_001136222	NM_001033606	NM_028817	NM_001136226	NM_001001981
chr1-78605589-78606549	ME	2		F	0	0	0	0	0	0	0	0	0	0	NM_001136222	NM_001033606	NM_028817	NM_001136226	NM_001001981
chr1-78609770-78611267	E	2		F	0	0	0	0	0	0	0	1	0	0	NM_001136222	NM_001033606	NM_028817	NM_001136226	NM_001001981
chr1-78627485-78628122	S	2		F	0	0	0	0	0	0	0	0	0	0	NM_001136222	NM_001033606	NM_028817	NM_001136226	NM_001001981
chr1-78645970-78646766	M	2		F	0	0	0	0	0	0	0	0	0	0	NM_001136222	NM_001033606	NM_028817	NM_001136226	NM_001001981
chr1-78650804-78651416	S	2		F	0	0	0	0	0	0	0	1	0	0	NM_001136222	NM_001033606	NM_028817	NM_001136226	NM_001001981
chr1-88181275-88181893	M	1	A		0	0	0	0	0	0	0	0	0	0	NM_145222	NR_015507
chr1-88190815-88191807	ME	1	A		0	0	0	0	0	0	0	0	0	0	NM_145222	NR_015507
chr1-88192294-88192963	E	1	A		0	0	0	0	0	0	0	0	0	0	NM_145222	NR_015507
chr1-88193913-88194526	E	1	A		0	0	0	0	0	0	0	0	0	0	NM_145222	NR_015507
chr1-88196016-88197844	SME	1	A		0	0	0	0	0	0	0	2	0	0	NM_145222	NR_015507
chr1-89066183-89067815	M	1	F		0	0	0	0	0	0	0	0	0	0	NM_021306	NM_007433	NM_021600	NM_001081082	NM_009604	NM_001039170	NM_023314	NM_001039169	NM_028889
chr1-89070508-89071629	ME	1	F		0	0	0	0	0	0	0	0	0	0	NM_021306	NM_007433	NM_021600	NM_001081082	NM_009604	NM_001039170	NM_023314	NM_001039169	NM_028889
chr1-89072010-89073348	ME	1	F		0	0	0	0	0	0	0	1	0	0	NM_021306	NM_007433	NM_021600	NM_001081082	NM_009604	NM_001039170	NM_023314	NM_001039169	NM_028889
chr1-89076793-89078302	M	1	F		0	0	0	0	0	0	0	0	0	0	NM_021306	NM_007433	NM_021600	NM_001081082	NM_009604	NM_001039170	NM_023314	NM_001039169	NM_028889
chr1-89081111-89081830	SE	1	F		0	0	0	0	0	0	0	0	0	0	NM_021306	NM_007433	NM_021600	NM_001081082	NM_009604	NM_001039170	NM_023314	NM_001039169	NM_028889
chr1-89504219-89504883	E	1	E		0	0	0	0	0	0	0	0	0	0	NM_019867	NM_001111314	NM_001110192	NM_010566	NM_001110193
chr1-89505307-89505940	M	1	E		0	0	0	0	0	0	0	0	0	0	NM_019867	NM_001111314	NM_001110192	NM_010566	NM_001110193
chr1-89506384-89507195	M	1	E		0	0	0	0	0	0	0	0	0	0	NM_019867	NM_001111314	NM_001110192	NM_010566	NM_001110193
chr1-89690813-89691412	M	2		F	0	0	0	0	0	0	0	0	0	0	NM_009118	NM_177646
chr1-89743659-89745683	S	2		F	0	0	0	0	0	0	0	0	0	0	NM_177646
chr1-89745847-89746513	S	2		F	0	0	0	0	0	0	0	0	0	0	NM_177646
chr1-89746967-89747674	S	2		F	0	0	0	0	0	0	0	0	0	0	NM_177646
chr1-90119382-90120051	S	2		G	0	0	0	0	0	0	0	0	0	0	NM_134252	NM_008299
chr1-90122926-90123652	M	2		G	0	0	0	0	0	0	0	0	0	0	NM_134252	NM_008299
chr1-90126831-90128088	ME	2		G	0	0	0	0	0	0	0	0	0	0	NM_134252	NM_008299
chr1-90131391-90132553	SE	2		G	0	0	0	0	0	0	0	0	0	0	NM_134252	NM_008299
chr1-90134935-90136619	SME	2		G	0	0	0	0	0	0	0	0	0	0	NM_134252	NM_008299
chr1-90137064-90137876	S	2		G	0	0	0	0	0	0	0	0	0	0	NM_134252	NM_008299
chr1-90140256-90143260	SM	2		G	0	0	0	0	0	0	0	0	0	0	NM_134252	NM_008299
chr1-90143619-90144284	M	2		G	0	0	0	0	0	0	0	0	0	0	NM_134252	NM_008299
chr1-90145067-90145727	SE	2		G	0	0	0	0	0	0	0	0	0	0	NM_134252	NM_008299
chr1-90145859-90146669	E	2		G	0	0	0	0	0	0	0	0	0	0	NM_134252	NM_008299
chr1-90149481-90150335	E	2		G	0	0	0	0	0	0	0	0	0	0	NM_134252	NM_008299
chr1-90151148-90153536	SE	2		G	0	0	0	0	0	0	0	1	0	0	NM_134252	NM_008299
chr1-90176067-90177544	SM	2		G	0	0	0	0	0	0	0	0	0	0	NM_134252	NM_008299	NM_172505	NM_198652
chr1-90180613-90182341	M	2		G	0	0	0	0	0	0	0	0	0	0	NM_134252	NM_008299	NM_172505	NM_198652
chr1-90184136-90186890	M	2		G	0	0	0	0	0	0	0	0	0	0	NM_134252	NM_008299	NM_172505	NM_198652
chr1-90192921-90193683	M	2		G	0	0	0	0	0	0	0	0	0	0	NM_134252	NM_008299	NM_172505	NM_198652
chr1-90197427-90198379	S	2		G	0	0	0	0	0	0	0	0	0	0	NM_134252	NM_008299	NM_172505	NM_198652
chr1-91796153-91797304	E	1	C		0	0	0	0	0	0	0	0	0	0	NM_001037136	NM_178119	NM_139152	NM_010262
chr1-91846065-91847316	S	1	C		0	0	0	0	0	0	0	0	0	0	NM_010262
chr1-93032251-93034217	E	2		D	0	0	0	0	0	0	0	0	0	0	NM_016894	NM_001033408	NM_178401	NM_001168392
chr1-9758265-9759459	SME	2		G	0	0	0	0	0	0	0	0	1	0	NM_133220	NM_008651	NM_173443	NM_177547	NM_001037759
chr1-9774209-9774968	S	2		G	0	0	0	0	0	0	0	0	0	0	NM_133220	NM_008651	NM_173443	NM_177547	NM_001037759
chr1-9775899-9776947	S	2		G	0	0	0	0	0	0	0	0	0	0	NM_133220	NM_008651	NM_173443	NM_177547	NM_001037759
chr1-9777051-9779695	S	2		G	0	0	0	0	0	0	0	1	0	0	NM_133220	NM_008651	NM_173443	NM_177547	NM_001037759
chr10-110296206-110296953	E	1	F		0	0	0	0	0	0	0	0	0	0	NM_007792
chr10-110314781-110316739	ME	1	F		0	0	0	0	1	0	0	1	0	0	NM_007792
chr10-110319111-110319764	E	1	F		0	0	0	0	0	0	0	0	0	0	NM_007792
chr10-110844912-110846211	ME	1	F		0	0	0	0	0	0	0	1	0	0	NM_015781	NM_009344	NM_001146707
chr10-110846566-110847643	E	1	F		0	0	0	0	0	0	0	1	0	0	NM_015781	NM_009344	NM_001146707
chr10-110848344-110849334	S	1	F		0	0	0	0	0	0	0	0	0	0	NM_015781	NM_009344	NM_001146707
chr10-110849769-110850742	SE	1	F		0	0	0	0	0	0	0	0	0	0	NM_015781	NM_009344	NM_001146707
chr10-110851827-110854154	SE	1	F		0	0	0	0	0	0	0	0	0	0	NM_015781	NM_009344	NM_001146707
chr10-110854235-110855036	SE	1	F		0	0	0	0	0	0	0	0	0	0	NM_015781	NM_009344	NM_001146707
chr10-110858821-110860791	SE	1	F		0	0	0	0	0	0	0	2	0	1	NM_015781	NM_009344	NM_001146707
chr10-110869777-110870718	M	1	F		0	0	0	0	1	0	0	1	0	0	NM_015781	NM_009344	NM_001146707
chr10-110873735-110876054	S	1	F		0	0	0	0	0	0	0	0	0	0	NM_015781	NM_009344	NM_001146707
chr10-110897311-110897953	S	1	F		0	0	0	0	0	0	0	0	0	0	NM_015781	NM_009344	NM_001146707
chr10-110939645-110940283	ME	1	F		0	0	0	0	0	0	0	0	0	0	NM_009344
chr10-110952547-110954232	SME	1	F		0	0	0	0	0	0	0	0	0	0	NM_001146707	NM_015781	NM_009344
chr10-110976652-110977421	SM	1	F		0	0	0	0	0	0	0	0	0	0	NM_001146707	NM_015781	NM_009344
chr10-110979726-110982186	SM	1	F		0	0	0	0	0	0	0	0	0	0	NM_001146707	NM_015781	NM_009344
chr10-110994750-110995384	E	1	F		0	0	0	0	0	0	0	0	0	0	NM_001146707	NM_015781	NM_009344
chr10-110996128-110996809	M	1	F		0	0	0	0	0	0	0	0	0	0	NM_001146707	NM_015781	NM_009344
chr10-111003033-111003711	S	1	F		0	0	0	0	0	0	0	0	0	0	NM_001146707	NM_015781	NM_009344
chr10-111006773-111008717	M	1	F		0	0	0	0	0	0	0	0	0	0	NM_001146707	NM_015781	NM_009344
chr10-111014717-111015544	SME	1	F		0	0	0	0	0	0	0	0	0	0	NM_001146707	NM_015781	NM_009344
chr10-111016405-111017074	M	1	F		0	0	0	0	0	0	0	0	0	0	NM_001146707	NM_015781	NM_009344
chr10-111017290-111017893	M	1	F		0	0	0	0	0	0	0	0	0	0	NM_001146707	NM_015781	NM_009344
chr10-111017894-111019091	SE	1	F		0	0	0	0	0	0	0	0	0	0	NM_001146707	NM_015781	NM_009344
chr10-111019236-111020032	SM	1	F		0	0	0	0	0	0	0	0	0	0	NM_001146707	NM_015781	NM_009344
chr10-111020085-111021805	SM	1	F		0	0	0	0	0	0	0	0	0	0	NM_001146707	NM_015781	NM_009344
chr10-111024855-111025524	S	1	F		0	0	0	0	0	0	0	0	0	0	NM_001146707	NM_015781	NM_009344
chr10-111029540-111030773	M	1	F		0	0	0	0	2	0	0	0	0	0	NM_001146707	NM_015781	NM_009344
chr10-111035820-111036471	M	1	F		0	0	0	0	0	0	0	1	0	0	NM_009344
chr10-115180002-115180669	S	2		E	0	0	0	0	0	0	0	0	0	0	NM_146010	NM_001168679	NM_001168680
chr10-115182159-115182793	S	2		E	0	0	0	0	0	0	0	0	0	0	NM_146010	NM_001168679	NM_001168680
chr10-115240083-115240799	M	2		E	0	0	0	0	0	0	0	0	0	0	NM_146010	NM_001168679	NM_001168680
chr10-115245510-115246156	E	2		E	0	0	0	0	0	0	0	0	0	0	NM_146010	NM_001168679	NM_001168680
chr10-115913252-115914112	S	2		G	0	0	0	0	0	0	0	0	0	0	NM_021452
chr10-119641752-119642487	M	1	G		0	0	0	0	0	0	0	0	0	0	NM_026617	NM_080446	NM_028679	NM_025431
chr10-120426282-120427951	S	2		G	0	0	0	0	0	0	0	0	0	0	NM_177092	NM_001081193	NM_011915
chr10-120447514-120449461	SM	2		G	0	0	0	0	0	0	0	0	0	0	NM_001081193	NM_011915
chr10-120453507-120454404	M	2		G	0	0	0	0	0	0	0	2	0	0	NM_001081193	NM_011915
chr10-120610618-120611293	M	2		G	0	0	0	0	0	0	0	0	0	0	NM_011915	NM_029057
chr10-120611522-120612195	M	2		G	0	0	0	0	0	0	0	0	0	0	NM_011915	NM_029057
chr10-120749982-120750596	S	2		G	0	0	0	0	0	0	0	0	0	0	NM_029364	NM_029057
chr10-120750831-120751892	S	2		G	0	0	0	0	0	0	0	0	0	0	NM_029364	NM_029057
chr10-120752498-120753552	S	2		G	0	0	0	0	0	0	0	0	0	0	NM_029364	NM_029057
chr10-120755261-120756083	S	2		G	0	0	0	0	0	0	0	0	0	0	NM_029364	NM_029057
chr10-120756438-120757059	S	2		G	0	0	0	0	0	0	0	0	0	0	NM_029364	NM_029057
chr10-120838084-120838731	E	2		G	0	0	0	0	0	0	0	0	0	0	NM_029057
chr10-120840042-120841101	E	2		G	0	0	0	0	1	0	0	0	0	0	NM_029057
chr10-127170542-127171490	E	2		G	0	0	0	0	0	0	0	0	0	0	NM_198035	NM_009040	NM_001122895	NM_080436	NM_008668	NM_153133
chr10-127191162-127191833	S	2		G	0	0	0	0	0	0	0	0	0	0	NM_009040	NM_001122895	NM_080436	NM_008668	NM_153133	NM_007412	NM_147222
chr10-127192980-127193649	SE	2		G	0	0	0	0	0	0	0	0	0	0	NM_009040	NM_001122895	NM_080436	NM_008668	NM_153133	NM_007412	NM_147222
chr10-127941382-127942159	E	1	F		0	0	0	0	0	0	0	1	0	0	NM_172259	NM_027257	NM_010860
chr10-127971821-127972520	E	1	F		0	0	0	0	0	0	0	0	0	0	NM_172259	NM_010860	NM_011843
chr10-127975046-127975880	E	1	F		0	0	0	0	1	0	0	1	0	0	NM_172259	NM_010860	NM_011843
chr10-128042249-128043193	ME	1	F		0	0	0	0	0	0	0	0	0	0	NM_018860	NM_011843	NM_134003	NM_011119	NM_010153
chr10-128043263-128043968	M	1	F		0	0	0	0	0	0	0	1	0	0	NM_018860	NM_011843	NM_134003	NM_011119	NM_010153	NM_021882
chr10-128093041-128093786	E	1	F		0	0	0	0	0	0	0	0	0	0	NM_011119	NM_010153	NM_011772	NM_013765	NM_021882	NR_033208	NM_030100	NM_001170869
chr10-17707576-17708624	M	2		F	0	0	0	0	0	0	0	0	0	0	NM_001111065	NM_001033432	NM_009048
chr10-18551382-18552026	E	1	C		0	0	0	0	0	0	0	0	0	0	NM_022032	NM_001033258	NM_177706
chr10-19212515-19215988	S	2		G	0	0	0	0	0	0	0	0	0	0	NM_010511
chr10-21723024-21724314	S	1	B, D		0	0	0	0	0	0	0	0	0	0	NM_001161850	NM_001161848	NM_053264	NM_001161845	NM_001161847	NM_001161849	NM_011361
chr10-21724555-21726345	S	1	B, D		0	0	0	0	0	0	0	0	0	0	NM_001161850	NM_001161848	NM_053264	NM_001161845	NM_001161847	NM_001161849	NM_011361
chr10-21729353-21730090	E	1	B, D		0	0	0	0	0	0	0	0	0	0	NM_001161850	NM_001161848	NM_053264	NM_001161845	NM_001161847	NM_001161849	NM_011361
chr10-21731655-21732300	S	1	B, D		0	0	0	0	0	0	0	0	0	0	NM_001161850	NM_001161848	NM_053264	NM_001161845	NM_001161847	NM_001161849	NM_011361
chr10-21734678-21737808	S	1	B, D		0	0	0	0	0	0	0	0	0	0	NM_001161850	NM_001161848	NM_053264	NM_001161845	NM_001161847	NM_001161849	NM_011361
chr10-21774215-21776284	ME	1	B, D		0	0	0	0	1	0	0	1	0	0	NM_001161850	NM_001161848	NM_053264	NM_001161845	NM_001161847	NM_001161849	NM_011361
chr10-24271927-24272531	M	1	A		0	0	0	0	0	0	0	0	0	0	NM_010217
chr10-24272843-24273558	M	1	A		0	0	0	0	0	0	0	0	0	0	NM_010217
chr10-24276599-24278143	ME	1	A		0	0	0	0	0	0	0	0	0	0	NM_010217
chr10-24278241-24278906	M	1	A		0	0	0	0	0	0	0	0	0	0	NM_010217
chr10-24312722-24313546	ME	1	A		0	0	0	0	0	0	0	0	0	0	NM_010217
chr10-24334916-24337138	ME	1	A		0	0	0	0	0	0	0	0	0	0	NM_010217	NM_008813
chr10-24354160-24354796	E	1	A		0	0	0	0	0	0	0	0	0	0	NM_010217	NM_008813
chr10-24561791-24562790	ME	1	B		0	0	0	0	0	0	0	0	0	0	NM_027347	NM_134005	NM_001166416
chr10-24580219-24581269	E	1	B		0	0	0	0	0	0	0	0	0	0	NM_027347	NM_134005	NM_001166416
chr10-24582232-24585595	E	1	B		0	0	0	0	0	0	0	0	0	0	NM_027347	NM_134005	NM_001166416
chr10-27709926-27712141	ME	1	F		0	0	0	0	0	0	0	2	0	0	NM_008983
chr10-27712318-27716746	ME	1	F		0	0	0	1	1	0	0	1	0	0	NM_008983
chr10-27728022-27729085	ME	1	F		0	0	0	0	0	0	0	0	0	0	NM_008983
chr10-27729126-27734819	ME	1	F		0	0	0	0	0	0	0	1	0	0	NM_008983
chr10-27734882-27736093	ME	1	F		0	0	0	0	0	0	0	0	0	0	NM_008983
chr10-33943136-33943953	E	1	F		0	0	0	0	0	0	0	0	0	0	NM_030203	NM_172508	NM_175449	NM_009433
chr10-33944668-33945315	E	1	F		0	0	0	0	0	0	0	0	0	0	NM_030203	NM_172508	NM_175449	NM_009433
chr10-33954457-33956172	ME	1	F		0	0	0	0	1	0	0	0	0	0	NM_030203	NM_172508	NM_009433
chr10-33957577-33958981	E	1	F		0	0	0	0	0	0	0	0	0	0	NM_030203	NM_172508	NM_009433
chr10-34007493-34008141	S	1	F		0	0	0	0	0	0	0	0	0	0	NM_030203	NM_172508
chr10-43741719-43742363	S	2		G	0	0	0	0	0	0	0	0	0	0	NM_172393
chr10-43749286-43750066	S	2		G	0	0	0	0	0	0	0	0	0	0	NM_172393
chr10-43750506-43751111	S	2		G	0	0	0	0	0	0	0	0	0	0	NM_172393
chr10-43769101-43769785	S	2		G	0	0	0	0	0	0	0	0	0	0	NM_172393
chr10-43788624-43789560	S	2		G	0	0	0	0	0	0	0	0	0	0	NM_172393
chr10-43789745-43790357	S	2		G	0	0	0	0	0	0	0	0	0	0	NM_172393
chr10-43793952-43794877	S	2		G	0	0	0	0	0	0	0	0	0	0	NM_172393	NR_001582
chr10-43798291-43799039	S	2		G	0	0	0	0	0	0	0	0	0	0	NM_172393	NR_001582
chr10-43800003-43800641	S	2		G	0	0	0	0	0	0	0	0	0	0	NM_172393	NR_001582
chr10-43801009-43801621	S	2		G	0	0	0	0	0	0	0	0	0	0	NM_172393	NR_001582
chr10-43802174-43806651	S	2		G	0	0	0	0	0	0	0	0	0	0	NM_172393	NR_001582
chr10-45005071-45006332	M	2		G	0	0	0	0	0	0	0	0	0	0	NM_024286	NM_024285
chr10-4576073-4576724	M	1	F		0	0	0	0	0	0	0	0	0	0	NM_175374	NM_001161822	NM_019958	NM_025995
chr10-56093021-56095252	ME	1	A		0	1	0	1	1	0	0	1	0	1	NM_010288
chr10-56121613-56122494	ME	1	A		0	0	0	0	0	0	0	1	0	1	NM_010288
chr10-56149032-56149667	M	1	A		0	0	0	0	0	0	0	0	0	0	NM_010288
chr10-56150142-56150789	M	1	A		0	0	0	0	0	0	0	0	0	0	NM_010288
chr10-56151081-56152396	SME	1	A		0	0	0	0	0	0	0	1	0	0	NM_010288
chr10-56170924-56171631	S	1	A		0	0	0	0	0	0	0	0	0	0	NM_010288
chr10-56173316-56173925	SE	1	A		0	0	0	0	0	0	0	0	0	0	NM_010288
chr10-56188547-56189308	SM	1	A		0	0	0	0	0	0	0	0	0	0	NM_010288
chr10-56205422-56207565	ME	1	A		0	0	0	0	0	0	0	0	0	0	NM_010288
chr10-59692998-59694487	E	2		F	0	0	0	0	0	0	0	1	0	0	NM_011179	NM_001146120	NM_016803	NM_001146123	NM_001146121	NM_001146122	NM_001146124
chr10-59695498-59696631	E	2		F	0	0	0	0	0	0	0	0	0	0	NM_011179	NM_001146120	NM_016803	NM_001146123	NM_001146121	NM_001146122	NM_001146124
chr10-59707160-59708184	ME	2		F	0	0	0	0	0	0	0	0	0	0	NM_011179	NM_001146120	NM_016803	NM_001146123	NM_001146121	NM_001146122	NM_001146124
chr10-59713170-59713917	E	2		F	0	0	0	0	0	0	0	0	0	0	NM_001159572	NM_011179	NM_001146120	NM_016803	NM_001146123	NM_001146121	NM_001146122	NM_001146124	NM_028732
chr10-59716229-59716967	E	2		F	0	0	0	0	0	0	0	0	0	0	NM_001159572	NM_011179	NM_001146120	NM_016803	NM_001146123	NM_001146121	NM_001146122	NM_001146124	NM_028732
chr10-59726044-59726945	ME	2		F	0	0	0	0	0	0	0	0	0	0	NM_001159572	NM_011179	NM_001146120	NM_016803	NM_001146123	NM_001146121	NM_001146122	NM_001146124	NM_028732
chr10-59732283-59732960	S	2		F	0	0	0	0	0	0	0	0	0	0	NM_001159572	NM_011179	NM_001146120	NM_016803	NM_001146123	NM_001146121	NM_001146122	NM_001146124	NM_028732
chr10-59735973-59736576	S	2		F	0	0	0	0	0	0	0	0	0	0	NM_001159572	NM_011179	NM_001146120	NM_016803	NM_001146123	NM_001146121	NM_001146122	NM_001146124	NM_028732
chr10-60850873-60855619	S	1	A		0	0	0	0	0	0	0	0	0	0	NM_013611	NM_013753	NM_153542
chr10-60855939-60856561	S	1	A		0	0	0	0	0	0	0	0	0	0	NM_013611	NM_013753	NM_153542
chr10-60857057-60858103	SE	1	A		0	0	0	0	0	0	0	1	0	0	NM_013611	NM_013753	NM_153542
chr10-60858858-60859609	E	1	A		0	0	0	0	0	0	0	0	0	0	NM_013611	NM_013753	NM_153542
chr10-60860254-60861531	SE	1	A		0	0	0	0	0	0	0	0	0	0	NM_013611	NM_013753	NM_153542
chr10-60861871-60862849	SE	1	A		0	0	0	0	0	0	0	0	0	0	NM_013611	NM_013753	NM_153542
chr10-60865329-60866214	E	1	A		0	0	0	0	0	0	0	1	0	0	NM_013611	NM_013753	NM_153542
chr10-60868349-60869447	E	1	A		0	0	0	0	0	0	0	2	0	0	NM_013611	NM_013753	NM_153542
chr10-60874297-60874966	E	1	A		0	0	0	0	0	0	0	1	0	0	NM_013611	NM_013753	NM_153542
chr10-60875793-60877027	ME	1	A		0	0	0	0	0	0	0	0	0	0	NM_013611	NM_013753	NM_153542
chr10-61462603-61463261	M	1,2	E	C	0	0	0	0	0	0	0	2	0	0	NM_007731	NR_002687
chr10-61474063-61474853	E	1,2	E	C	0	0	0	0	0	0	0	1	0	0	NM_007731	NR_002687
chr10-61475171-61476319	ME	1,2	E	C	0	0	0	0	0	1	0	2	0	0	NM_007731	NR_002687
chr10-61481622-61483644	E	1,2	E	C	0	0	0	0	0	0	0	1	0	0	NM_007731	NR_002687
chr10-61485455-61486057	M	1,2	E	C	0	0	0	0	0	0	0	0	0	0	NM_007731	NR_002687
chr10-61486821-61488093	M	1,2	E	C	0	0	0	0	0	0	0	0	0	0	NM_007731	NR_002687
chr10-61488568-61489233	M	1,2	E	C	0	0	0	0	0	0	0	0	0	0	NM_007731	NR_002687
chr10-61492212-61492962	ME	1,2	E	C	0	0	0	0	0	0	0	0	0	0	NM_007731	NR_002687
chr10-61520893-61522162	E	1,2	E	C	0	0	0	0	0	0	0	0	0	0	NM_009719	NM_007731	NR_002687
chr10-61529056-61529701	M	1,2	E	C	0	0	0	0	0	0	0	0	0	0	NM_009719	NM_007731	NR_002687
chr10-61977661-61978294	E	1	D		0	0	0	0	0	0	0	0	0	0	NM_145419	NM_181423	NM_001113355	NM_133672	NM_011157
chr10-61978378-61980392	E	1	D		0	0	0	0	0	0	0	1	0	0	NM_145419	NM_181423	NM_001113355	NM_133672	NM_011157
chr10-61981231-61981957	E	1	D		0	0	0	0	0	0	0	1	0	0	NM_145419	NM_181423	NM_001113355	NM_133672	NM_011157
chr10-61982444-61983090	E	1	D		0	0	0	0	0	0	0	0	0	0	NM_145419	NM_181423	NM_001113355	NM_133672	NM_011157
chr10-61985525-61986702	E	1	D		0	0	0	0	0	0	0	0	0	0	NM_181423	NM_001113355	NM_133672	NM_011157
chr10-61987744-61988428	E	1	D		0	0	0	0	0	0	0	0	0	0	NM_181423	NM_001113355	NM_133672	NM_011157
chr10-61988795-61990526	E	1	D		0	0	0	0	0	0	0	1	0	0	NM_181423	NM_001113355	NM_133672	NM_011157
chr10-62012095-62012754	E	1	D		0	0	0	0	0	0	0	0	0	0	NM_181423	NM_001113355	NM_133672	NM_011157
chr10-62809399-62810786	ME	2		G	0	0	0	0	0	0	0	0	0	0	NM_013888	NM_001159589	NM_019812	NM_177612	NM_001159590
chr10-62810898-62812226	ME	2		G	0	0	0	0	0	0	0	0	0	0	NM_013888	NM_001159589	NM_019812	NM_177612	NM_001159590
chr10-62812402-62815139	ME	2		G	0	0	0	0	0	0	0	0	0	0	NM_013888	NM_001159589	NM_019812	NM_177612	NM_001159590
chr10-62822447-62823162	E	2		G	0	0	0	0	0	0	0	0	0	0	NM_013888	NM_001159589	NM_019812	NM_177612	NM_001159590	NM_001164376
chr10-62823490-62824919	E	2		G	0	0	0	0	1	0	0	2	1	0	NM_013888	NM_001159589	NM_019812	NM_177612	NM_001159590	NM_001164376
chr10-62825244-62825983	E	2		G	0	0	0	0	0	0	0	1	0	0	NM_013888	NM_001159589	NM_019812	NM_177612	NM_001159590	NM_001164376
chr10-62826706-62827714	E	2		G	0	0	0	0	0	0	0	0	0	0	NM_013888	NM_001159589	NM_019812	NM_177612	NM_001159590	NM_001164376
chr10-62829799-62830427	ME	2		G	0	0	0	0	0	0	0	1	0	0	NM_013888	NM_001159589	NM_019812	NM_177612	NM_001159590	NM_001164376
chr10-62831361-62832836	E	2		G	0	0	0	0	0	0	0	0	0	0	NM_013888	NM_001159589	NM_019812	NM_177612	NM_001159590	NM_001164376
chr10-62832920-62834085	E	2		G	0	0	0	0	0	0	0	0	0	0	NM_013888	NM_001159589	NM_019812	NM_177612	NM_001159590	NM_001164376
chr10-66923600-66924267	M	2		G	0	0	0	0	0	0	0	0	0	0	NM_010118
chr10-66980665-66981523	S	2		G	0	0	0	0	0	0	0	0	0	0	NM_010118
chr10-66981688-66982567	S	2		G	0	0	0	0	0	0	0	0	0	0	NM_010118
chr10-67526355-67527166	E	1	G		0	0	0	0	0	0	0	0	0	0	NM_001081346	NM_023598
chr10-67530421-67531171	E	1	G		0	0	0	0	0	0	0	0	0	0	NM_001081346	NM_023598
chr10-67532783-67533450	M	1	G		0	0	0	0	0	0	0	0	0	0	NM_001081346	NM_023598
chr10-67533930-67534586	M	1	G		0	0	0	0	0	0	0	0	0	0	NM_001081346	NM_023598
chr10-67537214-67538133	ME	1	G		0	0	0	0	0	0	0	0	0	0	NM_001081346	NM_023598
chr10-67552596-67553286	E	1	G		0	0	0	0	0	0	0	0	0	0	NM_001081346	NM_023598
chr10-67553434-67555292	ME	1	G		0	0	0	0	0	0	0	1	0	0	NM_001081346	NM_023598
chr10-67555447-67556350	E	1	G		0	0	0	0	0	0	0	0	0	0	NM_001081346	NM_023598
chr10-67755712-67756479	M	1	G		0	0	0	0	0	0	0	0	0	0	NM_023598
chr10-67808517-67809204	E	1	G		0	0	0	0	0	0	0	0	0	0	NM_023598
chr10-70293324-70294066	E	2		G	0	0	0	0	0	0	0	0	0	0	NM_031397
chr10-70294622-70295260	M	2		G	0	0	0	0	0	0	0	0	0	0	NM_031397
chr10-70295703-70296584	E	2		G	0	0	0	0	0	0	0	0	0	0	NM_031397
chr10-70319738-70320918	M	2		G	0	0	0	0	0	0	0	0	0	0	NM_031397
chr10-70326535-70327201	M	2		G	0	0	0	0	0	0	0	0	0	0	NM_031397
chr10-70339019-70339829	E	2		G	0	0	0	0	0	0	0	0	0	0	NM_031397
chr10-70340166-70342243	ME	2		G	0	0	0	0	0	0	0	1	0	0	NM_031397
chr10-70630243-70632056	S	2		G	0	0	0	0	0	0	0	1	0	0	NM_031397
chr10-70632061-70633039	S	2		G	0	0	0	0	0	0	0	0	0	0	NM_031397
chr10-70633409-70634485	S	2		G	0	0	0	0	0	0	0	0	0	0	NM_031397
chr10-70639697-70640311	S	2		G	0	0	0	0	0	0	0	0	0	0	NM_031397
chr10-70640357-70641303	S	2		G	0	0	0	0	0	0	0	0	0	0	NM_031397
chr10-70680490-70681219	SM	2		G	0	0	0	0	0	0	0	0	0	0	NM_031397
chr10-7301750-7303031	E	1	F		0	0	0	0	0	0	0	0	0	0	NM_010690	NM_172784	NM_145706	NR_030698
chr10-74388129-74388735	ME	2		G	0	0	0	0	0	0	0	0	0	0	NM_010311
chr10-74397209-74399017	E	2		G	0	0	0	0	0	0	0	0	0	0	NM_010311
chr10-74401163-74401973	E	2		G	0	0	0	0	0	0	0	0	0	0	NM_010311	NM_029781
chr10-74414915-74415644	E	2		G	0	0	0	0	0	0	0	0	0	0	NM_010311	NM_029781
chr10-74415705-74416400	E	2		G	0	0	0	0	0	0	0	0	0	0	NM_010311	NM_029781
chr10-75305312-75305963	S	1	F		0	0	0	0	0	0	0	0	0	0	NM_172549	NM_133994	NM_010027	NM_029472	NM_024440	NM_008185	NM_010361	NM_175329
chr10-75305975-75306599	M	1	F		0	0	0	0	0	0	0	0	0	0	NM_172549	NM_133994	NM_010027	NM_029472	NM_024440	NM_008185	NM_010361	NM_175329
chr10-75310489-75311173	E	1	F		0	0	0	0	0	0	0	0	0	0	NM_172549	NM_133994	NM_010027	NM_029472	NM_024440	NM_008185	NM_010361	NM_175329
chr10-75314362-75315197	SE	1	F		0	0	0	0	1	0	0	0	0	0	NM_009514	NM_172549	NM_133994	NM_010027	NM_029472	NM_024440	NM_008185	NM_010361	NM_175329
chr10-75316270-75317003	SE	1	F		0	0	0	0	0	0	0	0	0	0	NM_009514	NM_172549	NM_133994	NM_010027	NM_029472	NM_024440	NM_008185	NM_010361	NM_175329
chr10-75317257-75318087	SE	1	F		0	0	0	0	0	0	0	0	0	0	NM_009514	NM_172549	NM_133994	NM_010027	NM_029472	NM_024440	NM_008185	NM_010361	NM_175329	NM_198635
chr10-75324702-75325478	E	1	F		0	0	0	0	0	0	0	0	0	0	NM_009514	NM_172549	NM_133994	NM_010027	NM_029472	NM_024440	NM_008185	NM_010361	NM_175329	NM_010798	NM_198635
chr10-75328474-75329152	E	1	F		0	0	0	0	0	0	0	0	0	0	NM_009514	NM_133994	NM_010027	NM_029472	NM_024440	NM_008185	NM_010361	NM_175329	NM_010798	NM_198635
chr10-75337960-75338747	E	1	F		0	0	0	0	0	0	0	0	0	0	NM_009514	NM_133994	NM_029472	NM_024440	NM_008185	NM_010361	NM_175329	NM_010798	NM_198635
chr10-75339022-75339780	E	1	F		0	0	0	0	0	0	0	0	0	0	NM_009514	NM_133994	NM_029472	NM_024440	NM_008185	NM_010361	NM_175329	NM_010798	NM_198635
chr10-75340292-75340917	S	1	F		0	0	0	0	0	0	0	0	0	0	NM_009514	NM_133994	NM_029472	NM_024440	NM_008185	NM_010361	NM_175329	NM_010798	NM_198635
chr10-75346931-75348044	E	1	F		0	0	0	0	0	0	0	0	0	0	NM_009514	NM_029472	NM_024440	NM_008185	NM_010361	NM_175329	NM_010798	NM_198635
chr10-75348353-75349005	E	1	F		0	0	0	0	0	0	0	0	0	0	NM_009514	NM_029472	NM_024440	NM_008185	NM_010361	NM_175329	NM_010798	NM_198635
chr10-75352019-75352785	ME	1	F		0	0	0	0	0	0	0	0	0	0	NM_009514	NM_029472	NM_024440	NM_008185	NM_010361	NM_175329	NM_010798	NM_198635
chr10-77475146-77476503	E	1	B		0	0	0	0	0	0	0	1	0	0	NM_019448	NM_138301	NM_001081695	NM_015790	NM_008826
chr10-77478822-77479862	E	1	B		0	0	0	0	0	0	0	0	0	0	NM_019448	NM_138301	NM_001081695	NM_015790	NM_008826
chr10-77479989-77480653	E	1	B		0	0	0	0	0	0	0	0	0	0	NM_019448	NM_138301	NM_001081695	NM_015790	NM_008826
chr10-77481476-77482126	E	1	B		0	0	0	0	0	0	0	1	0	0	NM_019448	NM_138301	NM_001081695	NM_015790	NM_008826
chr10-77621850-77623091	SE	1	B		0	0	0	0	0	0	0	0	0	0	NM_019448	NM_001081695	NM_138601	NM_029546	NM_015790	NM_001081055
chr10-79304941-79305561	SM	2		C	0	0	0	0	0	0	0	0	0	0	NM_013459	NM_144528	NM_172551	NM_001077363	NM_008956	NR_027505	NM_011178	NM_001042710	NM_015779	NM_053244	NM_007880
chr10-79306397-79307168	E	2		C	0	0	0	0	0	0	0	1	0	0	NM_013459	NM_144528	NM_172551	NM_001077363	NM_008956	NR_027505	NM_011178	NM_001042710	NM_015779	NM_053244	NM_007880
chr10-79310481-79311190	E	2		C	0	0	0	0	0	0	0	1	0	0	NM_013459	NM_144528	NM_001077363	NM_008956	NR_027505	NM_011178	NM_001042710	NM_015779	NM_053244	NM_007880
chr10-79567039-79569528	SME	2		F, G	0	0	0	0	0	0	0	1	0	0	NM_025554	NM_011492	NM_007705	NM_183426	NM_021565	NM_025313	NM_007909	NM_027207
chr10-79570291-79571017	S	2		F, G	0	0	0	0	0	0	0	0	0	0	NM_025554	NM_011492	NM_007705	NM_183426	NM_021565	NM_025313	NM_007909	NM_027207
chr10-79572768-79573773	E	2		F, G	0	0	0	0	0	0	0	1	0	0	NM_025554	NM_011492	NM_007705	NM_183426	NM_021565	NM_025313	NM_007909	NM_027207
chr10-79573811-79574448	E	2		F, G	0	0	0	0	0	0	0	0	0	0	NM_025554	NM_011492	NM_007705	NM_183426	NM_021565	NM_025313	NM_007909	NM_027207
chr10-79624402-79628856	SME	2		F, G	0	0	0	0	0	0	0	2	0	0	NM_007705	NM_183426	NM_007909	NM_027207	NM_023431	NM_029272	NM_015761
chr10-80815095-80815797	ME	2		D	0	0	0	0	0	0	0	0	0	0	NM_025317	NM_028657	NM_013769	NM_001099917	NM_133964	NM_001163166	NM_148951	NM_010440	NM_001163165
chr10-80842939-80843594	SME	2		D	0	0	0	0	0	0	0	0	0	0	NM_013769	NM_001099917	NM_133964	NM_001163166	NM_148951	NM_010440	NM_001163165	NM_001014836	NM_019757
chr10-82235003-82235605	ME	1	F		0	0	0	0	0	0	0	0	0	0	NM_010914	NM_029102	NM_001042523	NM_025499	NM_001042513	NM_015762	NM_001042514
chr10-82237462-82243545	SME	1	F		0	0	0	0	0	0	0	1	0	0	NM_010914	NM_029102	NM_001042523	NM_025499	NM_001042513	NM_015762	NM_001042514
chr10-82246241-82246850	S	1	F		0	0	0	0	0	0	0	0	0	0	NM_010914	NM_029102	NM_001042523	NM_025499	NM_001042513	NM_015762	NM_001042514
chr10-82253052-82254010	ME	1	F		0	0	0	0	0	0	0	0	0	0	NM_010914	NM_001042523	NM_025499	NM_001042513	NM_015762	NM_001042514
chr10-82259166-82262562	SME	1	F		0	0	0	0	0	0	0	1	0	0	NM_010914	NM_001042523	NM_025499	NM_001042513	NM_015762	NM_001042514
chr10-82262708-82263485	SE	1	F		0	0	0	0	0	0	0	0	0	0	NM_010914	NM_001042523	NM_025499	NM_001042513	NM_015762	NM_001042514
chr10-82264231-82264842	S	1	F		0	0	0	0	0	0	0	0	0	0	NM_010914	NM_001042523	NM_025499	NM_001042513	NM_015762	NM_001042514
chr10-82276961-82277888	SME	1	F		0	0	0	0	0	0	0	0	0	0	NM_010914	NM_001042523	NM_025499	NM_001042513	NM_015762	NM_001042514
chr10-82278077-82278711	S	1	F		0	0	0	0	0	0	0	0	0	0	NM_010914	NM_001042523	NM_025499	NM_001042513	NM_015762	NM_001042514
chr10-82281299-82281923	S	1	F		0	0	0	0	0	0	0	0	0	0	NM_010914	NM_001042523	NM_025499	NM_001042513	NM_015762	NM_001042514
chr10-82660449-82661118	E	2		G	0	0	0	0	0	0	0	0	0	0	NM_177388	NM_021439
chr10-82803890-82805360	SE	2		G	0	0	0	0	0	0	0	0	0	0	NM_026579	NM_177388
chr10-82805898-82808012	SME	2		G	0	0	0	1	0	0	0	0	0	0	NM_026579	NM_177388
chr10-82808361-82809030	ME	2		G	0	0	0	0	1	0	0	1	0	1	NM_026579	NM_177388
chr10-82810126-82811525	SE	2		G	0	0	0	0	0	0	0	0	0	0	NM_026579	NM_177388
chr10-82816194-82817233	S	2		G	0	0	0	0	0	0	0	0	0	0	NM_026579	NM_177388
chr10-82817293-82820332	S	2		G	0	0	0	0	0	0	0	0	0	0	NM_026579	NM_177388
chr10-82837210-82837844	S	2		G	0	0	0	0	0	0	0	0	0	0	NM_177388
chr10-83947641-83948310	S	2		G	0	0	0	0	0	0	0	0	0	0	NM_001004363	NM_146008
chr10-83948588-83949212	S	2		G	0	0	0	0	0	0	0	0	0	0	NM_001004363	NM_146008
chr10-83964496-83966480	S	2		G	0	0	0	0	0	0	0	0	0	0	NM_001004363	NM_146008
chr10-83976146-83977516	SE	2		G	0	0	0	0	0	0	0	0	0	0	NM_001004363	NM_146008
chr10-83978327-83979733	E	2		G	0	0	0	0	0	0	0	1	0	0	NM_001004363	NM_146008
chr10-83980558-83981523	E	2		G	0	0	0	0	0	0	0	0	0	0	NM_001004363	NM_146008
chr10-83998220-83999067	E	2		G	0	0	0	0	0	0	0	1	0	0	NM_027423	NM_001004363	NM_146008	NM_175451
chr10-84004670-84005278	S	2		G	0	0	0	0	0	0	0	0	0	0	NM_027423	NM_146008	NM_175451
chr10-84010408-84012866	ME	2		G	0	0	0	0	0	0	0	1	0	0	NM_027423	NM_146008	NM_175451
chr10-84014028-84015243	ME	2		G	0	0	0	0	0	0	0	0	0	0	NM_027423	NM_146008	NM_175451
chr10-84015734-84016691	ME	2		G	0	0	0	0	0	0	0	1	0	0	NM_027423	NM_146008	NM_175451
chr10-84018684-84019384	E	2		G	0	0	0	0	0	0	0	0	0	0	NM_027423	NM_146008	NM_175451
chr10-84019692-84020360	E	2		G	0	0	0	0	0	0	0	0	0	0	NM_027423	NM_146008	NM_175451
chr10-92881296-92881915	E	1	E		0	0	0	0	0	0	0	0	0	0	NM_010401	NM_008517
chr10-92882486-92883118	E	1	E		0	0	0	0	1	0	0	0	0	0	NM_010401	NM_008517
chr10-92884928-92885528	M	1	E		0	0	0	0	0	0	0	0	0	0	NM_010401	NM_008517
chr10-92886008-92886613	S	1	E		0	0	0	0	0	0	0	0	0	0	NM_010401	NM_008517
chr10-92886946-92889327	M	1	E		0	0	0	0	0	0	0	0	0	0	NM_010401	NM_008517
chr10-92895087-92895848	SE	1	E		0	0	0	0	0	0	0	0	0	0	NM_010401	NM_008517
chr10-92906570-92907221	M	1	E		0	0	0	0	0	0	0	1	0	0	NM_010401	NM_008517	NM_175488
chr10-93696302-93697282	S	2		F	0	0	0	0	0	0	0	0	0	0	NM_053072	NM_011629	NM_025551	NR_033209
chr10-93697371-93699344	S	2		F	0	0	0	0	0	0	0	0	0	0	NM_053072	NM_011629	NM_025551	NR_033209
chr10-94901213-94903464	M	1	F		0	0	0	0	0	0	0	0	0	0	NM_080560	NM_001168655	NM_001168657	NM_007706	NM_001168656
chr10-94916860-94917593	ME	1	F		0	0	0	0	0	0	0	0	0	0	NM_080560	NM_001168655	NM_001168657	NM_007706	NM_001168656
chr10-94922865-94923716	ME	1	F		0	0	0	0	0	0	0	1	0	0	NM_080560	NM_001168655	NM_001168657	NM_007706	NM_001168656
chr10-94929201-94929946	E	1	F		0	0	0	0	0	0	0	0	0	0	NM_080560	NM_001168655	NM_001168657	NM_007706	NM_001168656
chr10-94931393-94932034	S	1	F		0	0	0	0	0	0	0	0	0	0	NM_080560	NM_001168655	NM_001168657	NM_007706	NM_001168656
chr10-94936898-94937567	S	1	F		0	0	0	0	0	0	0	0	0	0	NM_080560	NM_001168655	NM_001168657	NM_007706	NM_001168656
chr10-94970442-94971281	ME	1	F		0	0	0	0	0	0	0	0	0	0	NM_080560	NM_001168655	NM_001168657	NM_007706	NM_001168656	NM_026065
chr11-100059405-100060802	ME	1	C		0	0	0	0	0	0	0	0	0	0	NM_001174099	NM_008471	NM_010662	NR_003957	NM_008469	NM_201255
chr11-100097757-100098397	S	1	C		0	0	0	0	0	0	0	0	0	0	NM_008471	NM_201255	NM_011508	NM_016958	NM_010257
chr11-100100731-100103551	S	1	C		0	0	0	0	0	0	0	0	0	0	NM_008471	NM_201255	NM_011508	NM_016958	NM_010257
chr11-100142067-100143687	E	1	E		0	0	0	0	0	0	0	2	0	0	NM_201255	NM_010663	NM_011508	NM_016958	NM_008470	NM_010257	NM_212483
chr11-100150191-100150925	E	1	E		0	0	0	0	0	0	0	0	0	0	NM_201255	NM_010663	NM_011508	NM_016958	NM_008470	NM_010257	NM_212483
chr11-100156322-100156972	E	1	E		0	0	0	0	0	0	0	0	0	0	NM_010663	NM_011508	NM_016958	NM_008470	NM_010257	NM_212483
chr11-100166028-100167656	M	1	E		0	0	0	0	0	0	0	0	0	0	NM_010663	NM_011508	NM_016958	NM_008470	NM_010257	NM_212483
chr11-100168642-100169613	ME	1	E		0	0	0	0	0	0	0	1	0	0	NM_010663	NM_011508	NM_008470	NM_010257	NM_212483
chr11-100174526-100175144	E	1	E		0	0	0	0	0	0	0	1	0	0	NM_010663	NM_011508	NM_008470	NM_010257	NM_212483
chr11-100176533-100178242	ME	1	E		0	0	0	0	0	0	0	0	0	0	NM_010221	NM_010663	NM_011508	NM_008470	NM_010257	NM_212483	NM_001163481
chr11-100227071-100227736	E	1	E		0	0	0	0	0	0	0	0	0	0	NM_010221	NM_212483	NM_025727	NM_001163481	NM_177981	NM_010404
chr11-100260915-100261820	E	1	F		0	0	0	0	0	0	0	0	0	0	NM_010221	NM_010593	NM_025727	NM_001163481	NM_177981	NM_010404
chr11-100263187-100264611	E	1	F		0	0	0	0	0	0	0	1	0	0	NM_010221	NM_010593	NM_025727	NM_001163481	NM_177981	NM_010404
chr11-101090255-101091474	E	2		C, G	0	0	0	0	0	0	0	1	0	0	NM_175638	NM_026776	NM_019444	NM_026562	NM_146030	NM_007721	NM_011192	NM_007970	NM_178932
chr11-101091902-101093934	SE	2		C, G	0	0	0	0	0	0	0	1	0	0	NM_175638	NM_026776	NM_019444	NM_026562	NM_146030	NM_007721	NM_011192	NM_007970	NM_009675	NM_178932
chr11-101094882-101096359	E	2		C, G	0	0	0	0	1	0	0	1	0	0	NM_175638	NM_026776	NM_019444	NM_026562	NM_146030	NM_007721	NM_011192	NM_007970	NM_009675	NM_178932
chr11-101169054-101169795	ME	2		G	0	1	0	1	0	0	0	1	0	0	NM_011192	NM_007970	NM_009675	NM_178932	NM_019584	NM_008061	NM_026618
chr11-102438185-102439250	ME	2		G	0	0	0	0	0	0	0	1	0	0	NM_001159492	NM_020510	NM_001127576
chr11-102445243-102445871	M	2		G	0	0	0	0	0	0	0	0	0	0	NM_001159492	NM_020510	NM_001127576
chr11-102455822-102457601	SME	2		G	0	0	0	0	0	0	0	0	0	0	NM_001159492	NM_020510	NM_001127576
chr11-102462286-102462955	S	2		G	0	0	0	0	0	0	0	0	0	0	NM_001159492	NM_020510	NM_001127576
chr11-102471801-102473844	S	2		G	0	0	0	0	0	0	0	0	0	0	NM_001159492	NM_001127576
chr11-102493534-102494204	SME	2		G	0	0	0	0	0	0	0	0	0	0	NM_001159492	NM_001127576
chr11-102494267-102495037	SME	2		G	0	0	0	0	0	0	0	0	0	0	NM_001159492	NM_001127576
chr11-102499735-102500674	SE	2		G	0	0	0	0	0	0	0	0	0	0	NM_001159492	NM_001127576
chr11-102505148-102506147	M	2		G	0	0	0	0	0	0	0	0	0	0	NM_001159492	NM_001127576
chr11-102824475-102825289	SE	2		C	0	0	0	0	0	0	0	0	0	0	NM_008707	NM_001109995	NM_011431	NM_001131020	NM_010277	NM_197959	NM_011795
chr11-105371484-105372238	M	2		G	0	0	0	0	0	0	0	0	0	0	NM_001039242	NM_172568	NM_181071
chr11-106580576-106581607	SE	1	E		0	0	0	0	0	0	0	0	0	0	NM_008816	NM_001033435	NM_177088	NM_001032378	NM_001166685
chr11-106582232-106582879	E	1	E		0	0	0	0	0	0	0	0	0	0	NM_008816	NM_001033435	NM_177088	NM_001032378	NM_001166685
chr11-106583270-106583968	SME	1	E		0	0	0	0	1	0	0	0	0	0	NM_008816	NM_001033435	NM_177088	NM_001032378	NM_001166685
chr11-106606749-106607367	M	1	E		0	0	0	0	0	0	0	0	0	0	NM_008816	NM_001033435	NM_177088	NM_001032378	NM_001166685
chr11-107728533-107729135	M	2		G	0	0	0	0	0	0	0	0	0	0	NM_019431
chr11-112672472-112673161	M	2		G	0	1	0	1	0	0	0	0	0	0	NM_011448
chr11-113579104-113579768	E	1	E		0	0	0	0	0	0	0	1	0	0	NM_138598	NM_001164532	NM_026682	NM_029794
chr11-113616236-113617032	ME	1	E		0	0	0	0	0	0	0	0	1	0	NM_020006	NM_138598	NM_001164532	NM_026682	NM_029794	NM_001163346
chr11-113623395-113624220	E	1	E		0	0	0	0	0	0	0	0	0	0	NM_020006	NM_138598	NM_001164532	NM_026682	NM_029794	NM_001163346
chr11-113638147-113638764	E	1	E		0	0	0	0	0	0	0	1	0	0	NM_020006	NM_138598	NM_001164532	NM_026682	NM_029794	NM_001163346
chr11-115608399-115609024	SM	1	F		0	0	0	0	0	0	0	0	0	0	NM_145438	NM_008163	NM_028014	NM_029557
chr11-116282338-116283128	SE	2		G	0	0	0	0	0	0	0	0	0	0	NM_027258	NM_176902	NM_008240	NR_003376
chr11-116327050-116327816	E	2		G	0	0	0	0	0	0	0	0	0	0	NM_011451	NM_027258	NM_001172472	NM_001172475	NM_001172473	NM_025367	NM_001033267
chr11-116354696-116355356	S	2		G	0	0	0	0	0	0	0	0	0	0	NM_011451	NM_027258	NM_001172472	NM_001172475	NM_001172473	NM_025367	NM_001033267	NM_026364	NM_009591	NR_033223
chr11-116356059-116357257	S	2		G	0	0	0	0	0	0	0	0	0	0	NM_011451	NM_027258	NM_001172472	NM_001172475	NM_001172473	NM_025367	NM_001033267	NM_026364	NM_009591	NR_033223
chr11-116357796-116358945	S	2		G	0	0	0	0	0	0	0	0	0	0	NM_011451	NM_027258	NM_001172472	NM_001172475	NM_001172473	NM_025367	NM_001033267	NM_026364	NM_009591	NR_033223
chr11-116359729-116360553	SE	2		G	0	0	0	0	0	0	0	0	0	0	NM_011451	NM_027258	NM_001172472	NM_001172475	NM_001172473	NM_025367	NM_001033267	NM_026364	NM_009591	NR_033223
chr11-116446030-116446658	E	1	F		0	0	0	0	0	0	0	0	0	0	NR_027821	NM_026364	NM_009591	NR_033223	NM_173755	NM_001163318	NR_028570	NR_027820	NR_027819	NR_028569	NR_028567
chr11-116490158-116490807	SE	1	F		0	0	0	0	0	0	0	0	0	0	NR_027821	NM_173755	NM_001163318	NM_001167680	NR_028570	NR_027820	NR_027819	NR_028569	NR_028567	NM_172572
chr11-116502000-116502781	SM	1	F		0	0	0	0	0	0	0	0	0	0	NR_027821	NM_173755	NM_001163318	NM_001167680	NR_028570	NR_027820	NR_027819	NR_028569	NR_028567	NM_172572
chr11-116503039-116503665	S	1	F		0	0	0	0	0	0	0	0	0	0	NR_027821	NM_173755	NM_001163318	NM_001167680	NR_028570	NR_027820	NR_027819	NR_028569	NR_028567	NM_172572
chr11-116691069-116691898	S	2		G	0	0	0	0	0	0	0	0	0	0	NM_178620	NM_028865	NM_011371	NM_026280	NM_172948
chr11-116695269-116696189	SE	2		G	0	0	0	0	0	0	0	0	0	0	NM_178620	NM_028865	NM_011371	NM_026280	NM_172948
chr11-116746515-116747405	SME	2		G	0	0	0	0	0	0	0	0	0	0	NM_033398	NM_026280	NM_172948	NM_011358
chr11-116748824-116749480	S	2		G	0	0	0	0	0	0	0	0	0	0	NM_033398	NM_026280	NM_172948	NM_011358
chr11-116749744-116752869	SE	2		G	0	0	0	0	0	0	0	3	0	0	NM_033398	NM_026280	NM_172948	NM_011358
chr11-116757921-116759747	SE	2		G	0	0	0	0	0	0	0	0	0	0	NM_033398	NM_026280	NM_172948	NM_011358
chr11-116761259-116764817	SME	2		G	0	0	0	0	0	0	0	0	0	0	NM_033398	NM_026280	NM_172948	NM_011358
chr11-116767141-116767984	E	2		G	0	0	0	0	0	0	0	0	0	0	NM_033398	NM_026280	NM_172948	NM_011358
chr11-116769592-116770358	M	2		G	0	0	0	0	0	0	0	0	0	0	NM_033398	NM_026280	NM_172948	NM_011358
chr11-11822630-11824558	M	1	E		0	0	0	0	1	0	0	1	0	0	NM_016672
chr11-11826937-11827572	M	1	E		0	0	0	0	0	0	0	0	0	0	NM_016672
chr11-118813927-118814991	E	2		G	0	0	0	0	0	0	0	0	0	0	NM_001039167	NM_001024931	NM_001039168	NM_001030291	NM_007623
chr11-120020299-120021123	E	2		G	0	0	0	0	0	0	0	1	0	0	NM_009734	NM_001109658	NM_001164801	NM_001164799	NM_183137	NM_024249	NM_001164800	NM_001164798	NM_001164802	NM_198423
chr11-120021322-120022013	E	2		G	0	0	0	0	0	0	0	0	0	0	NM_009734	NM_001109658	NM_001164801	NM_001164799	NM_183137	NM_024249	NM_001164800	NM_001164798	NM_001164802	NM_198423
chr11-120032337-120033162	E	2		G	0	0	0	0	0	0	0	0	0	0	NM_009734	NM_001109658	NM_001164801	NM_001164799	NM_183137	NM_024249	NM_001164800	NM_001164798	NM_001164802	NM_198423
chr11-120043104-120044629	E	2		G	0	0	0	0	0	0	0	1	0	0	NM_009734	NM_001109658	NM_001164801	NM_001164799	NM_183137	NM_024249	NM_001164800	NM_001164798	NM_001164802	NM_198423
chr11-120077737-120078687	E	2		G	0	0	0	0	0	0	0	0	0	0	NM_001164801	NM_001164799	NM_024249	NM_001164800	NM_001164798	NM_001164802	NM_198423	NR_030682
chr11-120083575-120084283	S	2		G	0	0	0	0	0	0	0	0	0	0	NM_001164801	NM_001164799	NM_024249	NM_001164800	NM_001164798	NM_001164802	NM_198423	NR_030682
chr11-120084467-120087614	SE	2		G	0	0	0	0	0	0	0	0	0	0	NM_001164801	NM_001164799	NM_024249	NM_001164800	NM_001164798	NM_001164802	NM_198423	NR_030682
chr11-120089703-120090396	SME	2		G	0	0	0	0	0	0	0	0	0	0	NM_001164801	NM_001164799	NM_024249	NM_001164800	NM_001164798	NM_001164802	NM_198423	NR_030682
chr11-120369211-120370070	M	2		C	0	0	0	0	0	0	0	0	0	0	NM_025560	NM_199469	NM_008101	NM_012065	NM_197995	NM_025389	NM_001038230
chr11-120370323-120372590	SE	2		C	0	0	0	0	0	0	0	0	0	0	NM_025560	NM_199469	NM_008101	NM_012065	NM_197995	NM_153288	NM_025389	NM_001038230
chr11-120902500-120903124	S	2		E	0	0	0	0	0	0	0	0	0	0	NM_139059	NM_027874	NM_009854
chr11-120944252-120945024	S	1,2	A	E	0	0	0	0	0	0	0	0	0	0	NM_139059	NM_027874	NM_145440	NM_028602	NM_009854	NM_026907	NM_145373
chr11-120952070-120952729	S	1,2	A	E	0	0	0	0	0	0	0	0	0	0	NM_139059	NM_027874	NM_145440	NM_028602	NM_009854	NM_026907	NM_145373
chr11-121004835-121005637	M	1	A		0	0	0	0	0	0	0	0	0	0	NM_026272	NM_145440	NM_028602	NM_026907	NM_001146073	NM_145373	NM_001001333	NM_027622
chr11-12368580-12369583	ME	1	A		0	0	0	0	0	0	0	1	0	0	NM_172496
chr11-19925644-19927265	E	1	F		0	0	0	0	0	0	0	0	0	0	NM_146243	NM_033523
chr11-19928290-19928913	E	1	F		0	0	0	0	0	0	0	0	0	0	NM_146243	NM_033523
chr11-19933043-19935340	SE	1	F		0	0	0	0	0	0	0	0	0	0	NM_146243	NM_033523
chr11-19935403-19936574	SME	1	F		0	0	0	0	0	0	0	0	0	0	NM_146243	NM_033523
chr11-19939968-19940572	S	1	F		0	0	0	0	0	0	0	0	0	0	NM_146243	NM_033523
chr11-19940976-19942136	E	1	F		0	0	0	0	0	1	0	1	0	0	NM_146243	NM_033523
chr11-19958777-19959457	E	1	F		0	0	0	0	0	0	0	0	0	0	NM_146243	NM_033523
chr11-20015331-20017326	ME	1	F		0	0	0	0	0	0	0	0	0	0	NM_146243	NM_008996
chr11-20022979-20023894	SE	1	F		0	0	0	0	0	0	0	0	0	0	NM_146243	NM_008996
chr11-20024271-20024911	S	1	F		0	0	0	0	0	0	0	0	0	0	NM_146243	NM_008996
chr11-20026600-20027834	SME	1	F		0	0	0	0	0	0	0	0	0	0	NM_146243	NM_008996
chr11-20028113-20028738	S	1	F		0	0	0	0	0	0	0	0	0	0	NM_146243	NM_008996
chr11-20032891-20034211	E	1	F		0	0	0	0	0	0	0	2	0	1	NM_146243	NM_008996
chr11-20035411-20036019	E	1	F		0	0	0	0	0	0	0	0	0	0	NM_146243	NM_008996
chr11-20042951-20043848	E	1	F		0	0	0	0	0	0	0	0	0	0	NM_146243	NM_008996
chr11-20049104-20049732	E	1	F		0	0	0	0	0	0	0	0	0	0	NM_146243	NM_008996
chr11-20057374-20058031	E	1	F		0	0	0	0	0	0	0	0	0	0	NM_146243	NM_008996
chr11-20058297-20058966	E	1	F		0	0	0	0	0	0	0	0	0	0	NM_146243	NM_008996
chr11-20060932-20061579	E	1	F		0	0	0	0	0	0	0	0	0	0	NM_146243	NM_008996
chr11-20061788-20062637	E	1	F		0	0	0	0	0	0	0	0	0	0	NM_146243	NM_008996
chr11-20067109-20068718	E	1	F		0	0	0	0	0	0	0	0	0	0	NM_146243	NM_008996
chr11-20068892-20069553	E	1	F		0	0	0	0	0	0	0	0	0	0	NM_146243	NM_008996
chr11-20072155-20072786	M	1	F		0	0	0	0	0	0	0	0	0	0	NM_146243	NM_008996
chr11-20074881-20075580	E	1	F		0	0	0	0	0	0	0	0	0	0	NM_146243	NM_008996
chr11-20077908-20078508	E	1	F		0	0	0	0	0	0	0	0	0	0	NM_146243	NM_008996
chr11-20093150-20093770	S	1	F		0	0	0	0	0	0	0	0	0	0	NM_146243	NM_008996
chr11-20094645-20095691	E	1	F		0	0	0	0	0	0	0	0	0	0	NM_146243	NM_008996
chr11-20096182-20097025	E	1	F		0	0	0	0	0	0	0	0	0	0	NM_146243	NM_008996
chr11-29531920-29532520	S	1	F		0	0	0	0	0	0	0	0	0	0	NM_024226	NM_024277	NM_001033865	NM_194052	NM_194054	NM_194053	NM_194051
chr11-29536242-29538210	ME	1	F		0	0	0	0	1	0	1	0	0	0	NM_024226	NM_024277	NM_001033865	NM_194052	NM_194054	NM_194053	NM_194051
chr11-29538213-29538824	E	1	F		0	0	0	0	0	0	0	0	0	0	NM_024226	NM_024277	NM_001033865	NM_194052	NM_194054	NM_194053	NM_194051
chr11-29545134-29546017	SM	1	F		0	0	0	0	0	0	0	1	0	0	NM_024226	NM_024277	NM_001033865	NM_194052	NM_194054	NM_194053	NM_194051
chr11-29552958-29555334	ME	1	F		0	0	0	0	0	0	0	0	0	0	NM_024226	NM_194052	NM_194054	NM_194053	NM_194051
chr11-29570730-29571376	E	1	F		0	0	0	0	0	0	0	0	0	0	NM_024226	NM_194052	NM_194054	NM_194053	NM_194051
chr11-29577073-29579221	ME	1	F		0	0	0	0	0	0	0	0	0	0	NM_024226	NM_194052	NM_194054	NM_194053	NM_194051
chr11-29579343-29580660	ME	1	F		0	0	0	0	0	0	0	1	0	0	NM_024226	NM_194052	NM_194054	NM_194053	NM_194051
chr11-29583521-29585050	ME	1	F		0	0	0	0	0	0	0	0	0	0	NM_024226	NM_194052	NM_194054	NM_194053	NM_194051
chr11-4588834-4590099	E	2		F	0	0	0	0	0	0	0	0	0	0	NM_028860	NR_027797	NM_026015	NR_027798
chr11-4591852-4592533	E	2		F	0	0	0	0	0	0	0	0	0	0	NM_028860	NR_027797	NM_026015	NR_027798
chr11-52146953-52147688	E	1	F		0	0	0	0	0	0	0	0	0	0	NM_011694	NM_009331	NM_153117
chr11-52152512-52156465	ME	1	F		0	0	0	0	1	0	1	2	1	0	NM_011694	NM_009331	NM_153117
chr11-52159472-52160100	ME	1	F		0	0	0	0	0	0	0	0	0	0	NM_011694	NM_009331	NM_153117
chr11-52164629-52165695	E	1	F		0	0	0	0	0	0	0	0	0	0	NM_011694	NM_009331	NM_153117
chr11-52171672-52172422	ME	1	F		0	0	0	0	0	0	0	0	0	0	NM_011694	NM_009331	NM_153117
chr11-52297318-52298418	M	1	F		0	0	0	0	0	0	0	1	0	0	NM_011694	NM_153117
chr11-53550627-53551531	S	2		F	0	0	0	0	0	0	0	0	0	0	NM_008390	NM_009012	NM_001159393	NM_001159396
chr11-53563294-53564132	SME	2		F	0	0	0	0	0	0	0	0	0	0	NM_008390	NM_009012	NM_001159393	NM_001159396
chr11-53569860-53570598	S	2		F	0	0	0	0	0	0	0	0	0	0	NM_008390	NM_009012	NM_001159393	NM_001159396
chr11-53570729-53571773	SE	2		F	0	0	0	0	0	0	0	0	0	0	NM_008390	NM_009012	NM_001159393	NM_001159396
chr11-53573214-53573889	SME	2		F	0	0	0	0	0	0	0	0	0	0	NM_008390	NM_009012	NM_001159393	NM_001159396
chr11-53574598-53576009	SME	2		F	0	0	0	0	0	0	0	1	0	0	NM_008390	NM_009012	NM_001159393	NM_001159396
chr11-53578750-53579877	SE	2		F	0	0	0	0	0	0	0	0	0	0	NM_008390	NM_009012	NM_001159393	NM_001159396
chr11-53580686-53581327	S	2		F	0	0	0	0	0	0	0	0	0	0	NM_008390	NM_009012	NM_001159393	NM_001159396
chr11-53886338-53887058	E	2		C	0	0	0	0	0	0	0	1	0	0	NM_019723	NM_019687	NM_019417	NM_001136076	NM_011031
chr11-53911531-53912339	M	2		C	0	0	0	0	0	0	0	0	0	0	NM_019687	NM_019417	NM_001136076	NM_011031
chr11-53955065-53955725	S	2		C	0	0	0	0	0	0	0	0	0	0	NM_019417
chr11-53958242-53960671	S	2		C	0	0	0	0	0	0	0	0	0	0	NM_019417
chr11-54898711-54899347	E	1	F		0	0	0	0	0	0	0	0	0	0	NM_010299	NM_013472	NM_001110211	NM_177471
chr11-54900029-54901771	SE	1	F		0	0	0	0	0	0	0	0	0	0	NM_010299	NM_013472	NM_001110211	NM_177471
chr11-54926780-54928290	ME	1	F		0	0	0	0	0	0	0	2	0	0	NM_013472	NM_001110211	NM_177471	NM_153139
chr11-54933747-54935757	SME	1	F		0	0	0	0	0	1	0	1	1	0	NM_013472	NM_001110211	NM_177471	NM_153139
chr11-55201243-55201940	SE	1	E		0	0	0	0	0	0	0	0	0	0	NM_001029988	NR_028480	NM_013716
chr11-55203308-55203953	S	1	E		0	0	0	0	0	0	0	0	0	0	NM_001029988	NR_028480	NM_013716
chr11-55235523-55238060	E	1	E		0	0	0	0	0	0	0	0	0	0	NR_028480	NM_013716	NM_009242
chr11-55238142-55239253	E	1	E		0	0	0	0	0	0	0	0	0	0	NR_028480	NM_013716	NM_009242
chr11-55242990-55244934	ME	1	E		0	0	0	0	0	0	0	0	0	0	NR_028480	NM_013716	NM_009242
chr11-55245402-55246010	S	1	E		0	0	0	0	0	0	0	0	0	0	NR_028480	NM_013716	NM_009242
chr11-55246262-55247115	SE	1	E		0	0	0	0	0	0	0	0	0	0	NR_028480	NM_013716	NM_009242
chr11-55250031-55250701	E	1	E		0	0	0	0	0	0	0	0	0	0	NR_028480	NM_013716	NM_009242
chr11-55252971-55254098	E	1	E		0	0	0	0	0	0	0	1	0	0	NR_028480	NM_013716	NM_009242
chr11-55254713-55255785	ME	1	E		0	0	0	0	0	0	0	1	0	0	NR_028480	NM_013716	NM_009242
chr11-55256921-55257666	E	1	E		0	0	0	0	0	0	0	0	0	0	NR_028480	NM_013716	NM_009242
chr11-55278036-55278721	E	1	E		0	0	0	0	0	0	0	0	0	0	NM_009720	NR_028480	NM_013716	NM_009242
chr11-5739992-5740861	S	2		F, G	0	0	0	0	0	0	0	0	0	0	NM_001077661	NM_178623	NM_009636	NM_018870	NM_017401
chr11-5746857-5747871	S	2		F, G	0	0	0	0	0	0	0	1	0	0	NM_001077661	NM_009636	NM_018870	NM_017401
chr11-5749122-5752843	S	2		F, G	0	0	0	0	0	0	0	0	0	0	NM_001077661	NM_009636	NM_018870	NM_017401
chr11-5754717-5755322	M	2		F, G	0	0	0	0	0	0	0	0	0	0	NM_001077661	NM_009636	NM_018870	NM_017401
chr11-5755461-5756691	SME	2		F, G	0	0	0	0	0	0	0	0	0	0	NM_019661	NM_001077661	NM_009636	NM_018870	NM_017401
chr11-5757764-5758404	S	2		F, G	0	0	0	0	0	0	0	0	0	0	NM_019661	NM_001077661	NM_009636	NM_018870	NM_017401
chr11-5759461-5760110	S	2		F, G	0	0	0	0	0	0	0	0	0	0	NM_019661	NM_001077661	NM_009636	NM_018870	NM_017401
chr11-59413843-59415427	M	2		G	0	0	0	0	0	0	0	0	0	0	NM_146429	NM_001130529	NM_001011740	NM_172941	NM_201245	NM_012027	NM_001011789
chr11-59448380-59449445	S	2		G	0	0	0	0	0	0	0	0	0	0	NM_146429	NM_201245	NM_012027	NM_001011789
chr11-59468734-59469740	SM	2		G	0	0	0	0	0	0	0	0	0	0	NM_146429	NM_201245	NM_012027	NM_001011789
chr11-59872892-59873516	M	2		F	0	0	0	0	0	0	0	0	0	0	NM_009021	NM_008819	NM_009026	NM_001037764
chr11-59884580-59885231	E	2		F	0	0	0	0	0	0	0	0	0	0	NM_009021	NM_008819	NM_001037764
chr11-59912963-59915623	S	2		F	0	0	0	0	1	0	0	0	0	0	NM_009021	NM_008819	NM_001037764
chr11-62488824-62489531	M	2		F	0	0	0	0	0	0	0	0	0	0	NM_198861
chr11-62504579-62505233	S	2		F	0	0	0	0	0	0	0	0	0	0	NM_198861
chr11-62521301-62521942	M	2		F	0	0	0	0	0	0	0	0	0	0	NM_198861
chr11-68891325-68892737	SE	2		G	0	0	0	0	0	0	0	1	0	0	NM_011786	NM_011065	NM_001159519	NM_009497	NM_001159367	NM_033041	NM_009659
chr11-68893793-68894515	S	2		G	0	0	0	0	0	0	0	0	0	0	NM_011786	NM_011065	NM_001159519	NM_009497	NM_001159367	NM_033041	NM_009659
chr11-68985516-68986231	S	2		G	0	0	0	0	0	0	0	0	0	0	NM_009661	NM_028336	NM_025838	NM_011065	NM_009497	NM_001159367	NM_033041	NM_008192	NM_011786	NM_009659
chr11-68991483-68992146	S	2		G	0	0	0	0	0	0	0	0	0	0	NM_009661	NM_011065	NM_009497	NM_001159367	NM_033041	NM_008192	NM_011786	NM_009659
chr11-69364602-69365242	SE	1	F		0	0	0	0	0	0	0	0	0	0	NM_001081330	NM_001127233	NM_011640	NM_026991	NM_011814
chr11-69680301-69681105	E	1	C		0	0	0	0	0	0	0	0	0	0	NM_010198	NM_009601	NM_031880	NM_016875	NM_175368	NM_001033433	NM_001013414	NM_019726	NM_028855	NM_198862	NM_016887
chr11-70006258-70008382	S	2		G	0	0	0	0	0	0	0	0	0	0	NM_153081	NR_029581	NR_030444
chr11-70021894-70023489	E	2		G	0	0	0	0	0	0	0	0	0	0	NM_153081	NR_029581	NR_030444
chr11-70281885-70284138	SM	2		F	0	0	0	0	0	0	0	0	0	0	NM_016713	NM_029231	NM_029360	NM_146020	NM_008946	NM_023158	NM_008876	NM_001045959	NM_176893	NM_001045964
chr11-70314762-70315534	S	2		F	0	0	0	0	0	0	0	0	0	0	NM_016713	NM_029231	NM_029360	NM_146020	NM_008946	NM_023158	NM_008876	NM_001045959	NM_176893	NM_001045964
chr11-70315690-70316385	S	2		F	0	0	0	0	0	0	0	0	0	0	NM_016713	NM_029231	NM_029360	NM_146020	NM_008946	NM_023158	NM_008876	NM_001045959	NM_176893	NM_001045964
chr11-76394903-76395555	M	2		G	0	0	0	0	0	0	0	0	0	0	NM_177709	NM_198018	NM_198895	NM_198894	NM_177182
chr11-76401595-76402232	S	2		G	0	0	0	0	0	0	0	0	0	0	NM_177709	NM_198018	NM_198895	NM_198894	NM_177182
chr11-76402886-76403644	M	2		G	0	0	0	0	0	0	0	0	0	0	NM_177709	NM_198018	NM_198895	NM_198894	NM_177182
chr11-76426014-76427319	SE	2		G	0	0	0	0	0	0	0	1	0	0	NM_177709	NM_198895	NM_198894	NM_177182
chr11-76443469-76444086	S	2		G	0	0	0	0	0	0	0	0	0	0	NM_177709	NM_198895	NM_198894	NM_177182
chr11-76468609-76469306	S	2		G	0	0	0	0	0	0	0	0	0	0	NM_177709	NM_198895	NM_198894	NM_177182
chr11-77710307-77711437	ME	1	E		0	0	0	0	0	0	0	1	0	0	NM_021286	NM_008952	NM_174852
chr11-77713173-77713797	E	1	E		0	0	0	0	0	0	0	0	0	0	NM_021286	NM_008952	NM_174852
chr11-77714199-77716023	E	1	E		0	0	0	0	0	0	0	0	0	0	NM_021286	NM_008952	NM_174852
chr11-77721959-77722562	E	1	E		0	0	0	0	0	0	0	0	0	0	NM_021286	NM_008952	NM_174852
chr11-77722712-77723432	E	1	E		0	0	0	0	0	0	0	0	0	0	NM_021286	NM_008952	NM_174852
chr11-77740088-77740730	E	1	E		0	0	0	0	0	0	0	0	0	0	NM_021286	NM_008952	NM_174852
chr11-78814422-78815091	M	1	E		0	0	0	0	0	0	0	0	0	0	NM_010708	NM_001159301
chr11-78815180-78818186	SME	1	E		0	0	0	0	1	0	0	2	0	0	NM_010708	NM_001159301
chr11-79552147-79553404	ME	2		C	0	0	0	0	0	0	0	0	0	0	NM_175543	NR_029959	NR_029579
chr11-79564901-79567795	ME	2		C	0	0	0	0	1	0	0	2	0	0	NM_175543	NR_029959	NR_029579
chr11-80099813-80101081	E	1,2	F	F	0	0	0	0	0	0	0	0	0	0	NM_139228	NM_011751	NM_001130170	NM_001130171	NM_001130169
chr11-82110715-82111379	S	2		G	0	0	0	0	0	0	0	0	0	0	NM_023438
chr11-82890971-82891690	M	1	D		0	0	0	0	0	0	0	0	0	0	NM_172796	NM_001167743	NM_181545	NM_011407	NM_181542	NM_011410
chr11-82891806-82892431	M	1	D		0	0	0	0	0	0	0	0	0	0	NM_172796	NM_001167743	NM_181545	NM_011407	NM_181542	NM_011410
chr11-84731620-84732289	M	1	C		0	0	0	0	0	0	0	0	0	0	NM_145433	NM_177564	NM_007607	NM_153144	NM_027388	NM_001077636	NM_001005223
chr11-84756088-84756714	M	1	C		0	0	0	0	0	0	0	0	0	0	NM_007607	NM_153144	NM_027388	NM_001077636	NM_001005223
chr11-84757631-84759715	M	1	C		0	0	0	0	0	1	0	1	0	0	NM_007607	NM_153144	NM_027388	NM_001077636	NM_001005223
chr11-88734395-88735083	SE	1	E		0	0	0	0	0	1	0	1	0	0	NM_009648	NM_001042541	NR_003492
chr11-88736948-88738555	SE	1	E		0	0	0	0	0	0	0	0	0	0	NM_009648	NM_001042541	NR_003492	NM_016706
chr11-88758589-88759781	ME	1	E		0	0	0	0	0	1	0	0	0	0	NM_009648	NM_001042541	NR_003492	NM_016706
chr11-88767156-88767770	M	1	E		0	0	0	0	0	0	0	1	0	0	NM_009546	NM_009648	NM_001042541	NR_003492	NM_016706
chr11-88819332-88819942	E	1	E		0	0	0	0	0	0	0	0	0	0	NM_009546	NM_001042541	NR_003492	NM_016706	NM_029023
chr11-88831279-88831918	M	1	E		0	0	0	0	0	0	0	1	0	0	NM_009546	NR_003492	NM_016706	NR_003564	NM_029023
chr11-88854962-88856474	ME	1	E		0	0	0	1	1	0	0	2	0	0	NM_009546	NR_003564	NM_029023	NM_001033266
chr11-88884610-88885244	E	1	E		0	0	0	0	0	0	0	0	0	0	NR_003564	NM_029023	NM_001033266
chr11-88885387-88886103	E	1	E		0	0	0	0	0	0	0	0	0	0	NR_003564	NM_029023	NM_001033266
chr11-88887193-88887837	E	1	E		0	0	0	0	0	0	0	0	0	0	NR_003564	NM_029023	NM_001033266
chr11-88889099-88890814	E	1	E		0	0	0	0	0	0	0	1	0	0	NR_003564	NM_029023	NM_001033266
chr11-88923799-88925621	S	1	E		0	0	0	0	0	0	0	0	0	0	NR_003564	NM_001033266	NM_019505
chr11-88925747-88926380	S	1	E		0	0	0	0	0	0	0	0	0	0	NR_003564	NM_001033266	NM_019505
chr11-88927327-88927996	E	1	E		0	0	0	0	0	0	0	0	0	0	NR_003564	NM_001033266	NM_019505
chr11-9013029-9013724	E	1	A		0	0	0	0	0	0	0	0	0	0	NM_001159401	NM_177576	NM_001159402	NM_009477	NM_178259
chr11-9014472-9015128	ME	1	A		0	0	0	0	0	0	0	0	0	0	NM_001159401	NM_177576	NM_001159402	NM_009477	NM_178259
chr11-94471562-94472921	SM	2		G	0	0	0	0	0	0	0	0	0	0	NM_170671	NM_001013381	NM_133807	NM_053161	NM_153807
chr11-94482323-94483093	M	2		G	0	0	0	0	0	0	0	1	0	0	NM_170671	NM_001013381	NM_133807	NM_053161	NM_153807
chr11-94483466-94484135	M	2		G	0	0	0	0	0	0	0	0	0	0	NM_001013381	NM_133807	NM_053161	NM_153807
chr11-94546233-94546897	S	2		G	0	0	0	0	0	0	0	0	0	0	NM_145828	NM_153807	NM_177752
chr11-94789690-94790853	M	2		G	0	0	0	0	0	0	0	1	0	0	NM_007742	NM_001163172	NM_172261	NM_018792	NM_146025
chr11-94791314-94791938	E	2		G	0	0	0	0	0	0	0	0	0	0	NM_007742	NM_001163172	NM_172261	NM_018792	NM_146025
chr11-94840188-94840862	E	2		G	0	0	0	0	0	0	0	1	0	0	NM_001136080	NM_172261	NM_146025	NM_009161
chr11-94846624-94847231	E	2		G	0	0	0	0	0	0	0	0	0	0	NM_001136080	NM_172261	NM_146025	NM_009161
chr11-94847560-94848305	E	2		G	0	0	0	0	0	0	0	1	0	0	NM_001136080	NM_172261	NM_146025	NM_009161
chr11-94947267-94947907	M	2		C	0	0	0	0	0	0	0	0	0	0	NM_010055	NM_133667	NM_013565
chr11-94949813-94950466	M	2		C	0	0	0	0	0	0	0	0	0	0	NM_010055	NM_133667	NM_013565
chr11-94966781-94968429	SME	2		C	0	0	0	0	0	0	0	1	1	0	NM_010055	NM_133667	NM_013565
chr11-95036095-95036715	S	2		C	0	0	0	0	0	0	0	0	0	0	NM_053093	NM_013565	NM_007867
chr11-95059005-95059702	S	2		C	0	0	0	0	0	0	0	0	0	0	NM_053093	NM_007867
chr11-95066574-95067192	S	2		C	0	0	0	0	0	0	0	0	0	0	NM_053093	NM_007867
chr11-95077918-95078594	S	2		C	0	0	0	0	0	0	0	0	0	0	NM_053093	NM_007867
chr11-95079835-95081026	S	2		C	0	0	0	0	0	0	0	0	0	0	NM_053093	NM_007867
chr11-95085995-95087027	ME	2		C	0	0	0	0	0	0	0	0	0	0	NM_053093	NM_007867
chr11-95092832-95093514	SE	2		C	0	0	0	0	0	0	0	1	0	0	NM_053093	NM_007867
chr11-95975534-95976701	ME	2		C	0	0	0	0	1	0	0	1	0	1	NM_001161419	NM_172799	NM_172300	NM_029755	NM_001112664	NM_007506	NM_008267	NM_001100177
chr11-95981209-95982013	S	2		C	0	0	0	0	0	0	0	0	0	0	NM_001161419	NM_172799	NM_172300	NM_029755	NM_001112664	NM_007506	NM_008267	NM_001100177
chr11-95982591-95983269	S	2		C	0	0	0	0	0	0	0	0	0	0	NM_001161419	NM_172799	NM_172300	NM_029755	NM_001112664	NM_007506	NM_008267	NM_001100177
chr11-95990799-95992808	ME	2		C	0	0	0	0	0	0	0	2	0	0	NM_001161419	NM_172799	NM_172300	NM_029755	NM_001112664	NM_007506	NM_008267	NM_001100177
chr11-96049721-96050384	S	2		C, G	0	0	0	0	0	0	0	0	0	0	NM_029755	NM_008267	NM_001100177	NM_008270	NR_029721	NM_010460	NM_010461
chr11-96103771-96104412	S	2		G	0	0	0	0	0	0	0	0	0	0	NM_008269	NM_008270	NR_029721	NM_010460	NM_010461	NM_010459	NM_008268	NR_029784	NM_001079869
chr11-96170180-96172069	S	2		G	0	0	0	0	0	0	0	0	0	0	NM_010458	NM_010459	NR_029784	NM_001079869	NM_008266	NM_134032
chr11-97440594-97441489	SME	2		G	0	0	0	0	0	0	0	0	0	0	NM_018873	NM_139311
chr11-97463327-97464915	SME	2		G	0	0	0	0	0	0	0	0	0	0	NM_018873	NM_139311	NM_001085500
chr11-97473847-97474721	SE	2		G	0	0	0	0	0	0	0	0	0	0	NM_011971	NM_018873	NM_139311	NM_001085500
chr11-97478364-97478995	M	2		G	0	0	0	0	0	0	0	0	0	0	NM_011971	NM_018873	NM_139311	NM_001085500
chr11-97479222-97480391	ME	2		G	0	0	0	0	0	0	0	0	0	0	NM_011971	NM_018873	NM_139311	NM_001085500
chr11-97481064-97481670	E	2		G	0	0	0	0	0	0	0	0	0	0	NM_011971	NM_018873	NM_139311	NM_001085500
chr11-97481992-97482754	E	2		G	0	0	0	0	0	0	0	0	0	0	NM_011971	NM_018873	NM_139311	NM_001085500
chr11-97485907-97486742	E	2		G	0	0	0	0	0	0	0	0	0	0	NM_011971	NM_018873	NM_139311	NM_001085500
chr11-97497199-97498145	E	1,2	F	G	0	0	0	0	1	1	0	0	0	0	NM_011971	NM_018873	NM_139311	NM_001085500	NM_175332
chr11-97506182-97507613	E	1,2	F	G	0	0	0	0	0	0	0	0	0	0	NM_011971	NM_018873	NM_139311	NM_001085500	NM_175332
chr11-97514710-97515690	E	1,2	F	G	0	0	0	0	0	0	0	0	0	0	NM_011971	NM_018873	NM_139311	NM_001085500	NM_175332
chr11-97516585-97519119	ME	1,2	F	G	0	0	0	0	0	1	0	3	0	0	NM_011971	NM_018873	NM_139311	NM_001085500	NM_175332
chr11-97649126-97650632	E	1	F		0	0	0	0	0	0	0	1	0	0	NM_054051	NM_001163307	NM_001163308	NM_009545	NM_010688	NM_028156	NM_026186	NM_001080935	NR_028078	NM_022891
chr11-97653658-97654289	S	1	F		0	0	0	0	0	0	0	0	0	0	NM_054051	NM_001163307	NM_001163308	NM_009545	NM_010688	NM_028156	NM_026186	NM_001080935	NR_028078	NM_022891
chr11-97654611-97656972	SME	1	F		0	0	0	0	0	0	0	0	0	0	NM_054051	NM_001163307	NM_001163308	NM_009545	NM_010688	NM_028156	NM_026186	NM_001080935	NR_028078	NM_022891
chr11-98060447-98061338	ME	2		F	0	0	0	0	0	0	0	0	0	0	NM_134027	NM_028149	NM_026952	NM_001109628	NM_001109626	NM_001080118	NM_013634
chr11-98145366-98145987	M	2		C, F	0	0	0	0	0	0	0	0	0	0	NM_134027	NM_001080118	NM_013634	NM_011540	NM_144828	NM_021547
chr11-98638293-98638983	SME	2		G	0	0	0	0	0	0	0	0	0	0	NM_011869	NM_028722	NM_138660	NM_145434	NM_001080925	NM_197940
chr11-98641307-98642139	S	2		G	0	0	0	0	0	0	0	0	0	0	NM_011869	NM_028722	NM_138660	NM_145434	NM_001080925	NM_197940
chr11-98643684-98645172	SE	2		G	0	0	0	0	0	0	1	0	0	0	NM_011869	NM_028722	NM_138660	NM_145434	NM_001080925	NM_197940
chr11-98646321-98649337	SE	2		G	0	0	0	0	0	0	0	1	0	0	NM_011869	NM_028722	NM_138660	NM_145434	NM_001080925	NM_197940
chr11-98650436-98651037	SME	2		G	0	0	0	0	0	0	1	1	0	0	NM_011869	NM_028722	NM_138660	NM_145434	NM_001080925	NM_197940
chr11-98719996-98720824	ME	2		G	0	0	0	0	0	0	0	0	0	0	NM_009024	NM_011799	NM_145434	NM_197940	NM_001025779	NM_001177303	NM_001177302
chr12-104620563-104621187	S	2		D	0	0	0	0	0	0	0	0	0	0	NM_026790	NM_026580	NM_023049	NM_194067	NM_194066	NM_194068	NM_194069
chr12-104756823-104757482	S	2		E	0	0	0	0	0	0	0	0	0	0	NM_145449	NM_001159502	NM_020494	NM_028980	NM_029803
chr12-110323083-110324487	E	2		G	0	0	0	0	0	0	0	0	0	0	NM_001163175
chr12-110633459-110634123	S	1	C		0	0	0	0	0	0	0	0	0	0	NM_010052
chr12-110646085-110646754	S	1	C		0	0	0	0	0	0	0	0	0	0	NM_010052
chr12-110646784-110647391	S	1	C		0	0	0	0	0	0	0	0	0	0	NM_010052
chr12-110655636-110656401	E	1	C		0	0	0	0	0	0	0	0	0	0	NM_010052
chr12-110659205-110661661	S	1	C		0	0	0	0	0	0	0	0	0	0	NM_010052
chr12-110663744-110664401	S	1	C		0	0	0	0	0	0	0	0	0	0	NM_010052
chr12-110686372-110687424	SM	1	C, E		0	0	0	0	0	0	0	0	0	0	NR_003633	NR_027652	NM_010052	NR_027651
chr12-110738101-110738749	E	1	E		0	0	0	0	0	0	0	0	0	0	NR_003633	NR_027652	NR_027651	NR_029765	NR_030438	NR_030427	NR_030573	NR_002848	NR_030425	NR_030260	NR_029951	NR_029542	NR_029952	NR_029550	NR_029953
chr12-110739165-110739832	E	1	E		0	0	0	0	0	0	0	0	0	0	NR_003633	NR_027652	NR_027651	NR_029765	NR_030438	NR_030427	NR_030573	NR_002848	NR_030425	NR_030260	NR_029951	NR_029542	NR_029952	NR_029550	NR_029953
chr12-110747318-110747987	M	1	E		0	0	0	0	0	0	0	0	0	0	NR_028261	NR_003633	NR_027652	NR_027651	NR_029765	NR_030438	NR_030427	NR_030573	NR_002848	NR_030425	NR_030260	NR_029951	NR_029542	NR_029952	NR_029550	NR_029953
chr12-110748109-110748717	M	1	E		0	0	0	0	0	0	0	0	0	0	NR_028261	NR_003633	NR_027652	NR_027651	NR_029765	NR_030438	NR_030427	NR_030573	NR_002848	NR_030425	NR_030260	NR_029951	NR_029542	NR_029952	NR_029550	NR_029953
chr12-110750611-110751935	E	1	E		0	0	0	0	0	0	0	1	0	0	NR_028261	NR_003633	NR_027652	NR_027651	NR_029765	NR_030438	NR_030427	NR_030573	NR_002848	NR_030425	NR_030260	NR_029951	NR_029542	NR_029952	NR_029550	NR_029953	NR_029770
chr12-110754917-110755539	E	1	E		0	0	0	0	0	0	0	1	0	0	NR_028261	NR_003633	NR_027652	NR_027651	NR_029765	NR_030438	NR_030427	NR_030573	NR_002848	NR_030425	NR_030260	NR_029951	NR_029542	NR_029952	NR_029550	NR_029953	NR_029770
chr12-110760507-110763159	E	1	E		0	0	0	0	0	0	0	0	0	0	NR_028261	NR_003633	NR_027652	NR_027651	NR_029765	NR_030438	NR_030427	NR_030573	NR_002848	NR_030425	NR_030260	NR_029951	NR_029542	NR_029952	NR_029550	NR_029953	NR_029918	NR_029770
chr12-110768784-110772251	E	1	E		0	0	0	0	0	0	0	3	0	0	NR_028261	NR_003633	NR_027652	NR_027651	NR_029765	NR_030438	NR_030427	NR_030573	NR_002848	NR_030425	NR_030260	NR_029951	NR_029542	NR_029952	NR_029550	NR_029953	NR_029918	NR_029770
chr12-110813682-110814459	E	1	E		0	0	0	0	0	0	0	0	0	0	NR_028261	NR_029765	NR_030573	NR_002848	NR_030425	NR_030260	NR_029951	NR_029542	NR_029952	NR_029550	NR_029953	NR_028434	NR_029918	NR_029770	NR_028433
chr12-110814637-110815252	E	1	E		0	0	0	0	0	0	0	0	0	0	NR_028261	NR_029765	NR_030573	NR_002848	NR_030425	NR_030260	NR_029951	NR_029542	NR_029952	NR_029550	NR_029953	NR_028434	NR_029918	NR_029770	NR_028433
chr12-110936659-110937390	E	1	E		0	0	0	0	0	0	0	0	0	0	NR_030271	NR_029881	NR_029916	NR_029880	NR_029650	NR_030445	NR_029762	NR_030421	NR_029757	NR_030269	NR_030426	NR_030261	NR_030435	NR_030446	NR_029877	NR_030578	NR_030270	NR_029915	NR_029651	NR_029882	NR_030272	NR_028265	NR_030424	NR_029883	NR_030262	NR_029548	NR_030253	NR_029878	NR_029564	NR_030559	NR_030437	NR_029913	NR_030263	NR_029917	NR_029914
chr12-111627158-111628291	SM	1	B		0	0	0	0	0	0	0	0	0	0	NM_001081457	NM_001135001	NM_012023	NM_001081458
chr12-111647021-111647634	E	1	B		0	0	0	0	0	0	0	0	0	0	NM_001081457	NM_001135001	NM_012023	NM_001081458
chr12-111656435-111657326	ME	1	B		0	0	0	0	1	1	0	1	0	0	NM_001081457	NM_001135001	NM_012023	NM_001081458
chr12-111658150-111658843	ME	1	B		0	0	0	0	0	1	0	0	0	0	NM_001081457	NM_001135001	NM_012023	NM_001081458
chr12-111658951-111659737	M	1	B		0	0	0	0	0	0	0	0	0	0	NM_001081457	NM_001135001	NM_012023	NM_001081458
chr12-111660425-111661480	E	1	B		0	0	0	0	0	0	0	0	0	0	NM_001081457	NM_001135001	NM_012023	NM_001081458
chr12-111664870-111665689	S	1	B		0	0	0	0	0	0	0	0	0	0	NM_001081457	NM_001135001	NM_012023	NM_001081458
chr12-111665746-111666623	SE	1	B		0	0	0	0	0	0	0	0	0	0	NM_001081457	NM_001135001	NM_012023	NM_001081458
chr12-111667341-111669069	SE	1	B		0	0	0	0	0	0	0	0	0	0	NM_001081457	NM_001135001	NM_012023	NM_001081458
chr12-112624297-112624971	M	2		C	0	0	0	0	0	0	0	0	0	0	NM_183016	NM_001101503	NM_028807	NM_009396
chr12-112638858-112639471	S	2		C	0	0	0	0	0	0	0	0	0	0	NM_183016	NM_001101503	NM_028807	NM_009396
chr12-112642075-112643249	S	2		C	0	0	0	0	0	0	0	0	0	0	NM_183016	NM_001101503	NM_028807	NM_009396
chr12-112913083-112914309	E	1	A		0	0	0	0	0	0	0	1	0	0	NM_026511	NM_001099793	NM_177374	NM_001099792	NM_021273	NM_001163388	NM_008450	NM_001081959	NM_001025360
chr12-112925448-112926740	E	1	A		0	0	0	0	0	0	0	0	0	0	NM_026511	NM_021273	NM_001163388	NM_008450	NM_001081959	NM_001025360
chr12-112929777-112933846	ME	1	A		0	0	0	0	0	0	0	0	0	0	NM_026511	NM_021273	NM_001163388	NM_008450	NM_001081959	NM_001025360
chr12-112934084-112934919	E	1	A		0	0	0	0	0	0	0	0	0	0	NM_026511	NM_021273	NM_001163388	NM_008450	NM_001081959	NM_001025360
chr12-112935884-112937476	M	1	A		0	0	0	0	0	0	0	1	0	0	NM_026511	NM_021273	NM_001163388	NM_008450	NM_001081959	NM_001025360
chr12-112938960-112939652	E	1	A		0	0	0	0	0	0	0	0	0	0	NM_026511	NM_021273	NM_001163388	NM_008450	NM_001081959	NM_001025360
chr12-112941810-112944952	SME	1	A		0	0	0	0	0	0	0	0	0	0	NM_026511	NM_021273	NM_001163388	NM_008450	NM_001081959	NM_001025360
chr12-113151280-113152987	SE	2		G	0	0	0	0	0	0	0	0	0	0	NM_011625	NM_029056
chr12-113171441-113173290	E	2		G	0	0	0	0	0	0	0	1	0	0	NM_011625	NM_029056
chr12-113176819-113177459	SE	2		G	0	0	0	0	0	0	0	0	0	0	NM_011625	NM_029056
chr12-113184936-113185676	S	2		G	0	0	0	0	0	0	0	0	0	0	NM_011625	NR_029464	NM_029056
chr12-113196614-113197375	E	2		G	0	0	0	0	0	0	0	0	0	0	NM_011625	NR_029464	NM_029056
chr12-113336830-113340384	S	2		G	0	0	0	0	0	0	0	0	0	0	NM_001081169	NR_029590	NM_001097621
chr12-113340772-113341620	S	2		G	0	0	0	0	0	0	0	0	0	0	NM_001081169	NR_029590	NM_001097621
chr12-113341792-113342601	S	2		G	0	0	0	0	0	0	0	0	0	0	NM_001081169	NR_029590	NM_001097621
chr12-113433184-113433867	E	2		G	0	0	0	0	0	0	0	0	0	0	NM_001081169	NR_029590	NM_001097621
chr12-113481898-113482560	E	2		G	0	0	0	0	0	0	0	0	0	0	NM_001097621
chr12-113511855-113512483	E	2		G	0	0	0	0	0	0	0	0	0	0	NM_001097621
chr12-113514424-113516086	ME	2		G	0	0	0	0	0	0	0	0	0	0	NM_001097621
chr12-114182261-114183009	S	2		G	0	0	0	0	0	0	0	0	0	0	NM_019925	NM_010588	NM_001145900	NM_201646	NM_001081170	NM_025399
chr12-114184533-114186031	ME	2		G	0	0	0	0	0	0	0	0	0	0	NM_019925	NM_010588	NM_001145900	NM_201646	NM_001081170	NM_025399
chr12-114190588-114191718	S	2		G	0	0	0	0	0	0	0	0	0	0	NM_019925	NM_010588	NM_001145900	NM_201646	NM_001081170	NM_025399
chr12-114193753-114194410	E	2		G	0	0	0	0	0	0	0	0	0	0	NM_019925	NM_010588	NM_001145900	NM_201646	NM_001081170	NM_025399
chr12-114244148-114245055	S	2		G	0	0	0	0	0	0	0	0	0	0	NM_010588	NM_001081170	NM_028193	NM_025399	NM_029381	NM_054081
chr12-114245203-114246377	S	2		G	0	0	0	0	0	0	0	0	0	0	NM_010588	NM_001081170	NM_028193	NM_025399	NM_029381	NM_054081
chr12-114246701-114247407	S	2		G	0	0	0	0	0	0	0	0	0	0	NM_010588	NM_001081170	NM_028193	NM_025399	NM_029381	NM_054081
chr12-119014229-119014888	S	2		G	0	0	0	0	0	0	0	0	0	0	NM_146040
chr12-119026718-119027689	E	2		G	0	0	0	0	0	0	0	0	0	0	NM_146040
chr12-17451755-17452500	M	1	F		0	0	0	0	0	0	0	0	0	0	NM_013614
chr12-17453610-17454376	M	1	F		0	0	0	0	0	0	0	0	0	0	NM_013614
chr12-17455975-17457485	M	1	F		0	0	0	0	0	0	0	0	0	0	NM_013614
chr12-17461178-17461782	E	1	F		0	0	0	0	0	0	0	0	0	0	NM_013614
chr12-17462634-17463397	M	1	F		0	0	0	0	0	0	0	0	0	0	NM_013614
chr12-17474445-17475104	M	1	F		0	0	0	0	0	0	0	1	0	0	NM_013614
chr12-17518094-17518735	M	1	F		0	0	0	0	0	0	0	0	0	0	NM_013614
chr12-17547200-17547833	E	1	F		0	0	0	0	0	0	0	0	0	0	NM_013614
chr12-17560330-17561869	ME	1	F		0	0	0	0	0	0	0	0	0	0	NM_013614
chr12-17569524-17570193	S	1	F		0	0	0	0	0	0	0	0	0	0	NM_013614
chr12-17581934-17583666	ME	1	F		0	0	0	0	0	0	0	0	0	0	NM_013614
chr12-17585551-17586586	ME	1	F		0	0	0	0	0	0	0	0	0	0	NM_013614
chr12-25308075-25308740	S	1	F		0	0	0	0	0	0	0	0	0	0	NM_178357	NM_009104
chr12-25317988-25319509	E	1	F		0	0	0	0	0	0	0	0	0	0	NM_178357	NM_009104
chr12-25328846-25329775	SE	1	F		0	0	0	0	0	0	0	0	0	0	NM_178357	NM_009104
chr12-25333488-25334111	S	1	F		0	0	0	0	0	0	0	0	0	0	NM_178357	NM_009104
chr12-25389438-25390074	S	1	F		0	0	0	0	0	0	0	0	0	0	NM_001004455	NM_009104	NM_001161807	NM_138686
chr12-25752960-25754628	E	1	C		0	0	0	0	0	0	0	0	0	0	NM_001081378	NM_010496
chr12-25757538-25758521	E	1	C		0	0	0	0	0	0	0	1	0	0	NM_001081378	NM_010496
chr12-25828390-25829087	M	1	C		0	0	0	0	0	0	0	0	0	0	NM_010496
chr12-25829481-25830742	M	1	C		0	0	0	0	0	0	0	1	0	0	NM_010496
chr12-25840018-25840626	M	1	C		0	0	0	0	0	0	0	0	0	0	NM_010496
chr12-25853832-25854664	M	1	C		0	0	0	0	0	0	0	0	0	0	NM_010496
chr12-27942204-27942838	S	1	F		0	0	0	0	0	0	0	0	0	0	NM_009234
chr12-27943393-27944041	SE	1	F		0	0	0	0	0	0	0	0	0	0	NM_009234
chr12-28049058-28049715	M	1	F		0	0	0	0	0	0	0	0	0	0	NM_009234
chr12-28073917-28076956	ME	1	F		0	0	0	0	0	0	0	1	0	0	NM_009234
chr12-28095178-28096061	E	1	F		0	0	0	0	0	0	0	1	0	0	NM_009234
chr12-28102005-28103624	ME	1	F		0	0	0	0	0	0	0	0	0	0	NM_009234
chr12-31331997-31332640	M	2		G	0	0	0	0	0	0	0	0	0	0	NM_172049
chr12-32780122-32780790	S	2		G	0	0	0	0	0	0	0	0	0	0	NM_011158
chr12-32785843-32786447	S	2		G	0	0	0	0	0	0	0	0	0	0	NM_011158
chr12-32789112-32789728	S	2		G	0	0	0	0	0	0	0	0	0	0	NM_011158
chr12-36957657-36958319	M	1	F		0	0	0	0	0	0	0	0	0	0	NM_025840	NM_027699	NM_025312
chr12-39455761-39458282	ME	1	F		0	0	0	1	1	0	0	1	0	0	NM_007960	NM_001163154
chr12-73697019-73697671	E	1	A		0	0	0	0	0	0	0	0	0	0	NM_030070	NM_001142728	NM_025522	NM_026327
chr12-73729407-73730114	E	1	A		0	0	0	0	0	0	0	0	0	0	NM_025522	NM_026327
chr12-73748735-73749335	E	1	A		0	0	0	0	0	0	0	0	0	0	NM_025522	NM_026327
chr12-73767656-73768323	E	1	A		0	0	0	0	0	0	0	0	0	0	NM_008910	NM_025522
chr12-73768361-73769146	E	1	A		0	0	0	0	0	0	0	0	0	0	NM_008910	NM_025522
chr12-73770493-73771718	ME	1	A		0	0	0	0	0	0	0	0	0	0	NM_008910	NM_025522
chr12-73774996-73776689	ME	1	A		0	0	0	0	0	0	0	0	0	0	NM_008910	NM_025522
chr12-73781314-73784939	ME	1	A		0	0	0	0	0	0	0	1	0	0	NM_008910	NM_025522
chr12-73785197-73785796	M	1	A		0	0	0	0	0	0	0	0	0	0	NM_008910	NM_025522
chr12-73786723-73791083	ME	1	A		0	0	0	1	0	0	0	2	0	0	NM_008910	NM_025522
chr12-73794000-73796487	ME	1	A		0	0	0	0	0	0	0	0	0	0	NM_008910	NM_025522
chr12-73811965-73813106	S	1	A		0	0	0	0	0	0	0	0	0	0	NM_008910	NM_025522
chr12-73815728-73816414	E	1	A		0	0	0	0	0	1	0	1	0	0	NM_008910	NM_025522
chr12-73816636-73817967	ME	1	A		0	0	0	0	0	1	0	1	0	0	NM_008910	NM_025522
chr12-73821246-73821897	S	1	A		0	0	0	0	0	0	0	0	0	0	NM_008910	NM_025522
chr12-73823583-73824185	E	1	A		0	0	0	0	0	0	0	0	0	0	NM_008910	NM_025522
chr12-73827044-73828745	SME	1	A		0	0	0	0	0	0	0	0	0	0	NM_008910	NM_025522
chr12-73830028-73830673	E	1	A		0	0	0	0	0	0	0	0	0	0	NM_008910	NM_025522
chr12-73832104-73837232	ME	1	A		0	1	0	1	1	0	0	1	2	0	NM_008910	NM_025522
chr12-73837932-73839784	E	1	A		0	0	0	0	0	0	0	0	0	0	NM_008910	NM_025522
chr12-73841333-73842588	E	1	A		0	0	0	0	0	0	0	0	0	0	NM_008910	NM_025522
chr12-73843387-73844130	E	1	A		0	0	0	0	0	0	0	0	0	0	NM_008910	NM_025522
chr12-73844642-73847520	SME	1	A		0	0	0	0	0	0	0	0	0	0	NM_008910	NM_025522
chr12-73850360-73853303	SM	1	A		0	0	0	0	0	0	0	0	0	0	NM_008910	NM_025522
chr12-73857741-73860133	ME	1	A		0	0	0	0	0	0	0	0	0	0	NM_008910	NM_025522
chr12-77350687-77353187	SME	1	F		0	0	0	0	0	0	0	0	0	0	NM_019784	NM_207707	NM_010157	NM_138745	NM_001159532	NM_001101471
chr12-77353754-77354361	E	1	F		0	0	0	0	0	0	0	0	0	0	NM_019784	NM_207707	NM_010157	NM_138745	NM_001159532	NM_001101471
chr12-77437889-77438499	S	2		G	0	0	0	0	0	0	0	0	0	0	NM_019784	NM_001159532	NM_178744	NM_008301	NM_001002012	NM_001163103
chr12-77440231-77441494	S	2		G	0	0	0	0	0	0	0	0	0	0	NM_019784	NM_001159532	NM_178744	NM_008301	NM_001002012	NM_001163103
chr12-77446163-77446832	S	2		G	0	0	0	0	0	0	0	0	0	0	NM_019784	NM_001159532	NM_178744	NM_008301	NM_001002012	NM_001163103	NR_028520
chr12-77446976-77447727	S	2		G	0	0	0	0	0	0	0	0	0	0	NM_019784	NM_001159532	NM_178744	NM_008301	NM_001002012	NM_001163103	NR_028520
chr12-77930275-77930970	E	1	E		0	0	0	0	0	0	0	0	0	0	NM_134050	NM_145927	NM_030677
chr12-80115135-80117745	ME	2		E, G	0	0	0	0	0	0	0	0	0	0	NM_001170401	NM_181073	NM_178745
chr12-80117934-80119346	SE	2		E, G	0	0	0	0	0	1	0	0	0	0	NM_001170401	NM_181073	NM_178745
chr12-80202073-80202679	S	2		G	0	0	0	0	0	0	0	0	0	0	NM_009705	NM_178745	NM_029988
chr12-80202994-80203645	S	2		G	0	0	0	0	0	0	0	0	0	0	NM_009705	NM_178745	NM_029988
chr12-82092028-82092635	E	2		G	0	0	0	0	0	0	0	0	0	0	NM_001146217	NM_022316	NM_011387
chr12-82103524-82107593	S	2		G	0	0	0	0	0	0	0	0	0	0	NM_001146217	NM_022316	NM_011387
chr12-82107812-82108453	S	2		G	0	0	0	0	0	0	0	0	0	0	NM_001146217	NM_022316	NM_011387
chr12-82110643-82111329	E	2		G	0	0	0	0	0	0	0	0	0	0	NM_001146217	NM_022316	NM_011387
chr12-82114385-82115062	ME	2		G	0	0	0	0	0	0	0	1	0	0	NM_001146217	NM_022316	NM_011387
chr12-83555430-83556063	E	2		E	0	0	0	0	0	1	0	0	0	0	NM_001167983	NM_172579
chr12-89562430-89563071	M	1	E		0	0	0	0	0	0	0	0	0	0	NR_003647	NM_028105	NM_001013824
chr12-89563913-89565644	M	1	E		0	0	0	0	0	0	0	0	0	0	NR_003647	NM_028105	NM_001013824
chr12-89565829-89566488	M	1	E		0	0	0	0	0	0	0	0	0	0	NR_003647	NM_028105	NM_001013824
chr12-89573297-89573913	E	1	E		0	0	0	0	0	0	0	0	0	0	NR_003647	NM_028105	NM_001013824
chr13-101329334-101330074	M	2		G	0	0	0	0	0	0	0	0	0	0	NM_008756	NM_022011	NM_027592	NM_027139	NM_001015889
chr13-101351752-101352396	M	2		G	0	0	0	0	0	0	0	0	0	0	NM_008756	NM_022011	NM_027592	NM_027139	NM_001168386	NM_001015889	NM_183115
chr13-101358381-101359177	ME	2		G	0	0	0	0	0	0	0	0	0	0	NM_008756	NM_022011	NM_027592	NM_027139	NM_001168386	NM_001015889	NM_183115
chr13-113308231-113308835	E	2		G	0	0	0	0	0	0	0	1	0	0	NM_010029	NM_010560	NM_139299	NM_001145885
chr13-113446653-113447253	S	2		G	0	0	0	0	0	0	0	0	0	0	NM_139299	NM_178746	NM_001145885	NM_010029
chr13-113534366-113535020	E	2		G	0	0	0	0	0	0	0	0	0	0	NM_001145885	NM_010029	NM_008247	NM_008903
chr13-113537094-113537721	E	2		G	0	0	0	0	0	0	0	0	0	0	NM_001145885	NM_010029	NM_008247	NM_008903
chr13-113540661-113544314	SME	2		G	0	0	0	0	0	0	0	1	0	0	NM_001145885	NM_010029	NM_008247	NM_008903
chr13-117908422-117910507	M	1	F		0	0	0	0	0	0	0	0	0	0	NM_001081009	NM_010330
chr13-118003658-118006107	SME	1	F		0	0	0	0	1	0	0	1	0	0	NM_010330
chr13-118006111-118007120	E	1	F		0	0	0	0	0	0	0	2	0	0	NM_010330
chr13-118078553-118079175	M	1	F		0	0	0	0	0	0	0	0	0	0	NM_010330
chr13-120200331-120200978	M	2		F	0	0	0	0	0	0	0	0	0	0	NM_001039244	NM_001113550	NM_008710	NM_001079849	NM_145457	NR_003544	NM_026127
chr13-120202846-120203458	M	2		F	0	0	0	0	0	0	0	1	0	0	NM_001039244	NM_001113550	NM_008710	NM_001079849	NM_145457	NR_003544	NM_026127
chr13-120208639-120209302	M	2		F	0	0	0	0	0	0	0	0	0	0	NM_001039244	NM_001113550	NM_008710	NM_001079849	NM_145457	NR_003544	NM_026127
chr13-12351891-12353227	SME	2		F	0	0	0	0	0	0	0	0	0	0	NM_001081128
chr13-12353901-12354619	SE	2		F	0	0	0	0	0	0	0	0	0	0	NM_001081128
chr13-12357666-12358820	S	2		F	0	0	0	0	0	0	0	0	0	0	NM_001081128
chr13-12359141-12360193	S	2		F	0	0	0	0	0	0	0	1	0	0	NM_001081128
chr13-12451593-12452420	E	2		C	0	0	0	0	0	0	0	1	0	0	NM_144835	NM_033268
chr13-20835440-20836169	E	1	E		0	0	0	0	0	0	0	0	0	0	NM_012054
chr13-23860534-23861202	S	1	F		0	0	0	0	0	0	0	0	0	0	NM_013550	NM_144836	NM_178208	NM_178189	NM_001029935	NM_010424	NM_175653	NM_134069	NM_001164743	NM_178192
chr13-23861970-23862576	S	1	F		0	0	0	0	0	0	0	0	0	0	NM_013550	NM_144836	NM_178208	NM_178189	NM_001029935	NM_010424	NM_175653	NM_134069	NM_001164743	NM_178192	NM_009198	NM_001170638
chr13-23865995-23866661	S	1	F		0	0	0	0	0	0	0	0	0	0	NM_013550	NM_144836	NM_178208	NM_178189	NM_001029935	NM_010424	NM_175653	NM_134069	NM_001164743	NM_178192	NM_009198	NM_001170638
chr13-23867666-23870950	S	1	F		0	0	0	0	0	0	0	0	0	0	NM_013550	NM_144836	NM_178208	NM_178189	NM_001029935	NM_010424	NM_175653	NM_134069	NM_001164743	NM_178192	NM_009198	NM_001170638
chr13-23890209-23890950	M	1	F		0	0	0	0	0	0	0	0	0	0	NM_013550	NM_144836	NM_010424	NM_175653	NM_134069	NM_001164743	NM_178192	NM_009198	NM_001170638
chr13-34000256-34000917	E	1	E		0	0	0	0	0	0	0	0	0	0	NM_148942	NM_001045535	NM_001163241	NM_001163239	NM_020282	NM_001163242	NM_009068
chr13-34225147-34226624	E	1	A		0	0	0	0	0	0	0	0	0	0	NM_001101430	NM_009450	NM_001110515	NM_023716
chr13-34240649-34241538	SME	1	A		0	0	0	0	0	0	0	2	0	0	NM_001101430	NM_009450	NM_001110515	NM_023716
chr13-34242838-34247609	ME	1	A		0	0	0	0	1	0	0	2	0	0	NM_001101430	NM_009450	NM_001110515	NM_023716
chr13-34248106-34249183	ME	1	A		0	0	0	1	1	0	0	0	0	0	NM_001101430	NM_009450	NM_001110515	NM_023716
chr13-34251204-34252402	ME	1	A		0	0	0	0	0	0	0	1	0	0	NM_001101430	NM_009450	NM_001110515	NM_023716
chr13-35716194-35716802	M	1	E		0	0	0	0	0	0	0	0	0	0	NM_009881
chr13-35717280-35719150	M	1	E		0	0	0	0	0	0	0	0	0	0	NM_009881
chr13-3625994-3626654	E	2		F	0	0	0	0	0	0	0	0	0	0	NM_080857	NM_178283	NM_134063
chr13-45578649-45580048	SME	2		G	0	0	0	0	0	0	0	0	0	0	NM_025508
chr13-45587376-45588133	SE	2		G	0	0	0	0	0	0	0	0	0	0	NM_025508
chr13-45643604-45644400	S	2		G	0	0	0	0	0	0	0	0	0	0	NM_009124	NM_025508
chr13-45644452-45645277	S	2		G	0	0	0	0	0	0	0	0	0	0	NM_009124	NM_025508
chr13-45647897-45648613	S	2		G	0	0	0	0	0	0	0	0	0	0	NM_009124	NM_025508
chr13-47040014-47040804	ME	2		F	0	0	0	0	0	0	0	0	0	0	NM_010617	NM_172262
chr13-47057921-47058586	M	2		F	0	0	0	0	0	0	0	0	0	0	NM_010617	NM_172262
chr13-47070071-47071879	SME	2		F	0	0	0	1	0	0	0	1	0	0	NM_010617	NM_172262
chr13-47075272-47077242	S	2		F	0	0	0	0	0	0	0	1	0	0	NM_010617	NM_172262
chr13-47081710-47082359	S	2		F	0	0	0	0	0	0	0	0	0	0	NM_010617	NM_172262
chr13-48259240-48261015	E	2		G	0	0	0	0	0	0	0	1	0	0	NM_031166
chr13-48263329-48263967	E	2		G	0	0	0	0	0	0	0	0	0	0	NM_031166
chr13-48266512-48267912	E	2		G	0	0	0	0	0	0	0	0	0	0	NM_031166
chr13-48275195-48276202	E	2		G	0	0	0	0	0	0	0	0	0	0	NM_031166
chr13-48303204-48303812	E	2		G	0	0	0	0	1	1	0	1	0	0	NM_031166
chr13-48331789-48332535	E	2		G	0	0	0	0	0	0	0	0	0	0	NM_031166
chr13-48338633-48339545	S	2		G	0	0	0	0	0	0	0	0	0	0	NM_031166
chr13-48339760-48342675	SE	2		G	0	0	0	0	1	0	0	2	0	0	NM_031166
chr13-48346735-48348096	E	2		G	0	0	0	1	0	0	0	0	0	0	NM_031166
chr13-48349000-48349841	E	2		G	0	0	0	0	0	0	0	0	0	0	NM_031166
chr13-48349962-48350913	S	2		G	0	0	0	0	0	0	0	0	0	0	NM_031166
chr13-48370749-48371857	S	2		G	0	0	0	0	0	0	0	0	0	0	NM_031166
chr13-48405522-48406682	S	2		G	0	0	0	0	0	0	0	0	0	0	NM_031166
chr13-48408672-48409374	S	2		G	0	0	0	0	0	0	0	0	0	0	NM_031166
chr13-48419633-48420601	E	2		G	0	0	0	0	0	0	0	0	0	0	NM_031166
chr13-48427232-48427901	S	2		G	0	0	0	0	0	0	0	1	0	0	NM_031166
chr13-48432340-48433042	S	2		G	0	0	0	0	0	0	0	0	0	0	NM_031166
chr13-48434107-48437407	S	2		G	0	0	0	0	0	0	0	0	0	0	NM_031166
chr13-48438082-48438746	S	2		G	0	0	0	0	0	0	0	0	0	0	NM_031166
chr13-48660222-48662460	SME	2		C	0	0	0	0	0	0	0	0	1	0	NM_001164576	NM_026450	NM_001164575	NM_007526	NR_029656	NR_029731	NR_029725
chr13-48662473-48663201	SM	2		C	0	0	0	0	0	0	0	0	0	0	NM_001164576	NM_026450	NM_001164575	NM_007526	NR_029656	NR_029731	NR_029725
chr13-48663321-48663930	S	2		C	0	0	0	0	0	0	0	0	0	0	NM_001164576	NM_026450	NM_001164575	NM_007526	NR_029656	NR_029731	NR_029725
chr13-48667184-48667788	M	2		C	0	0	0	0	0	0	0	0	0	0	NM_001164576	NM_026450	NM_001164575	NM_007526	NR_029656	NR_029731	NR_029725
chr13-48669222-48669840	S	2		C	0	0	0	0	0	0	0	0	0	0	NM_001164576	NM_026450	NM_001164575	NM_007526	NR_029656	NR_029731	NR_029725
chr13-48737024-48737778	S	2		C	0	0	0	0	0	0	0	0	0	0	NM_007526	NM_207232
chr13-48858813-48859997	E	2		C	0	0	0	0	0	0	0	1	0	0	NM_007526	NM_011078
chr13-49345955-49346742	S	2		C, F	0	0	0	0	0	0	0	0	0	0	NM_029791	NM_026738	NM_025491	NM_001039179	NM_001039180
chr13-49346803-49347472	S	2		C, F	0	0	0	0	0	0	0	0	0	0	NM_029791	NM_026738	NM_025491	NM_001039179	NM_001039180
chr13-49353097-49356164	S	2		C, F	0	0	0	0	0	0	0	0	0	0	NM_029791	NM_026738	NM_025491	NM_001039179	NM_001039180
chr13-49415247-49415904	S	2		C, F	0	0	0	0	0	0	0	0	0	0	NM_029791	NM_025491	NM_001039179	NM_015759	NM_001039180
chr13-49417377-49418046	S	2		C, F	0	0	0	0	0	0	0	0	0	0	NM_029791	NM_025491	NM_001039179	NM_015759	NM_001039180	NM_199056
chr13-49418181-49421341	S	2		C, F	0	0	0	0	0	0	0	0	0	0	NM_029791	NM_025491	NM_001039179	NM_015759	NM_001039180	NM_199056
chr13-51780711-51781598	E	2		F	0	0	0	0	0	0	0	0	0	0	NM_029279	NM_013660	NM_025415
chr13-51782372-51783072	E	2		F	0	0	0	0	0	0	0	0	0	0	NM_029279	NM_013660	NM_025415
chr13-51783602-51784787	E	2		F	0	0	0	0	0	0	0	0	0	0	NM_029279	NM_013660	NM_025415
chr13-51786389-51787379	E	2		F	0	0	0	0	0	0	0	0	0	0	NM_029279	NM_013660	NM_025415
chr13-51790877-51791506	E	2		F	0	0	0	0	0	0	0	0	0	0	NM_029279	NM_013660	NM_025415
chr13-51792705-51793363	E	2		F	0	0	0	0	0	0	0	0	0	0	NM_029279	NM_013660	NM_025415
chr13-51793655-51794314	E	2		F	0	0	0	0	0	0	0	0	0	0	NM_029279	NM_013660	NM_025415
chr13-51891190-51891859	S	2		F	0	0	0	0	0	0	0	0	0	0	NM_013660	NM_011817
chr13-51901562-51902275	E	2		F	0	0	0	0	0	0	0	0	0	0	NM_013660	NM_011817
chr13-51922493-51923178	S	2		F	0	0	0	0	0	0	0	0	0	0	NM_013660	NM_011817
chr13-51923378-51924002	S	2		F	0	0	0	0	0	0	0	0	0	0	NM_013660	NM_011817
chr13-51927383-51927986	E	2		F	0	0	0	0	0	0	0	0	0	0	NM_013660	NM_011817
chr13-51931684-51933159	S	2		F	0	0	0	0	0	0	0	0	0	0	NM_013660	NM_011817
chr13-51948288-51949863	SME	2		F	0	0	0	0	0	0	0	1	0	0	NM_013660
chr13-51974175-51974774	E	2		F	0	0	0	0	0	0	0	0	0	0	NM_013660
chr13-51976597-51977442	E	2		F	0	0	0	0	0	0	0	1	0	0	NM_013660
chr13-51979127-51979994	SE	2		F	0	0	0	0	0	0	0	0	0	0	NM_013660
chr13-53587007-53587630	S	2		G	0	0	0	0	0	0	0	0	0	0	NM_013601
chr13-53588186-53588828	S	2		G	0	0	0	0	0	0	0	0	0	0	NM_013601
chr13-53597129-53597745	M	2		G	0	0	0	0	0	0	0	0	0	0	NM_013601
chr13-53598088-53598709	M	2		G	0	0	0	0	0	0	0	0	0	0	NM_013601
chr13-53609473-53610976	SME	2		G	0	0	0	0	0	0	0	0	0	0	NM_013601
chr13-53655210-53655879	S	2		G	0	0	0	0	0	0	0	0	0	0	NM_013601
chr13-54965086-54965732	E	2		G	0	0	0	0	0	0	0	0	0	0	NM_153131	NM_033610
chr13-54984240-54984864	E	2		G	0	0	0	0	0	0	0	0	0	0	NM_153131
chr13-54988624-54989235	SE	2		G	0	0	0	0	0	0	0	0	0	0	NM_153131
chr13-54993191-54993832	E	2		G	0	0	0	0	0	0	0	0	0	0	NM_153131
chr13-55015054-55015680	E	2		G	0	0	0	0	0	0	0	1	0	0	NM_153131
chr13-55016187-55016877	E	2		G	0	0	0	0	0	0	0	0	0	0	NM_153131
chr13-55019841-55020468	E	2		G	0	0	0	0	0	0	0	0	0	0	NM_153131
chr13-55021486-55022495	E	2		G	0	0	0	0	0	0	0	0	0	0	NM_153131
chr13-55023472-55024267	E	2		G	0	0	0	0	0	0	0	0	0	0	NM_153131
chr13-5769113-5769767	M	1	F		0	0	0	0	0	0	0	0	0	0	NM_011803
chr13-5800940-5804732	SME	1	F		0	0	0	0	0	0	0	3	0	0	NM_011803
chr13-5821340-5822418	M	1	F		0	0	0	0	0	0	0	0	0	0	NM_011803
chr13-5830402-5832516	S	1	F		0	0	0	0	0	0	0	0	0	0	NM_011803
chr13-5836085-5836775	M	1	F		0	0	0	0	0	0	0	0	0	0	NM_011803
chr13-5836851-5837840	M	1	F		0	0	0	0	0	0	0	0	0	0	NM_011803
chr13-5840640-5841435	M	1	F		0	0	0	0	0	0	0	0	0	0	NM_011803
chr13-5845954-5846609	M	1	F		0	0	0	0	0	0	0	0	0	0	NM_011803
chr13-58466794-58467404	E	2		E	0	0	0	0	0	0	0	0	0	0	NM_019832	NM_028904	NM_175214	NR_031761	NM_001168248
chr13-58489058-58489711	E	2		E	0	0	0	0	0	0	0	0	0	0	NM_027335	NM_028904	NM_175214	NR_031761	NM_001168248
chr13-58527064-58527731	M	2		E	0	0	0	0	0	0	0	0	0	0	NM_027335	NM_175214	NM_025279	NR_029825
chr13-58536208-58537262	M	2		E	0	0	0	0	0	0	0	0	0	0	NM_027335	NM_175214	NM_025279	NR_029825
chr13-58541580-58542200	M	2		E	0	0	0	0	0	0	0	0	0	0	NM_027335	NM_175214	NM_025279	NR_029825
chr13-58548016-58548630	E	2		E	0	0	0	0	0	0	0	0	0	0	NM_027335	NM_175214	NM_025279	NR_029825
chr13-58554135-58554981	SME	2		E	0	0	0	0	0	0	0	0	0	0	NM_027335	NM_175214	NM_025279	NR_029825
chr13-5856259-5857777	SME	1	F		0	0	0	0	0	0	0	0	0	0	NM_011803
chr13-5888243-5888863	M	1	F		0	0	0	0	0	0	0	0	0	0	NM_011803
chr13-5891401-5892134	M	1	F		0	0	0	0	0	0	0	0	0	0	NM_011803
chr13-59539330-59539983	E	2		G	0	0	0	0	0	0	0	1	0	0	NM_001048008	NM_023328
chr13-59676462-59677131	S	2		G	0	0	0	0	0	0	0	0	0	0	NM_030153	NM_023328	NM_001048008
chr13-59679750-59682775	S	2		G	0	0	0	0	0	0	0	0	0	0	NM_030153	NM_023328	NM_001048008
chr13-61811830-61812463	E	1	E		0	0	0	0	0	0	0	0	0	0	NR_028430
chr13-61816634-61817286	E	1	E		0	0	0	0	0	0	0	0	0	0	NR_028430
chr13-61818183-61818831	M	1	E		0	0	0	0	0	0	0	0	0	0	NR_028430
chr13-61864055-61865466	ME	1	E		0	0	0	0	0	0	0	1	0	0	NR_028430
chr13-61867278-61867948	E	1	E		0	0	0	0	0	0	0	0	0	0	NR_028430
chr13-61914611-61915407	ME	1	E		0	0	0	0	0	0	0	0	0	0	NR_028430
chr13-61918633-61919893	M	1	E		0	0	0	0	0	0	0	0	0	0	NR_028430
chr13-61934725-61935725	ME	1	E		0	0	0	0	0	0	0	0	0	0	NR_028430
chr13-61935787-61937643	ME	1	E		0	0	0	0	0	0	0	0	0	0	NR_028430
chr13-61937750-61938391	M	1	E		0	0	0	0	0	0	0	0	0	0	NR_028430
chr13-61939811-61940455	M	1	E		0	0	0	0	0	0	0	0	0	0	NR_028430
chr13-61942541-61943666	M	1	E		0	0	0	0	0	0	0	0	0	0	NR_028430
chr13-61945396-61946499	M	1	E		0	0	0	0	0	0	0	0	0	0	NR_028430
chr13-61947404-61948169	M	1	E		0	0	0	0	0	0	0	0	0	0	NR_028430
chr13-61950945-61951605	M	1	E		0	0	0	0	0	0	0	0	0	0	NR_028430
chr13-61970736-61971353	M	1	E		0	0	0	0	0	0	0	0	0	0	NR_028430
chr13-64419545-64420214	S	2		F	0	0	0	0	0	0	0	0	0	0	NM_001122989	NM_172587	NM_025370
chr13-64423721-64424350	S	2		F	0	0	0	0	0	0	0	1	0	0	NM_001122989	NM_172587	NM_025370
chr13-64430366-64431019	E	2		F	0	0	0	0	0	0	0	0	0	0	NM_001122989	NM_172587	NM_025370
chr13-64434947-64435548	M	2		F	0	0	0	0	0	0	0	0	0	0	NM_001122989	NM_172587	NM_025370	NM_053180
chr13-64458655-64459339	SM	2		F	0	0	0	0	0	0	0	0	0	0	NM_172587	NM_025370	NM_053180
chr13-64498423-64499049	M	2		F	0	0	0	0	0	0	0	0	0	0	NM_025370	NM_009984	NM_053180
chr13-67525826-67527372	ME	1	F		0	0	0	0	0	0	0	0	0	0	NM_001080941	NM_001038651	NM_177622	NM_001001186	NM_177811
chr13-67527638-67528355	E	1	F		0	0	0	0	0	0	0	0	0	0	NM_001080941	NM_001038651	NM_177622	NM_001001186	NM_177811
chr13-67528842-67530470	E	1	F		0	0	0	0	0	0	0	1	0	0	NM_001080941	NM_001038651	NM_177622	NM_001001186	NM_177811
chr13-67535213-67535920	M	1	F		0	0	0	0	0	0	0	0	0	0	NM_001080941	NM_001038651	NM_001001186	NM_177811
chr13-67587641-67588256	S	1	F		0	0	0	0	0	0	0	0	0	0	NM_001080941	NM_177712	NM_177811	NM_001076791
chr13-67612531-67613483	ME	1	F		0	0	0	0	0	0	0	0	0	0	NM_177712	NM_177811	NM_001076791	NM_001007575
chr13-74739044-74739717	E	2		F	0	0	0	0	1	0	0	1	0	1	NM_030711
chr13-74739718-74740329	E	2		F	0	0	0	0	0	0	0	0	0	0	NM_030711
chr13-96297049-96298223	ME	1	F		0	0	0	0	0	1	0	1	0	0	NM_001081159	NM_198408	NM_007974
chr13-96299815-96300445	M	1	F		0	0	0	0	0	0	0	0	0	0	NM_001081159	NM_198408	NM_007974
chr13-96307712-96308944	E	1	F		0	0	0	0	0	0	0	0	0	0	NM_001081159	NM_198408	NM_007974
chr13-96315275-96320123	SME	1	F		0	0	0	0	0	0	0	1	0	0	NM_001081159	NM_007974
chr13-96321460-96322068	M	1	F		0	0	0	0	0	0	0	0	0	0	NM_001081159	NM_007974
chr13-96323659-96324506	E	1	F		0	0	0	0	0	0	0	0	0	0	NM_001081159	NM_007974
chr13-96325777-96328158	ME	1	F		0	0	0	0	0	0	0	0	0	0	NM_001081159	NM_007974
chr13-96338282-96340078	M	1	F		0	0	0	0	1	0	0	0	0	0	NM_001081159	NM_007974
chr13-96366678-96367961	E	1	F		0	0	0	0	0	0	0	0	0	0	NM_010170	NM_007974
chr13-96368024-96369166	E	1	F		0	0	0	0	0	0	0	0	0	0	NM_010170	NM_007974
chr14-106201831-106202729	ME	1	F		0	0	0	0	0	0	0	0	0	0	NM_011897
chr14-106249984-106251733	E	1	F		0	0	0	1	0	0	0	0	0	0	NM_011897
chr14-106252973-106253629	E	1	F		0	0	0	0	0	0	0	0	0	0	NM_011897
chr14-106256411-106257034	E	1	F		0	0	0	0	0	0	0	0	0	0	NM_011897
chr14-106263056-106265922	ME	1	F		0	0	0	0	0	0	0	2	0	0	NM_011897
chr14-106269257-106270213	E	1	F		0	0	0	0	0	0	0	0	0	0	NM_011897
chr14-106300469-106301199	E	1	F		0	0	0	0	0	0	0	0	0	0	NM_011897
chr14-106301377-106302047	E	1	F		0	0	0	0	0	0	0	0	0	0	NM_011897
chr14-106321453-106322712	ME	1	F		0	0	0	0	0	0	0	0	0	0	NM_011897
chr14-122203192-122203861	S	2		F	0	0	0	0	0	0	0	0	0	0	NM_001128308	NM_001128307	NM_134074	NM_026861
chr14-122213159-122213837	S	2		F	0	0	0	0	0	0	0	0	0	0	NM_001128308	NM_001128307	NM_134074	NM_026861
chr14-122219469-122220090	S	2		F	0	0	0	0	0	0	0	0	0	0	NM_001128308	NM_001128307	NM_134074	NM_026861
chr14-122222274-122222996	S	2		F	0	0	0	0	0	0	0	0	0	0	NM_001128308	NM_001128307	NM_134074	NM_026861
chr14-122233978-122234617	S	2		F	0	0	0	0	0	0	0	0	0	0	NM_001128308	NM_001128307	NM_134074	NM_026861
chr14-122260120-122260766	S	2		F	0	0	0	0	0	0	0	0	0	0	NM_134074	NM_026861
chr14-122261254-122261969	S	2		F	0	0	0	0	0	0	0	0	0	0	NM_134074	NM_026861
chr14-122269268-122269883	SE	2		F	0	0	0	0	0	0	0	0	0	0	NM_134074	NM_026861
chr14-122272599-122273490	S	2		F	0	0	0	0	0	0	0	0	0	0	NM_134074	NM_026861
chr14-122274060-122275336	S	2		F	0	0	0	0	0	0	0	0	0	0	NM_134074	NM_026861
chr14-123384946-123386740	S	2		F	0	0	0	0	0	0	0	0	0	0	NM_145466	NM_028651
chr14-123387057-123387674	S	2		F	0	0	0	0	0	0	0	0	0	0	NM_145466	NM_028651
chr14-21624089-21626155	SME	2		G	0	0	0	0	0	0	0	0	0	0	NM_001039139	NM_010811	NM_008873	NM_178597	NM_001039138
chr14-25230322-25230932	M	1	F		0	0	0	0	0	0	0	0	0	0	NM_011297	NM_207635	NM_207634
chr14-25236274-25237028	M	1	F		0	0	0	0	0	0	0	0	0	0	NM_011297	NM_207635	NM_207634
chr14-31341899-31342999	ME	1	F		0	0	0	0	1	0	0	1	0	0	NM_028981	NM_009388
chr14-31343241-31344703	ME	1	F		0	0	0	0	0	0	0	1	0	0	NM_028981	NM_009388
chr14-31344730-31345372	ME	1	F		0	0	0	0	0	0	0	1	0	0	NM_028981	NM_009388
chr14-31345378-31346429	E	1	F		0	0	0	0	0	0	0	0	0	0	NM_028981	NM_009388
chr14-31350808-31351471	E	1	F		0	0	0	0	0	0	0	0	0	0	NM_028981	NM_009388
chr14-31429663-31430326	SE	2		G	0	0	0	0	0	0	0	0	0	0	NM_177815	NM_011103	NM_001166531	NM_019460	NM_001166532
chr14-31433935-31434559	E	2		G	0	0	0	0	0	0	0	0	0	0	NM_177815	NM_011103	NM_001166531	NM_019460	NM_001166532
chr14-31435172-31435789	E	2		G	0	0	0	0	0	0	0	0	0	0	NM_177815	NM_011103	NM_001166531	NM_019460	NM_001166532
chr14-31442234-31444115	M	2		G	0	0	0	0	0	0	0	0	0	0	NM_177815	NM_011103	NM_001166531	NM_019460	NM_001166532
chr14-31444905-31445535	E	2		G	0	0	0	0	0	0	0	0	0	0	NM_177815	NM_011103	NM_001166531	NM_019460	NM_001166532
chr14-31448463-31449126	M	2		G	0	0	0	0	0	0	0	0	0	0	NM_177815	NM_011103	NM_001166531	NM_019460	NM_001166532
chr14-31464012-31464634	E	2		G	0	0	0	0	0	0	0	0	0	0	NM_177815	NM_011103	NM_001166531	NM_019460	NM_001166532
chr14-31507690-31508404	S	2		G	0	0	0	0	0	0	0	0	0	0	NM_011103	NM_001166531	NM_019460	NM_001166532
chr14-32138785-32139454	S	2		F	0	0	0	0	0	0	0	0	0	0	NM_027949	NM_009796	NM_001033668
chr14-32142485-32143196	S	2		F	0	0	0	0	0	0	0	0	0	0	NM_027949	NM_009796	NM_001033668
chr14-35046869-35047489	E	1	F		0	0	0	0	0	0	0	0	0	0	NM_008133	NM_008919	NM_183209
chr14-35047628-35048297	ME	1	F		0	0	0	0	0	0	0	0	0	0	NM_008133	NM_008919	NM_183209
chr14-35161354-35163269	ME	1	E		0	0	0	0	0	0	0	0	0	0	NM_029389	NM_153127
chr14-35180181-35180942	E	1	E		0	0	0	0	0	0	0	0	0	0	NM_029389	NM_153127	NM_183278
chr14-35181136-35181781	E	1	E		0	0	0	0	0	0	0	0	0	0	NM_029389	NM_153127	NM_183278
chr14-46289883-46290552	S	2		F	0	0	0	0	0	0	0	0	0	0	NM_001039106	NM_176845	NM_001042719
chr14-46291218-46292822	SME	2		F	0	0	0	0	0	0	0	0	0	0	NM_001039106	NM_176845	NM_001042719
chr14-46296742-46297470	S	2		F	0	0	0	0	0	0	0	0	0	0	NM_001039106	NM_176845	NM_001042719
chr14-46343073-46343712	M	2		F	0	0	0	0	0	0	0	0	0	0	NM_001039106	NM_176845	NM_001042719
chr14-46354726-46356254	ME	2		F	0	0	0	0	0	0	0	0	0	0	NM_001039106	NM_176845	NM_001042719
chr14-46356837-46357463	E	2		F	0	0	0	0	0	0	0	0	0	0	NM_001039106	NM_176845	NM_001042719
chr14-46357520-46359506	ME	2		F	0	0	0	0	0	0	0	0	0	0	NM_001039106	NM_176845	NM_001042719
chr14-46360241-46360858	M	2		F	0	0	0	0	0	0	0	0	0	0	NM_001039106	NM_176845	NM_001042719
chr14-46361051-46362067	ME	2		F	0	0	0	0	0	0	0	0	0	0	NM_001039106	NM_176845	NM_001042719
chr14-47031475-47032248	E	1	C		0	0	0	0	0	0	0	0	0	0	NM_007554
chr14-47070914-47071578	S	1	C		0	0	0	0	0	0	0	0	0	0	NM_007554
chr14-47075508-47077379	S	1	C		0	0	0	0	0	0	0	0	0	0	NM_007554
chr14-47080410-47081043	S	1	C		0	0	0	0	0	0	0	0	0	0	NM_007554
chr14-47915620-47916266	SME	1	C		0	0	0	0	0	0	0	0	0	0	NM_178684	NM_172598	NM_010705	NM_001145953
chr14-47945269-47945938	M	1	C		0	0	0	0	0	0	0	0	0	0	NM_172598	NM_010705	NM_001145953
chr14-47946862-47949746	SME	1	C		0	0	0	0	0	0	0	0	0	0	NM_172598	NM_010705	NM_001145953
chr14-47951291-47952082	M	1	C		0	0	0	0	0	0	0	0	0	0	NM_172598	NM_010705	NM_001145953
chr14-47952252-47952918	M	1	C		0	0	0	0	0	0	0	0	0	0	NM_172598	NM_010705	NM_001145953
chr14-47969375-47975421	SME	1	C		0	0	0	0	0	1	0	1	0	0	NM_172598	NM_010705	NM_001145953
chr14-47975938-47976641	S	1	C		0	0	0	0	0	0	0	0	0	0	NM_172598	NM_010705	NM_001145953
chr14-47978794-47979449	E	1	C		0	0	0	0	0	0	0	0	0	0	NM_172598	NM_010705	NM_001145953
chr14-47982135-47982743	M	1	C		0	0	0	0	0	0	0	0	0	0	NM_172598	NM_010705	NM_001145953
chr14-47990359-47991596	M	1	C		0	0	0	0	0	0	0	0	0	0	NM_172598	NM_010705	NM_001145953
chr14-48693194-48693925	M	2		F	0	0	0	0	0	0	0	0	0	0	NM_033602
chr14-48948085-48949138	M	2		F	0	0	0	0	0	0	0	0	0	0	NM_033602
chr14-48949674-48950382	M	2		F	0	0	0	0	0	0	0	0	0	0	NM_033602
chr14-49285791-49286560	SME	1	C		0	0	1	0	0	0	0	0	0	0	NR_029384	NM_144841
chr14-51527249-51527887	E	1	E, F		0	0	0	0	0	0	0	0	0	0	NM_009351	NM_009687	NM_013632	NM_001123371	NM_001162863	NM_001166651
chr14-52544822-52546351	M	2		G	0	0	0	0	0	0	0	0	0	0	NM_001011687	NM_001145959	NM_198249	NM_001145922	NM_001145921	NM_013864	NM_001033805
chr14-52548442-52549075	S	2		G	0	0	0	0	0	0	0	0	0	0	NM_001011687	NM_001145959	NM_198249	NM_001145922	NM_001145921	NM_013864	NM_001033805
chr14-52549903-52550546	M	2		G	0	0	0	0	0	0	0	0	0	0	NM_001011687	NM_001145959	NM_198249	NM_001145922	NM_001145921	NM_013864	NM_001033805
chr14-52552421-52553082	M	2		G	0	0	0	0	0	0	0	0	0	0	NM_001011687	NM_001145959	NM_198249	NM_001145922	NM_001145921	NM_013864	NM_001033805
chr14-52644079-52644758	ME	1	F		0	0	0	0	0	0	0	0	0	0	NR_028552	NM_027248	NM_001168515	NM_023879
chr14-52644775-52645489	E	1	F		0	0	0	0	0	0	0	0	0	0	NR_028552	NM_027248	NM_001168515	NM_023879
chr14-52664897-52668343	SME	1	F		0	0	0	0	0	0	0	1	0	0	NR_028552	NM_027248	NM_001168515	NM_023879	NM_001001808
chr14-52670167-52672057	ME	1	F		0	0	0	0	0	0	0	0	0	0	NR_028552	NM_027248	NM_001168515	NM_023879	NM_001001808
chr14-52672095-52673073	ME	1	F		0	0	0	0	0	0	0	1	0	0	NR_028552	NM_027248	NM_001168515	NM_023879	NM_001001808
chr14-52673261-52674456	SME	1	F		0	0	0	0	0	0	0	0	0	0	NR_028552	NM_027248	NM_001168515	NM_023879	NM_001001808
chr14-52677793-52678824	ME	1	F		0	0	0	0	0	0	0	0	0	0	NR_028552	NM_027248	NM_001168515	NM_023879	NM_001001808
chr14-52679340-52680144	M	1	F		0	0	0	0	0	0	0	1	0	0	NR_028552	NM_027248	NM_001168515	NM_023879	NM_001001808
chr14-52680221-52680977	ME	1	F		0	0	0	0	0	0	0	0	0	0	NR_028552	NM_027248	NM_001168515	NM_023879	NM_001001808
chr14-52681181-52681984	SME	1	F		0	0	0	0	0	0	0	0	0	0	NR_028552	NM_027248	NM_001168515	NM_023879	NM_001001808
chr14-52682457-52684611	ME	1	F		0	0	0	0	0	0	0	0	0	0	NR_028552	NM_027248	NM_001168515	NM_023879	NM_001001808
chr14-52725764-52727323	SME	1	F		0	0	0	0	0	0	0	0	0	0	NM_016884	NM_027248	NM_001168515	NM_023879	NM_001001808	NM_001170981	NM_001170982	NM_001170984	NM_001170983
chr14-55038362-55039031	E	1	A		0	0	0	0	0	0	0	1	0	0	NM_026851	NM_080726	NM_022993	NM_008608	NM_011405
chr14-55042765-55043591	SE	1	A		0	0	0	0	0	0	0	1	0	0	NM_026851	NM_080726	NM_022993	NM_008608	NM_011405
chr14-55061826-55063518	SME	1	A		0	0	0	0	0	0	0	0	0	0	NM_080726	NM_022993	NM_011405
chr14-55064069-55064857	S	1	A		0	0	0	0	0	0	0	0	0	0	NM_080726	NM_022993	NM_011405
chr14-55102272-55102872	S	1	A		0	0	0	0	0	0	0	0	0	0	NM_011405
chr14-55110152-55110870	E	1	A		0	0	0	0	0	0	0	0	0	0	NM_011405
chr14-55111083-55111969	SME	1	A		0	0	0	0	0	0	0	0	0	0	NM_011405
chr14-55317133-55317795	S	1	A		0	0	0	0	0	0	0	0	0	0	NM_028890	NR_024029	NM_199470	NR_030457	NM_011186	NR_024030	NM_019567	NM_001085473	NM_023190	NM_001085472
chr14-55324526-55325195	E	1	A		0	0	0	0	0	0	0	0	0	0	NR_024029	NM_199470	NR_030457	NM_011186	NR_024030	NM_019567	NM_001085473	NM_023190	NM_001085472
chr14-55325311-55326305	E	1	A		0	0	0	0	0	0	0	0	0	0	NR_024029	NM_199470	NR_030457	NM_011186	NR_024030	NM_019567	NM_001085473	NM_023190	NM_001085472
chr14-55547299-55549899	SME	2		G	0	0	0	0	0	0	0	1	0	0	NM_080729	NM_026890	NM_001167908	NM_183174	NM_026066	NM_021551	NM_010112
chr14-55615439-55616166	SE	2		G	0	0	0	0	0	0	0	0	0	0	NM_026890	NM_021551	NM_001164171	NM_010112	NM_010856	NR_029724	NM_080728	NR_004444	NR_030607	NM_153083
chr14-55616270-55616876	S	2		G	0	0	0	0	0	0	0	1	0	0	NM_026890	NM_021551	NM_001164171	NM_010112	NM_010856	NR_029724	NM_080728	NR_004444	NR_030607	NM_153083
chr14-55622444-55623915	E	2		G	0	0	0	0	0	0	0	1	0	0	NM_026890	NM_021551	NM_001164171	NM_010112	NM_010856	NR_029724	NM_080728	NR_004444	NR_030607	NM_153083
chr14-55802697-55804309	E	2		G	0	0	0	1	1	0	0	1	0	0	NM_007455	NM_001039198	NM_177049	NM_001003829	NM_027790
chr14-55822536-55823142	S	2		G	0	0	0	0	0	0	0	0	0	0	NM_007455	NM_177049	NM_001003829	NM_027790
chr14-55823235-55824171	S	2		G	0	0	0	0	0	0	0	0	0	0	NM_007455	NM_177049	NM_001003829	NM_027790
chr14-56063357-56063996	E	1	C		0	0	0	0	0	0	0	0	0	0	NM_001146183	NM_001037938	NM_030686	NM_001024645	NM_028994	NM_009947	NM_001136057
chr14-56079759-56080386	S	1	C		0	0	0	0	0	0	0	0	0	0	NM_001146183	NM_001037938	NM_030686	NM_001024645	NM_028994	NM_009947	NM_001136057	NM_133734
chr14-56080732-56081745	S	1	C		0	0	0	0	0	0	0	0	0	0	NM_001146183	NM_001037938	NM_030686	NM_001024645	NM_028994	NM_009947	NM_001136057	NM_133734
chr14-56150745-56151565	M	2		G	0	0	0	0	0	0	0	0	0	0	NM_011189	NM_028994	NM_026808	NM_133734	NM_194346	NM_008394	NM_001159418	NM_001159417	NM_008736	NM_020002	NM_001136074
chr14-56152411-56153083	M	2		G	0	0	0	0	0	0	0	0	0	0	NM_011189	NM_028994	NM_026808	NM_133734	NM_194346	NM_008394	NM_001159418	NM_001159417	NM_008736	NM_020002	NM_001136074
chr14-56154875-56155618	ME	2		G	0	0	0	0	0	1	0	0	0	0	NM_011189	NM_028994	NM_026808	NM_133734	NM_194346	NM_008394	NM_001159418	NM_001159417	NM_008736	NM_020002	NM_001136074
chr14-56170544-56171213	ME	2		G	0	0	0	0	0	0	0	0	0	0	NM_011189	NM_026808	NM_133734	NM_194346	NM_008394	NM_001159418	NM_001159417	NM_027673	NM_008736	NM_020002	NM_001136074	NM_029596
chr14-56171355-56172063	E	2		G	0	0	0	0	0	0	0	0	0	0	NM_011189	NM_026808	NM_133734	NM_194346	NM_008394	NM_001159418	NM_001159417	NM_027673	NM_008736	NM_020002	NM_001136074	NM_029596
chr14-56172220-56174092	E	2		G	0	0	0	0	0	0	0	0	0	0	NM_011189	NM_026808	NM_133734	NM_194346	NM_008394	NM_001159418	NM_001159417	NM_027673	NM_008736	NM_020002	NM_001136074	NM_029596
chr14-56175627-56176989	SE	2		G	0	0	0	0	0	0	0	0	0	0	NM_011189	NM_026808	NM_133734	NM_194346	NM_008394	NM_001159418	NM_001159417	NM_027673	NM_008736	NM_020002	NM_001136074	NM_029596
chr14-56190746-56191364	S	2		G	0	0	0	0	0	0	0	0	0	0	NM_011189	NM_026808	NM_194346	NM_008394	NM_001159418	NM_001159417	NM_027673	NM_008736	NM_020002	NM_001136074	NM_029596
chr14-56234419-56235086	S	2		G	0	0	0	0	0	0	0	0	0	0	NM_011190	NM_027673	NM_008736	NM_020002	NM_001136074	NM_029596	NM_177992	NM_033146	NM_001029855
chr14-56343209-56344309	SME	1	C		0	0	0	0	0	0	0	0	0	0	NM_145705	NM_024267	NM_028780	NM_023397	NM_026403	NR_028316	NM_008683	NM_020490	NM_008519	NM_001161715	NM_019984	NM_001161714	NM_019519	NM_023699	NM_001168346
chr14-56352455-56353126	S	1	C		0	0	0	0	0	0	0	0	0	0	NM_145705	NM_024267	NM_028780	NM_023397	NM_026403	NR_028316	NM_008683	NM_020490	NM_008519	NM_001161715	NM_019984	NM_001161714	NM_019519	NM_023699	NM_001168346
chr14-56354819-56355452	S	1	C		0	0	0	0	0	0	0	0	0	0	NM_145705	NM_028780	NM_023397	NM_026403	NR_028316	NM_008683	NM_020490	NM_008519	NM_001161715	NM_019984	NM_001161714	NM_019519	NM_023699	NM_001168346
chr14-56414286-56415689	SME	1	C		0	0	0	0	0	0	0	0	0	0	NM_001164108	NM_001161715	NM_019984	NM_001161714	NM_026819	NM_019519	NM_023699	NM_001168346	NM_001040072	NM_009894	NM_080435	NM_027143	NM_019955	NM_001164107
chr14-57318626-57320054	SM	2		F	0	0	0	0	0	0	0	0	0	0	NM_001145978	NM_025682	NM_023773	NM_144842
chr14-57433382-57434051	S	2		F	0	0	0	0	0	0	0	0	0	0	NM_025682	NM_144842	NM_029498
chr14-57451374-57456127	SME	2		F	0	0	0	0	0	0	0	0	0	0	NM_025682	NM_144842	NM_029498
chr14-57465731-57469128	SM	2		F	0	0	0	0	0	0	0	1	0	0	NM_025682	NM_144842	NM_029498
chr14-57479192-57479818	M	2		F	0	0	0	0	0	0	0	0	0	0	NM_025682	NM_144842	NM_029498
chr14-57481254-57482013	M	2		F	0	0	0	0	0	0	0	0	0	0	NM_025682	NM_144842	NM_029498
chr14-57491739-57493616	SME	2		F	0	0	0	0	1	0	0	0	0	0	NM_025682	NM_144842	NM_029498
chr14-57493845-57494514	S	2		F	0	0	0	0	0	0	0	0	0	0	NM_025682	NM_144842	NM_029498
chr14-58371981-58372586	M	2		G	0	0	0	0	0	0	0	0	0	0	NM_020506	NM_026401	NM_009119	NM_015771	NM_001142441	NM_153382
chr14-58376989-58377656	S	2		G	0	0	0	0	0	0	0	0	0	0	NM_020506	NM_026401	NM_009119	NM_015771	NM_001142441	NM_153382
chr14-58387338-58388146	S	2		G	0	0	0	0	0	0	0	0	0	0	NM_026401	NM_009119	NM_015771	NM_001142441	NM_153382
chr14-63870222-63870852	E	2		G	0	0	1	0	0	0	0	1	0	0	NM_010191	NM_008092	NM_201610
chr14-63883153-63883831	E	2		G	0	0	0	0	0	0	0	0	0	0	NM_010191	NM_008092	NM_201610
chr14-63886592-63888978	E	2		G	0	0	2	0	0	0	0	0	0	0	NM_010191	NM_008092	NM_201610
chr14-63889044-63890315	E	2		G	0	0	0	0	0	0	0	0	0	0	NM_010191	NM_008092	NM_201610
chr14-63901886-63902516	E	2		G	0	0	0	0	0	0	0	0	0	0	NM_008092	NM_201610
chr14-64189147-64189766	S	1	C		0	0	0	0	0	0	0	0	0	0	NM_177594	NM_021480
chr14-64218523-64219125	S	1	C		0	0	0	0	0	0	0	0	0	0	NM_177594	NM_021480
chr14-64227414-64228035	SM	1	C		0	0	0	0	0	0	0	0	0	0	NM_177594	NM_021480
chr14-65945329-65945943	SE	2		G	0	0	0	0	0	0	0	0	0	0	NM_021458	NM_199029
chr14-65953618-65954246	S	2		G	0	0	0	0	0	0	0	0	0	0	NM_021458	NM_199029
chr14-65973126-65973769	S	2		G	0	0	0	0	0	0	0	0	0	0	NM_021458	NM_199029
chr14-66508184-66509589	E	1	C		0	0	0	0	0	0	0	0	0	0	NM_028039	NM_013492
[truncated: 3,385 more rows]
