# Supplementary material for: Epigenetic profiles signify cell fate plasticity in unipotent spermatogonial stem and progenitor cells
Source: Nat Commun. 2016 Apr 27;7:11275. doi: 10.1038/ncomms11275 (PMC4853422; doi:10.1038/ncomms11275)
Supplement: Supplementary Data 7 — Motif enrichment at selected promoters and cell type-specific enhancers. [file ncomms11275-s8.xlsx]

## Sheet: S7_motif
Supplementary Data 7. Motif enrichment at selected promoters and cell type-specific enhancers.
Corresponding Transcription Factors	Motif Name	Consensus	Promoter Class I	Promoter Class II	Enhancer E	Enhancer EM	Enhancer SME	Enhancer SE	Enhancer M	Enhancer SM	Enhancer S	ESC Expression	MASC Expression	SSC Expression
Atf3	ATF3(bZIP)/K562-ATF3-ChIP-Seq/Homer	SGGTCACGTGAC	2	4.66667	0.666667	0	0	0	2.33333	0	0	2.55016	2.90984	1.73406
Klf4	Klf4(Zf)/mES-Klf4-ChIP-Seq/Homer	GCCACACCCA	11	17	1	2.66667	0	0.333333	0	0	0	6.13843	5.61174	4.48061
Egr2	Egr2/Thymocytes-Egr2-ChIP-Seq(GSE34254)/Homer	NGCGTGGGCGGR	0	4	0	0	0	0	0	1	1	0.657694	0.407953	2.8728
Nkx2-5	Nkx2.5(Homeobox)/HL1-Nkx2.5.biotin-ChIP-Seq/Homer	RRSCACTYAA	0	1.33333	0	0	0	0	0	0	0	0.156049	0.313775	2.10262
Etv1	ETV1(ETS)/GIST48-ETV1-ChIP-Seq/Homer	AACCGGAAGT	4	1	0	1	4.66667	1	0	0	3.66667	2.89998	2.63761	0.475042
Erg	ERG(ETS)/VCaP-ERG-ChIP-Seq/Homer	ACAGGAAGTG	6.66667	4.33333	1	2.33333	3.33333	0.666667	0	0	4.66667	0.055524	0.154076	4.49155
Elk4	Elk4(ETS)/Hela-Elk4-ChIP-Seq(GSE31477)/Homer	NRYTTCCGGY	4	1	0	1	2	0	1.33333	0	1	1.77127	1.40538	3.26455
Ets1	ETS1(ETS)/Jurkat-ETS1-ChIP-Seq/Homer	ACAGGAAGTG	6.66667	2	0.666667	0	2	0	0	0	1.33333	1.34772	2.24968	4.13296
Pou2f2/Oct2	Oct2(POU/Homeobox)/Bcell-Oct2-ChIP-Seq/Homer	ATATGCAAAT	1.66667	2	0	1.66667	1	0	0	0	0	0.851445	0.648311	3.58139
Foxa2	Foxa2(Forkhead)/Liver-Foxa2-ChIP-Seq/Homer	CYTGTTTACWYW	0	0	0	0	2	1	0	0	0	0.224079	1.32423	2.94909
Hoxc9	Hoxc9/Ainv15-Hoxc9-ChIP-Seq/Homer	GGCCATAAATCA	0	0	0	0	0	0	0	0	1	0.225964	0.485459	2.70359
Sox3	Sox3(HMG)/NPC-Sox3-ChIP-Seq(GSE33059)/Homer	CCWTTGTY	0	0	1	2.66667	1	0	0	0	1	1.42879	1.91377	6.45679
Zfp711	ZNF711(Zf)/SH-SY5Y-ZNF711-ChIP-Seq/Homer	AGGCCTAG	0	0	1	0	0	0	0	0	0	0.384444	0.53234	2.83498
Neurod1	NeuroD1(bHLH)/Islet-NeuroD1-ChIP-Seq(GSE30298)/Homer	GCCATCTGTT	0	0	0	1	0	0	0	0	0.333333	1.29205	1.74345	0.04849
Olig2	Olig2(bHLH)/Neuron-Olig2-ChIP-Seq(GSE30882)/Homer	RCCATMTGTT	0	0	0	1	0	0	0	0	1	1.67222	2.49371	0.0235935
Mafk	MafK(bZIP)/C2C12-MafK-ChIP-Seq(GSE36030)/Homer	GCTGASTCAGCA	0	0	2	5	2	0	0	2	0	3.02144	3.06373	4.04137
OCT4-SOX2-TCF-NANOG	OCT4-SOX2-TCF-NANOG((POU/Homeobox/HMG)/mES-ChIP-Seq/Homer	ATTTGCATAACAATG	1	0	2	2	2	0	0	0	0	NA	NA	NA
Gata2	Gata2(Zf)/K562-GATA2-ChIP-Seq/Homer	BBCTTATCTS	0	0.666667	2	0	0	0	0	0	0	0.82542	1.28978	1.84028
Gata4	Gata4(Zf)/Heart-Gata4-ChIP-Seq(GSE35151)/Homer	NBWGATAAGR	0	1	1.66667	0	1	0	0.666667	0	0	0.748846	1.99594	1.69508
Nr5a2	Nr5a2(NR)/mES-Nr5a2-ChIP-Seq/Homer	BTCAAGGTCA	0	0	3	0	0.333333	0	0	0	1.66667	3.88828	3.56475	3.02862
Zfx	ZFX(Zf)/mES-Zfx-ChIP-Seq/Homer	AGGCCTRG	0	0	4	0	0	2	0	0	0	3.05277	2.75492	3.09452
Foxo1	Foxo1(Forkhead)/RAW-Foxo1-ChIP-Seq/Homer	CTGTTTAC	0	0	1	1	1	3	0.333333	0	1	3.17597	3.22576	5.03809
Nf1	NF1(CTF)/LNCAP-NF1-ChIP-Seq/Homer	CYTGGCABNSTGCCAR	0	0	2	1	1	1	0	0	0	1.81246	1.74164	3.51892
Foxp1	FOXP1(Forkhead)/H9-FOXP1-ChIP-Seq(GSE31006)/Homer	NYYTGTTTACHN	0	0	0	0.333333	2	1	0	0	2	3.42844	3.24884	3.87355
Gli3	GLI3(Zf)/GLI3-ChIP-Chip/Homer	CGTGGGTGGTCC	0	0	0.333333	0	0	0	1	0	1	2.05904	1.99595	3.432
Rxra	RXR(NR/DR1)/3T3L1-RXR-ChIP-Seq/Homer	TAGGGCAAAGGTCA	0	0	0.666667	0	0	0	1	0	0	2.60986	2.62507	4.83585
E2f1	E2F1(E2F)/Hela-E2F1-ChIP-Seq/Hoemr	CWGGCGGGAA	0	0.333333	0	0	1	0	0.666667	0	0	4.25084	4.13916	5.51603
E2f6	E2F6(E2F)/Hela-E2F6-ChIP-Seq(GSE31477)/Homer	GGCGGGAARN	0	1	0	0	0	0	0	0	0	3.88508	4.04753	5.02443
Srebf1	Srebp1a(HLH)/HepG2-Srebp1a-ChIP-Seq/Homer	RTCACSCCAY	1.66667	0	0	0.333333	0	0	0	0	0	4.16617	4.23454	5.33292
Stat3	Stat3(Stat)/mES-Stat3-ChIP-Seq/Homer	CTTCCGGGAA	1	0	0	0	0	0	0	0	0.666667	4.84091	4.73578	6.12181
Tcf12	Tcf12(HLH)/GM12878-Tcf12-ChIP-Seq/Homer	VCAGCTGYTG	1	0	0.333333	1	0	0	0	0	0	3.53918	3.87624	4.83169
Srebf2	Srebp2(HLH)/HepG2-Srebp2-ChIP-Seq/Homer	CGGTCACSCCAC	0	0	0	1	0	0	0	0	1	5.94104	5.98993	7.01764
Tcf3	Tcf3(HMG)/mES-Tcf3-ChIP-Seq/Homer	ASWTCAAAGG	0	0	0	1	0	0	0	0	0	5.77298	5.95481	6.88887
Rela/NFkB-p65	NFkB-p65(RHD)/GM12787-p65-ChIP-Seq/Homer	WGGGGATTTCCC	1	0	1.66667	0	0.333333	0	0.333333	0	0	3.87761	4.39468	4.90349
Stat5a	STAT5(Stat)/mCD4+-Stat5a|b-ChIP-Seq/Homer	RTTTCTNAGAAA	1	0	0	0	0	0	0	0	0	1.85648	1.74176	3.29856
Rfx1	Rfx1(HTH)/NPC-Rfx1-ChIP-Seq/Homer	KGTTGCCATGGCAA	0	2	0	0	0	0	0.333333	0	0	3.16613	3.39191	4.22002
Zbtb33	ZBTB33/GM12878-ZBTB33-ChIP-Seq/Homer	GGVTCTCGCGAGAAC	0	1	0	0	0	0	0	0	0	2.19771	2.3235	4.07023
Rfx5	Rfx5(HTH)/GM12878-Rfx5-ChIP-Seq(GSE31477)/Homer	SCCTAGCAACAG	0	0	0	0	1	0	0	0	0	1.8189	2.05264	3.30522
Myb	MYB(HTH)/ERMYB-Myb-ChIPSeq(GSE22095)/Homer	GGCVGTTR	0	1	0	0	1	0	0	0	0	2.05753	1.84992	0.421022
Myc/c-Myc	c-Myc(HLH)/LNCAP-cMyc-ChIP-Seq/Homer	VCCACGTG	0.333333	3	1	0	0	0	0	0	0.333333	4.33126	4.70147	1.98127
Esrrb	Esrrb(NR)/mES-Esrrb-ChIP-Seq/Homer	KTGACCTTGA	0	0	3	2	0.333333	0	0	0	0	6.8384	6.37897	2.265
Tfap2c	AP2gamma(AP2)/MCF7-TFAP2c-ChIP-Seq/Homer	HHTGSCCTSAGGSCA	0	1	2.66667	2	0	0	0	0	0	4.90105	4.68394	3.08886
Mycn/n-Myc	n-Myc(HLH)/mES-nMyc-ChIP-Seq/Homer	VRCCACGTGG	0	2	1	0	0	0	0	0	0	5.91776	5.83729	4.89529
Nfkb1/NFkB-p50,p52	NFkB-p50,p52(RHD)/p50-ChIP-Chip/Homer	GGGGGAATCCCC	0	0	1	0	0	0	0	0	1	4.26633	4.28956	2.94559
Trp53/p53	p53(p53)/mES-cMyc-ChIP-Seq/Homer	ACATGCCCGGGCAT	0	0	2.33333	1	0	2	0	0	0.333333	7.83541	7.74978	5.43414
Foxh1	Foxh1(Forkhead)/hESC-FOXH1-ChIP-Seq(GSE29422)/Homer	NNTGTGGATTSS	0.333333	0	0.333333	0	0	0	1	0	0	5.19132	5.57897	0.300648
Sox2	Sox2(HMG)/mES-Sox2-ChIP-Seq/Homer	BCCATTGTTC	0	0	0	1	1	0	1	0	0	7.16879	7.13894	0.864492
Prdm14	PRDM14(Zf)/H1-PRDM14-ChIP-Seq/Homer	RGGTCTCTAACY	0	0	0	0	0	0	1	0.666667	0	3.2167	2.14281	0.150584
E2f4	E2F4(E2F)/K562-E2F4-ChIP-Seq(GSE31477)/Homer	GGCGGGAAAH	1.66667	0	0	0	0	0	0	0	0	6.88183	6.93965	4.65808
Nanog	Nanog(Homeobox)/mES-Nanog-ChIP-Seq/Homer	RGCCATTAAC	2	0	0	0	0	0	0	0	0	7.25117	6.75524	2.14409
Stat4	STAT4(Stat)/CD4-Stat4-ChIP-Seq/Homer	NYTTCCWGGAAR	1	0	0	0	0	0	0	0	0	2.15464	1.93347	0.271145
Pou5f1/Oct4	Oct4(POU/Homeobox)/mES-Oct4-ChIP-Seq/Homer	ATTTGCATAW	4	2.33333	0	0.666667	1	0	0	0	0	9.80722	9.84885	3.15173
Stat6	STAT6(Stat)/CD4-Stat6-ChIP-Seq/Homer	ABTTCYYRRGAA	2	0	0.333333	0	0	0	0	0	0	3.33561	3.38572	1.85165
Tead4	TEAD4(TEA)/Tropoblast-Tead4-ChIP-Seq(GSE37350)/Homer	CCWGGAATGY	3	0	0.666667	2.33333	0	0	0	0	0	3.19348	3.36421	1.54171
Tfcp2l1	Tcfcp2l1(CP2)/mES-Tcfcp2l1-ChIP-Seq/Homer	NRAACCRGTTYRAACCRGYT	2	0	2.66667	2	0	1	0.333333	0	0	4.62007	4.11989	2.27848
Rfx3	RFX(HTH)/K562-RFX3-ChIP-Seq/Homer	CGGTTGCCATGGCAAC	0	2	0	0	0	0	0	0	0.666667	0.79039	1.08404	2.05394
Egr1	EGR(Zf)/K562-EGR1-ChIP-Seq/Homer	TCCGCCCACGCA	0	5	0	0	0	0	0	1	0.666667	4.57818	3.75641	6.20386
Nrf1	NRF1(NRF)/MCF7-NRF1-ChIP-Seq/Homer	CTGCGCATGCGC	0	6	0	0	0	0	0	0	0	4.8463	4.79589	4.38145
Usf1	USF1(HLH)/GM12878-Usf1-ChIP-Seq/Homer	SGTCACGTGR	1	5	0.666667	1	0	0	0	0	0	5.74053	5.71178	6.28942
Usf2	Usf2(HLH)/C2C12-Usf2-ChIP-Seq(GSE36030)/Homer	GTCACGTGGT	3	7	1.33333	0	0	0	0	0	0	4.82773	4.89937	4.76492
Smad3	Smad3(MAD)/NPC-Smad3-ChIP-Seq(GSE36673)/Homer	TWGTCTGV	2	2	0	0	0	1	1	0	0	2.37762	2.66061	3.58264
Pax7	Pax7-long(Paired/Homeobox)/Myoblast-Pax7-ChIP-Seq(GSE25064)/Homer	TAATCHGATTAC	0	0	0	0	0	0	0	0	2	0.0236085	0.124698	1.16769
